# Supplementary material for: Transcriptome Profile of the Green Odorous Frog (Odorrana margaretae)
Source: PLoS One. 2013 Sep 20;8(9):e75211. doi: 10.1371/journal.pone.0075211 (PMC3779193; doi:10.1371/journal.pone.0075211)
Supplement: Table S1 — (XLSX) [file pone.0075211.s002.xlsx]

## Sheet: Sheet1
KEGG Pathway	Number of Genes
alpha-Linolenic acid metabolism	22
Linoleic acid metabolism	14
Biosynthesis of unsaturated fatty acids	22
Arachidonic acid metabolism	47
Taurine and hypotaurine metabolism	8
Sulfur metabolism	13
Steroid degradation	2
Drug metabolism - other enzymes	63
Drug metabolism - cytochrome P450	36
Metabolism of xenobiotics by cytochrome P450	32
Arginine and proline metabolism	55
Caffeine metabolism	6
Aminobenzoate degradation	23
Purine metabolism	273
Lipoic acid metabolism	1
Naphthalene degradation	3
Carbon fixation pathways in prokaryotes	36
Chloroalkane and chloroalkene degradation	10
Toluene degradation	10
Xylene degradation	1
Valine, leucine and isoleucine biosynthesis	4
Photosynthesis	1
Biotin metabolism	2
Ubiquinone and other terpenoid-quinone biosynthesis	8
Pyruvate metabolism	47
Butirosin and neomycin biosynthesis	2
Polyketide sugar unit biosynthesis	1
Oxidative phosphorylation	70
Pentose phosphate pathway	36
Streptomycin biosynthesis	13
Methane metabolism	50
Amino sugar and nucleotide sugar metabolism	54
Nitrogen metabolism	77
Glutathione metabolism	54
Aminoacyl-tRNA biosynthesis	50
Tryptophan metabolism	40
Carbon fixation in photosynthetic organisms	26
Melanogenesis	2
Geraniol degradation	14
Valine, leucine and isoleucine degradation	40
Primary bile acid biosynthesis	15
Pantothenate and CoA biosynthesis	20
Other types of O-glycan biosynthesis	12
Various types of N-glycan biosynthesis	23
Sesquiterpenoid and triterpenoid biosynthesis	1
Mucin type O-Glycan biosynthesis	17
Zeatin biosynthesis	1
Other glycan degradation	19
Citrate cycle (TCA cycle)	34
One carbon pool by folate	19
N-Glycan biosynthesis	27
Limonene and pinene degradation	9
Glucosinolate biosynthesis	2
beta-Alanine metabolism	28
Indole alkaloid biosynthesis	3
Terpenoid backbone biosynthesis	19
Betalain biosynthesis	5
D-Arginine and D-ornithine metabolism	1
D-Glutamine and D-glutamate metabolism	3
Penicillin and cephalosporin biosynthesis	1
Tropane, piperidine and pyridine alkaloid biosynthesis	9
Lysine degradation	48
Porphyrin and chlorophyll metabolism	33
Glycosphingolipid biosynthesis - ganglio series	11
Glycosphingolipid biosynthesis - globo series	9
Cysteine and methionine metabolism	35
Glycosphingolipid biosynthesis - lacto and neolacto series	11
Nicotinate and nicotinamide metabolism	24
Sphingolipid metabolism	42
C5-Branched dibasic acid metabolism	4
Glycolysis / Gluconeogenesis	50
Starch and sucrose metabolism	33
Ether lipid metabolism	25
Cutin, suberine and wax biosynthesis	7
Glycerophospholipid metabolism	77
Synthesis and degradation of ketone bodies	13
Glycosylphosphatidylinositol(GPI)-anchor biosynthesis	4
Inositol phosphate metabolism	67
Fatty acid metabolism	40
Glycerolipid metabolism	63
Novobiocin biosynthesis	4
Phenylalanine, tyrosine and tryptophan biosynthesis	9
Cyanoamino acid metabolism	9
Lysine biosynthesis	2
Isoquinoline alkaloid biosynthesis	10
Bisphenol degradation	3
Benzoate degradation	11
Phenylalanine metabolism	41
T cell receptor signaling pathway	50
Glycine, serine and threonine metabolism	43
Vitamin B6 metabolism	8
Phosphatidylinositol signaling system	84
Steroid biosynthesis	17
Butanoate metabolism	30
Fatty acid elongation	22
Fatty acid biosynthesis	9
Peptidoglycan biosynthesis	10
Flavone and flavonol biosynthesis	2
Selenocompound metabolism	14
Phenylpropanoid biosynthesis	16
Tyrosine metabolism	33
Tetracycline biosynthesis	1
Alanine, aspartate and glutamate metabolism	32
Riboflavin metabolism	13
Styrene degradation	4
Ethylbenzene degradation	3
Propanoate metabolism	32
Ascorbate and aldarate metabolism	10
Galactose metabolism	32
Fructose and mannose metabolism	36
Biosynthesis of ansamycins	2
Phosphonate and phosphinate metabolism	5
Caprolactam degradation	11
PI3K-Akt signaling pathway	3
Histidine metabolism	13
mTOR signaling pathway	20
Retinol metabolism	23
Pyrimidine metabolism	122
Thiamine metabolism	39
Nitrotoluene degradation	1
Folate biosynthesis	10
Steroid hormone biosynthesis	39
Glyoxylate and dicarboxylate metabolism	32
Glycosaminoglycan biosynthesis - heparan sulfate / heparin	13
Glycosaminoglycan biosynthesis - keratan sulfate	9
Glycosaminoglycan biosynthesis - chondroitin sulfate / dermatan sulfate	10
Glycosaminoglycan degradation	18
Pentose and glucuronate interconversions	20
