# Supplementary material for: Transcriptome Profile of the Green Odorous Frog (Odorrana margaretae)
Source: PLoS One. 2013 Sep 20;8(9):e75211. doi: 10.1371/journal.pone.0075211 (PMC3779193; doi:10.1371/journal.pone.0075211)
Supplement: Table S2 — (XLSX) [file pone.0075211.s003.xlsx]

## Sheet: Sheet1
Transcripts ID	Putative peptide of transcripts	AMPs in DAPD	Similarity
odorranaTranscripts_10060_347	GLFTLIKGAAKLIGKTVAKEAGKTGLEFMACKITNQC	GLFTLIKGAAKLIGKTVAKEAGKTGLEFMACKITNQC	100
odorranaTranscripts_13513_363	GLLDTFKNLALNAAKSAGVSVLNSLSCKLSKTC	GLLDTFKNLALNAAKSAGVSVLNSLSCKLSKTC	100
odorranaTranscripts_13287_220	VVKCSYREGSPDSRCK	VVKCSYREGSPDSRCK	100
odorranaTranscripts_13966_372	GLFSKFAGKGIKNFFFKGVKHIGKEVGMDVIRTGIDVAGCKIKGEC	GLFSKFAGKGIKNLLFKGVKHIGKEVGMDVIRTGIDVAGCKIKGEC	95.65
odorranaTranscripts_2813_741	KIHGAGKKVL	KILGAGKKVL	90
odorranaTranscripts_13795_300	GMLKWKNDFYHFLQVWLLISCRKYFVK	GMLKWKNDFFHFLQVWLLISCQNYFVK	88.89
odorranaTranscripts_3449_4097	FHFLQDWLCIS	FHFLQVWLLIS	81.82
odorranaTranscripts_4525_3256	YKLGRAGCGRG	YKHGRANCGRG	81.82
odorranaTranscripts_8715_963	IWGILGAGENI	ISGILGAGKNI	81.82
odorranaTranscripts_16083_3466	HFLQVPLLLSC	HFLQVWLLISC	81.82
odorranaTranscripts_17114_842	DVAGC-IQGEC	DVAGCKIKGEC	81.82
odorranaTranscripts_469_1735	LRGCWL-SIP	LRGCWTKSIP	80
odorranaTranscripts_624_1463	GPISGILYQG	GPISGILGAG	80
odorranaTranscripts_3596_2836	LLDHFKHLAL	LLDTFKNLAL	80
odorranaTranscripts_5406_2354	ILG-GKKVMC	ILGAGKKVLC	80
odorranaTranscripts_5526_947	FPLFGSSAAN	FPLFASLAAN	80
odorranaTranscripts_6614_2989	GLLCGRLGAG	GLLSGILGAG	80
odorranaTranscripts_7190_2383	ILG-GKKVMC	ILGAGKKVLC	80
odorranaTranscripts_7427_1650	SIPPYSKPCF	SIP--SKPCF	80
odorranaTranscripts_7797_4095	RTGVVVAGCS	RTGVDVAGCK	80
odorranaTranscripts_8962_836	KSIVCQHSGL	KSIVCGLSGL	80
odorranaTranscripts_9436_1315	VNIDFKIGFR	VNIPFKIHFR	80
odorranaTranscripts_9476_811	TLSCLLSKTC	SLSCKLSKTC	80
odorranaTranscripts_12371_2481	NITCSLSGLY	NIVCGLSGLY	80
odorranaTranscripts_13279_766	AMRGCATKSI	ALRGCWTKSI	80
odorranaTranscripts_15218_1954	IKGAGRNIVC	ILGAGKNIVC	80
odorranaTranscripts_16433_4021	ILG-GKKVMC	ILGAGKKVLC	80
