# Supplementary material for: Transcriptome Profile of the Green Odorous Frog (Odorrana margaretae)
Source: PLoS One. 2013 Sep 20;8(9):e75211. doi: 10.1371/journal.pone.0075211 (PMC3779193; doi:10.1371/journal.pone.0075211)
Supplement: Table S3 — (XLSX) [file pone.0075211.s004.xlsx]

## Sheet: Sheet1
##fileformat=VCFv4.1
##samtoolsVersion=0.1.18 (r982:295)
##INFO=<ID=DP,Number=1,Type=Integer,Description="Raw read depth">
##INFO=<ID=DP4,Number=4,Type=Integer,Description="# high-quality ref-forward bases, ref-reverse, alt-forward and alt-reverse bases">
##INFO=<ID=MQ,Number=1,Type=Integer,Description="Root-mean-square mapping quality of covering reads">
##INFO=<ID=FQ,Number=1,Type=Float,Description="Phred probability of all samples being the same">
##INFO=<ID=AF1,Number=1,Type=Float,Description="Max-likelihood estimate of the first ALT allele frequency (assuming HWE)">
##INFO=<ID=AC1,Number=1,Type=Float,Description="Max-likelihood estimate of the first ALT allele count (no HWE assumption)">
##INFO=<ID=G3,Number=3,Type=Float,Description="ML estimate of genotype frequencies">
##INFO=<ID=HWE,Number=1,Type=Float,Description="Chi^2 based HWE test P-value based on G3">
##INFO=<ID=CLR,Number=1,Type=Integer,Description="Log ratio of genotype likelihoods with and without the constraint">
##INFO=<ID=UGT,Number=1,Type=String,Description="The most probable unconstrained genotype configuration in the trio">
##INFO=<ID=CGT,Number=1,Type=String,Description="The most probable constrained genotype configuration in the trio">
##INFO=<ID=PV4,Number=4,Type=Float,Description="P-values for strand bias, baseQ bias, mapQ bias and tail distance bias">
##INFO=<ID=INDEL,Number=0,Type=Flag,Description="Indicates that the variant is an INDEL.">
##INFO=<ID=PC2,Number=2,Type=Integer,Description="Phred probability of the nonRef allele frequency in group1 samples being larger (,smaller) than in group2.">
##INFO=<ID=PCHI2,Number=1,Type=Float,Description="Posterior weighted chi^2 P-value for testing the association between group1 and group2 samples.">
##INFO=<ID=QCHI2,Number=1,Type=Integer,Description="Phred scaled PCHI2.">
##INFO=<ID=PR,Number=1,Type=Integer,Description="# permutations yielding a smaller PCHI2.">
##INFO=<ID=VDB,Number=1,Type=Float,Description="Variant Distance Bias">
##FORMAT=<ID=GT,Number=1,Type=String,Description="Genotype">
##FORMAT=<ID=GQ,Number=1,Type=Integer,Description="Genotype Quality">
##FORMAT=<ID=GL,Number=3,Type=Float,Description="Likelihoods for RR,RA,AA genotypes (R=ref,A=alt)">
##FORMAT=<ID=DP,Number=1,Type=Integer,Description="# high-quality bases">
##FORMAT=<ID=SP,Number=1,Type=Integer,Description="Phred-scaled strand bias P-value">
##FORMAT=<ID=PL,Number=G,Type=Integer,Description="List of Phred-scaled genotype likelihoods">
#CHROM	POS	ID	REF	ALT	QUAL	FILTER	INFO	FORMAT	odorranaSorted.bam
odorranaTranscripts_2_1212	910	.	G	A	43	.	DP=29;VDB=0.0380;AF1=0.5;AC1=1;DP4=12,7,4,6;MQ=20;FQ=46;PV4=0.27,3.2e-08,1,0.26	GT:PL:GQ	0/1:73,0,128:76
odorranaTranscripts_4_4341	3484	.	A	G	84	.	DP=38;VDB=0.0392;AF1=0.5;AC1=1;DP4=11,10,9,8;MQ=20;FQ=87;PV4=1,1.3e-18,1,0.43	GT:PL:GQ	0/1:114,0,134:99
odorranaTranscripts_6_1800	215	.	A	G	50	.	DP=18;VDB=0.0000;AF1=1;AC1=2;DP4=0,0,0,16;MQ=20;FQ=-75	GT:PL:GQ	1/1:83,48,0:91
odorranaTranscripts_6_1800	642	.	A	T	54	.	DP=10;VDB=0.0003;AF1=1;AC1=2;DP4=0,0,10,0;MQ=20;FQ=-57	GT:PL:GQ	1/1:87,30,0:57
odorranaTranscripts_6_1800	688	.	T	C	8.64	.	DP=58;VDB=0.0263;AF1=0.5;AC1=1;DP4=34,5,14,2;MQ=20;FQ=11.3;PV4=1,8.8e-22,1,1	GT:PL:GQ	0/1:38,0,88:40
odorranaTranscripts_6_1800	1289	.	A	G	57	.	DP=88;VDB=0.0103;AF1=0.5;AC1=1;DP4=45,7,28,7;MQ=20;FQ=59.7;PV4=0.55,0.0049,1,0.29	GT:PL:GQ	0/1:87,0,98:90
odorranaTranscripts_6_1800	1789	.	A	C	6.95	.	DP=5;VDB=0.0001;AF1=1;AC1=2;DP4=0,0,0,3;MQ=20;FQ=-36	GT:PL:GQ	1/1:38,9,0:10
odorranaTranscripts_8_770	705	.	G	T	66.8	.	DP=29;VDB=0.0055;AF1=1;AC1=2;DP4=0,4,2,21;MQ=20;FQ=-37;PV4=1,0.18,1,1	GT:PL:GQ	1/1:99,10,0:17
odorranaTranscripts_9_2493	2033	.	T	C	82	.	DP=93;VDB=0.0398;AF1=0.5;AC1=1;DP4=29,27,16,19;MQ=20;FQ=85;PV4=0.67,6.4e-35,1,0.49	GT:PL:GQ	0/1:112,0,144:99
odorranaTranscripts_15_2057	310	.	G	C	30	.	DP=34;VDB=0.0395;AF1=0.5;AC1=1;DP4=8,16,6,4;MQ=20;FQ=33;PV4=0.25,0.042,1,0.075	GT:PL:GQ	0/1:60,0,144:63
odorranaTranscripts_15_2057	1582	.	T	G	37	.	DP=27;VDB=0.0271;AF1=0.5;AC1=1;DP4=13,5,5,4;MQ=20;FQ=40;PV4=0.42,6.4e-06,1,1	GT:PL:GQ	0/1:67,0,116:70
odorranaTranscripts_15_2057	1984	.	T	G	87	.	DP=56;VDB=0.0198;AF1=0.5;AC1=1;DP4=7,20,10,17;MQ=20;FQ=89.8;PV4=0.56,2.3e-25,1,1	GT:PL:GQ	0/1:117,0,131:99
odorranaTranscripts_16_2730	464	.	A	G	122	.	DP=16;VDB=0.0384;AF1=1;AC1=2;DP4=0,0,6,8;MQ=20;FQ=-69	GT:PL:GQ	1/1:155,42,0:81
odorranaTranscripts_16_2730	1473	.	T	C	70	.	DP=22;VDB=0.0392;AF1=0.5;AC1=1;DP4=5,6,4,7;MQ=20;FQ=70.5;PV4=1,0.31,1,1	GT:PL:GQ	0/1:100,0,101:99
odorranaTranscripts_16_2730	2474	.	T	A	108	.	DP=70;VDB=0.0399;AF1=0.5;AC1=1;DP4=11,12,16,30;MQ=20;FQ=66;PV4=0.31,1.5e-30,1,1	GT:PL:GQ	0/1:138,0,93:96
odorranaTranscripts_16_2730	2539	.	C	A	51	.	DP=35;VDB=0.0014;AF1=0.5;AC1=1;DP4=8,7,1,19;MQ=20;FQ=54;PV4=0.0019,1,1,0.11	GT:PL:GQ	0/1:81,0,106:84
odorranaTranscripts_16_2730	2559	.	C	G	10.4	.	DP=20;VDB=0.0002;AF1=0.5;AC1=1;DP4=1,12,2,4;MQ=20;FQ=13.2;PV4=0.22,0.029,1,0.14	GT:PL:GQ	0/1:40,0,85:42
odorranaTranscripts_17_1290	6	.	G	C	4.14	.	DP=5;VDB=0.0000;AF1=0.5014;AC1=1;DP4=2,0,3,0;MQ=20;FQ=-6.5;PV4=1,0.21,1,1	GT:PL:GQ	0/1:32,0,22:27
odorranaTranscripts_17_1290	64	.	G	A	26	.	DP=21;VDB=0.0324;AF1=0.5;AC1=1;DP4=9,4,7,1;MQ=20;FQ=29;PV4=0.61,0.21,1,0.011	GT:PL:GQ	0/1:56,0,107:59
odorranaTranscripts_17_1290	199	.	G	A	92	.	DP=36;VDB=0.0388;AF1=0.5;AC1=1;DP4=11,7,9,9;MQ=20;FQ=89.6;PV4=0.74,0.015,1,0.073	GT:PL:GQ	0/1:122,0,118:99
odorranaTranscripts_17_1290	303	.	A	G	106	.	DP=28;VDB=0.0393;AF1=1;AC1=2;DP4=0,1,13,11;MQ=20;FQ=-82;PV4=0.48,2.6e-07,1,0.34	GT:PL:GQ	1/1:139,55,0:99
odorranaTranscripts_17_1290	543	.	G	A	47	.	DP=25;VDB=0.0404;AF1=0.5;AC1=1;DP4=5,8,5,6;MQ=20;FQ=50;PV4=1,1.7e-12,1,1	GT:PL:GQ	0/1:77,0,113:80
odorranaTranscripts_17_1290	636	.	G	A	94	.	DP=21;VDB=0.0400;AF1=0.5;AC1=1;DP4=3,4,7,7;MQ=20;FQ=32;PV4=1,1.2e-10,1,1	GT:PL:GQ	0/1:124,0,59:62
odorranaTranscripts_17_1290	750	.	A	G	34	.	DP=22;VDB=0.0392;AF1=0.5;AC1=1;DP4=8,6,3,5;MQ=20;FQ=37;PV4=0.66,8.4e-10,1,1	GT:PL:GQ	0/1:64,0,120:67
odorranaTranscripts_17_1290	786	.	C	T	28	.	DP=25;VDB=0.0399;AF1=0.5;AC1=1;DP4=11,6,4,4;MQ=20;FQ=31;PV4=0.67,0.066,1,0.41	GT:PL:GQ	0/1:58,0,123:61
odorranaTranscripts_17_1290	909	.	T	C	43	.	DP=17;VDB=0.0345;AF1=0.5;AC1=1;DP4=7,2,2,6;MQ=20;FQ=45.2;PV4=0.057,3.2e-06,1,1	GT:PL:GQ	0/1:73,0,80:75
odorranaTranscripts_17_1290	1109	.	C	T	91	.	DP=24;VDB=0.0394;AF1=0.5001;AC1=1;DP4=1,5,6,11;MQ=20;FQ=7.8;PV4=0.62,1.2e-07,1,1	GT:PL:GQ	0/1:121,0,34:37
odorranaTranscripts_18_1764	963	.	T	C	7.8	.	DP=73;VDB=0.0404;AF1=0.5;AC1=1;DP4=30,25,9,8;MQ=20;FQ=10.4;PV4=1,1.3e-16,1,1	GT:PL:GQ	0/1:37,0,122:39
odorranaTranscripts_18_1764	969	.	C	T	6.98	.	DP=78;VDB=0.0394;AF1=0.4999;AC1=1;DP4=31,27,8,11;MQ=20;FQ=9.53;PV4=0.44,1.3e-31,1,0.23	GT:PL:GQ	0/1:36,0,125:37
odorranaTranscripts_24_740	700	.	T	A	51	.	DP=96;VDB=0.0002;AF1=1;AC1=2;DP4=6,6,5,71;MQ=20;FQ=-87;PV4=0.00057,1.9e-27,1,0.012	GT:PL:GQ	1/1:84,60,0:99
odorranaTranscripts_25_686	217	.	C	T	66	.	DP=12;VDB=0.0028;AF1=1;AC1=2;DP4=0,0,2,10;MQ=20;FQ=-63	GT:PL:GQ	1/1:99,36,0:69
odorranaTranscripts_25_686	238	.	C	T	36.1	.	DP=8;VDB=0.0384;AF1=0.5102;AC1=1;DP4=0,2,2,4;MQ=20;FQ=-13.2;PV4=1,0.013,1,1	GT:PL:GQ	0/1:66,0,14:17
odorranaTranscripts_25_686	351	.	T	C	40	.	DP=10;VDB=0.0374;AF1=0.5;AC1=1;DP4=3,1,4,2;MQ=20;FQ=15.1;PV4=1,3.4e-06,1,0.12	GT:PL:GQ	0/1:70,0,42:45
odorranaTranscripts_25_686	592	.	G	C	52	.	DP=17;VDB=0.0393;AF1=0.5;AC1=1;DP4=1,7,2,7;MQ=20;FQ=40.8;PV4=1,2.2e-07,1,0.19	GT:PL:GQ	0/1:82,0,68:71
odorranaTranscripts_26_3062	26	.	A	G	29.3	.	DP=5;VDB=0.0014;AF1=1;AC1=2;DP4=0,0,5,0;MQ=20;FQ=-42	GT:PL:GQ	1/1:62,15,0:27
odorranaTranscripts_26_3062	1361	.	G	A	95	.	DP=98;VDB=0.0374;AF1=0.5;AC1=1;DP4=32,25,16,25;MQ=20;FQ=97.9;PV4=0.11,0.11,1,1	GT:PL:GQ	0/1:125,0,141:99
odorranaTranscripts_28_7393	1548	.	A	G	79	.	DP=69;VDB=0.0400;AF1=0.5;AC1=1;DP4=25,17,16,11;MQ=20;FQ=82;PV4=1,2e-31,1,1	GT:PL:GQ	0/1:109,0,140:99
odorranaTranscripts_28_7393	3483	.	A	C	18.1	.	DP=9;VDB=0.0333;AF1=0.5;AC1=1;DP4=2,3,2,2;MQ=20;FQ=20.9;PV4=1,0.35,1,0.27	GT:PL:GQ	0/1:48,0,63:51
odorranaTranscripts_30_3390	6	.	T	A	27.5	.	DP=4;VDB=0.0002;AF1=1;AC1=2;DP4=0,0,4,0;MQ=20;FQ=-39	GT:PL:GQ	1/1:60,12,0:21
odorranaTranscripts_30_3390	8	.	A	T	27.5	.	DP=4;VDB=0.0002;AF1=1;AC1=2;DP4=0,0,4,0;MQ=20;FQ=-39	GT:PL:GQ	1/1:60,12,0:21
odorranaTranscripts_32_1485	921	.	A	G	95	.	DP=99;VDB=0.0343;AF1=1;AC1=2;DP4=2,4,54,32;MQ=20;FQ=-187;PV4=0.21,1.2e-19,1,0.16	GT:PL:GQ	1/1:128,160,0:99
odorranaTranscripts_32_1485	1341	.	T	A	60	.	DP=59;VDB=0.0318;AF1=0.5;AC1=1;DP4=13,24,8,14;MQ=20;FQ=63;PV4=1,3.5e-22,1,1	GT:PL:GQ	0/1:90,0,151:93
odorranaTranscripts_33_765	50	.	G	C	17.1	.	DP=3;VDB=0.0000;AF1=1;AC1=2;DP4=0,0,3,0;MQ=20;FQ=-36	GT:PL:GQ	1/1:49,9,0:15
odorranaTranscripts_34_1050	119	.	G	T	146	.	DP=51;VDB=0.0400;AF1=1;AC1=2;DP4=0,0,28,21;MQ=20;FQ=-175	GT:PL:GQ	1/1:179,148,0:99
odorranaTranscripts_35_2748	496	.	G	A	65	.	DP=37;VDB=0.0281;AF1=0.5;AC1=1;DP4=11,12,6,8;MQ=20;FQ=68;PV4=1,5.2e-12,1,1	GT:PL:GQ	0/1:95,0,142:98
odorranaTranscripts_35_2748	1672	.	A	G	107	.	DP=65;VDB=0.0400;AF1=0.5;AC1=1;DP4=18,12,20,14;MQ=20;FQ=99.6;PV4=1,1,1,0.49	GT:PL:GQ	0/1:137,0,127:99
odorranaTranscripts_41_600	37	.	A	C	53	.	DP=30;VDB=0.0006;AF1=0.5;AC1=1;DP4=10,0,18,2;MQ=20;FQ=14.2;PV4=0.54,4.8e-09,1,0.26	GT:PL:GQ	0/1:83,0,41:44
odorranaTranscripts_42_983	26	.	A	C	17.1	.	DP=3;VDB=0.0000;AF1=1;AC1=2;DP4=0,0,3,0;MQ=20;FQ=-36	GT:PL:GQ	1/1:49,9,0:15
odorranaTranscripts_43_791	663	.	A	T	172	.	DP=37;VDB=0.0322;AF1=1;AC1=2;DP4=0,0,17,17;MQ=20;FQ=-129	GT:PL:GQ	1/1:205,102,0:99
odorranaTranscripts_44_4108	1411	.	T	G	73	.	DP=98;VDB=0.0380;AF1=0.5;AC1=1;DP4=27,36,15,20;MQ=20;FQ=76;PV4=1,1,1,1	GT:PL:GQ	0/1:103,0,145:99
odorranaTranscripts_44_4108	1666	.	G	A	4.13	.	DP=9;VDB=0.0249;AF1=0.4998;AC1=1;DP4=0,5,1,2;MQ=20;FQ=6.15;PV4=0.37,0.00098,1,0.4	GT:PL:GQ	0/1:32,0,50:31
odorranaTranscripts_44_4108	2514	.	C	T	41	.	DP=39;VDB=0.0374;AF1=0.5;AC1=1;DP4=12,15,6,6;MQ=20;FQ=44;PV4=1,0.086,1,0.3	GT:PL:GQ	0/1:71,0,148:74
odorranaTranscripts_44_4108	2573	.	A	G	33	.	DP=30;VDB=0.0400;AF1=0.5;AC1=1;DP4=11,9,4,5;MQ=20;FQ=36;PV4=0.7,1,1,1	GT:PL:GQ	0/1:63,0,137:66
odorranaTranscripts_44_4108	3352	.	C	T	57	.	DP=38;VDB=0.0291;AF1=0.5;AC1=1;DP4=11,10,11,6;MQ=20;FQ=60;PV4=0.52,1.1e-17,1,0.44	GT:PL:GQ	0/1:87,0,134:90
odorranaTranscripts_44_4108	3895	.	C	T	87	.	DP=25;VDB=0.0404;AF1=0.5;AC1=1;DP4=7,3,8,6;MQ=20;FQ=52;PV4=0.68,1.6e-12,1,0.074	GT:PL:GQ	0/1:117,0,79:82
odorranaTranscripts_44_4108	3976	.	G	A	64	.	DP=19;VDB=0.0365;AF1=0.5;AC1=1;DP4=4,5,3,7;MQ=20;FQ=60;PV4=0.65,6.7e-10,1,1	GT:PL:GQ	0/1:94,0,88:90
odorranaTranscripts_45_3711	163	.	G	A	3.01	.	DP=28;VDB=0.0398;AF1=0.4997;AC1=1;DP4=8,13,3,4;MQ=20;FQ=4.77;PV4=1,1.1e-11,1,0.35	GT:PL:GQ	0/1:30,0,142:28
odorranaTranscripts_45_3711	1618	.	T	C	24	.	DP=12;VDB=0.0271;AF1=0.5;AC1=1;DP4=5,1,2,4;MQ=20;FQ=25.8;PV4=0.24,1.9e-07,1,0.41	GT:PL:GQ	0/1:54,0,59:56
odorranaTranscripts_45_3711	2703	.	C	T	24	.	DP=21;VDB=0.0384;AF1=0.5;AC1=1;DP4=6,8,5,2;MQ=20;FQ=27;PV4=0.36,7.8e-08,1,1	GT:PL:GQ	0/1:54,0,124:57
odorranaTranscripts_45_3711	3065	.	G	A	4.77	.	DP=18;VDB=0.0352;AF1=0.4999;AC1=1;DP4=9,4,4,1;MQ=20;FQ=6.99;PV4=1,1.3e-06,1,1	GT:PL:GQ	0/1:33,0,110:33
odorranaTranscripts_47_946	876	.	C	A	85	.	DP=51;VDB=0.0235;AF1=1;AC1=2;DP4=0,0,2,36;MQ=20;FQ=-141	GT:PL:GQ	1/1:118,114,0:99
odorranaTranscripts_49_1759	511	.	T	C	27	.	DP=36;VDB=0.0399;AF1=0.5;AC1=1;DP4=12,14,4,6;MQ=20;FQ=30;PV4=1,1e-14,1,0.19	GT:PL:GQ	0/1:57,0,147:60
odorranaTranscripts_49_1759	514	.	G	A	24	.	DP=37;VDB=0.0392;AF1=0.5;AC1=1;DP4=12,15,5,5;MQ=20;FQ=27;PV4=1,0.14,1,1	GT:PL:GQ	0/1:54,0,147:57
odorranaTranscripts_49_1759	566	.	A	G	4.77	.	DP=39;VDB=0.0343;AF1=0.4999;AC1=1;DP4=14,16,6,3;MQ=20;FQ=6.99;PV4=0.45,1.9e-22,1,0.031	GT:PL:GQ	0/1:33,0,145:33
odorranaTranscripts_49_1759	623	.	T	G	17.1	.	DP=35;VDB=0.0365;AF1=0.5;AC1=1;DP4=11,15,5,4;MQ=20;FQ=20.1;PV4=0.7,1.5e-17,1,1	GT:PL:GQ	0/1:47,0,147:50
odorranaTranscripts_50_1647	195	.	G	T	78	.	DP=49;VDB=0.0118;AF1=0.5;AC1=1;DP4=9,19,14,7;MQ=20;FQ=81;PV4=0.022,2.9e-23,1,1	GT:PL:GQ	0/1:108,0,143:99
odorranaTranscripts_50_1647	236	.	A	G	60	.	DP=51;VDB=0.0400;AF1=0.5;AC1=1;DP4=16,12,9,11;MQ=20;FQ=63;PV4=0.56,2.7e-25,1,1	GT:PL:GQ	0/1:90,0,140:93
odorranaTranscripts_50_1647	300	.	C	T	94	.	DP=40;VDB=0.0407;AF1=0.5;AC1=1;DP4=11,9,6,14;MQ=20;FQ=94.9;PV4=0.2,1.8e-13,1,0.072	GT:PL:GQ	0/1:124,0,126:99
odorranaTranscripts_50_1647	314	.	G	C	72	.	DP=42;VDB=0.0393;AF1=0.5;AC1=1;DP4=14,9,8,10;MQ=20;FQ=75;PV4=0.35,2.1e-15,1,1	GT:PL:GQ	0/1:102,0,132:99
odorranaTranscripts_50_1647	418	.	A	G	109	.	DP=38;VDB=0.0392;AF1=0.5;AC1=1;DP4=10,6,10,12;MQ=20;FQ=75;PV4=0.34,0.066,1,0.094	GT:PL:GQ	0/1:139,0,102:99
odorranaTranscripts_50_1647	440	.	G	A	80	.	DP=39;VDB=0.0398;AF1=0.5;AC1=1;DP4=11,10,10,7;MQ=20;FQ=83;PV4=0.75,3.1e-16,1,1	GT:PL:GQ	0/1:110,0,134:99
odorranaTranscripts_51_2966	278	.	G	A	58	.	DP=36;VDB=0.0298;AF1=0.5;AC1=1;DP4=12,9,3,12;MQ=20;FQ=61;PV4=0.041,1.5e-11,1,0.29	GT:PL:GQ	0/1:88,0,133:91
odorranaTranscripts_51_2966	327	.	T	A	19.1	.	DP=35;VDB=0.0355;AF1=0.5;AC1=1;DP4=13,12,6,4;MQ=20;FQ=22;PV4=0.72,2.1e-15,1,1	GT:PL:GQ	0/1:49,0,144:52
odorranaTranscripts_51_2966	416	.	T	C	7.8	.	DP=30;VDB=0.0284;AF1=0.5;AC1=1;DP4=8,14,3,4;MQ=20;FQ=10.4;PV4=1,0.48,1,0.18	GT:PL:GQ	0/1:37,0,143:39
odorranaTranscripts_51_2966	437	.	T	G	18.1	.	DP=24;VDB=0.0190;AF1=0.5;AC1=1;DP4=4,13,2,5;MQ=20;FQ=21;PV4=1,1.4e-11,1,1	GT:PL:GQ	0/1:48,0,122:51
odorranaTranscripts_51_2966	590	.	A	G	27	.	DP=11;VDB=0.0298;AF1=0.5;AC1=1;DP4=4,2,2,3;MQ=20;FQ=29.7;PV4=0.57,1,1,1	GT:PL:GQ	0/1:57,0,68:60
odorranaTranscripts_51_2966	708	.	T	C	32	.	DP=13;VDB=0.0393;AF1=0.5;AC1=1;DP4=3,4,2,4;MQ=20;FQ=34.9;PV4=1,1.5e-05,1,0.34	GT:PL:GQ	0/1:62,0,79:65
odorranaTranscripts_51_2966	1406	.	C	T	25	.	DP=28;VDB=0.0293;AF1=0.5;AC1=1;DP4=9,10,5,4;MQ=20;FQ=28;PV4=1,8.6e-15,1,0.23	GT:PL:GQ	0/1:55,0,138:58
odorranaTranscripts_51_2966	1612	.	T	A	11.3	.	DP=17;VDB=0.0164;AF1=0.5;AC1=1;DP4=6,6,2,3;MQ=20;FQ=14.2;PV4=1,0.18,1,0.099	GT:PL:GQ	0/1:41,0,117:43
odorranaTranscripts_52_1308	1075	.	T	C	86	.	DP=43;VDB=0.0408;AF1=0.5;AC1=1;DP4=11,10,11,10;MQ=20;FQ=88.8;PV4=1,1.7e-22,1,0.4	GT:PL:GQ	0/1:116,0,129:99
odorranaTranscripts_53_864	23	.	A	G	6.02	.	DP=2;VDB=0.0169;AF1=1;AC1=2;DP4=0,0,2,0;MQ=20;FQ=-33	GT:PL:GQ	1/1:36,6,0:6
odorranaTranscripts_53_864	580	.	A	C	101	.	DP=62;VDB=0.0392;AF1=1;AC1=2;DP4=4,2,26,24;MQ=20;FQ=-84;PV4=0.67,2.3e-18,1,0.12	GT:PL:GQ	1/1:134,57,0:99
odorranaTranscripts_55_943	146	.	G	A	75	.	DP=33;VDB=0.0333;AF1=0.5;AC1=1;DP4=10,2,17,4;MQ=20;FQ=38;PV4=1,1.4e-17,1,0.31	GT:PL:GQ	0/1:105,0,65:68
odorranaTranscripts_55_943	173	.	G	A	110	.	DP=47;VDB=0.0405;AF1=0.5;AC1=1;DP4=10,4,19,13;MQ=20;FQ=36;PV4=0.52,0.46,1,0.15	GT:PL:GQ	0/1:140,0,63:66
odorranaTranscripts_55_943	285	.	C	A	24	.	DP=62;VDB=0.0345;AF1=0.5;AC1=1;DP4=20,26,8,8;MQ=20;FQ=27;PV4=0.77,0.16,1,1	GT:PL:GQ	0/1:54,0,141:57
odorranaTranscripts_57_1825	113	.	T	C	14.2	.	DP=32;VDB=0.0405;AF1=0.5;AC1=1;DP4=15,7,9,1;MQ=20;FQ=17.1;PV4=0.38,3.4e-12,1,0.44	GT:PL:GQ	0/1:44,0,126:47
odorranaTranscripts_57_1825	322	.	A	G	46	.	DP=31;VDB=0.0345;AF1=0.5;AC1=1;DP4=13,7,7,4;MQ=20;FQ=49;PV4=1,1,1,1	GT:PL:GQ	0/1:76,0,127:79
odorranaTranscripts_57_1825	452	.	G	A	26	.	DP=38;VDB=0.0384;AF1=0.5;AC1=1;DP4=14,13,4,7;MQ=20;FQ=29;PV4=0.48,2.6e-17,1,0.17	GT:PL:GQ	0/1:56,0,145:59
odorranaTranscripts_57_1825	487	.	A	G	13.2	.	DP=43;VDB=0.0359;AF1=0.5;AC1=1;DP4=12,20,4,7;MQ=20;FQ=16.1;PV4=1,6.4e-14,1,0.46	GT:PL:GQ	0/1:43,0,148:46
odorranaTranscripts_57_1825	811	.	C	T	20	.	DP=31;VDB=0.0398;AF1=0.5;AC1=1;DP4=14,7,8,2;MQ=20;FQ=23;PV4=0.68,2.9e-07,1,0.29	GT:PL:GQ	0/1:50,0,127:53
odorranaTranscripts_57_1825	1358	.	T	C	95	.	DP=91;VDB=0.0399;AF1=0.5;AC1=1;DP4=29,22,21,18;MQ=20;FQ=97.9;PV4=0.83,1,1,0.35	GT:PL:GQ	0/1:125,0,141:99
odorranaTranscripts_58_1837	1339	.	T	C	48	.	DP=51;VDB=0.0399;AF1=0.5;AC1=1;DP4=12,23,6,10;MQ=20;FQ=51;PV4=1,1,1,1	GT:PL:GQ	0/1:78,0,149:81
odorranaTranscripts_59_1026	169	.	C	T	140	.	DP=99;VDB=0.0404;AF1=1;AC1=2;DP4=1,1,65,28;MQ=20;FQ=-270;PV4=0.52,6.5e-08,1,1	GT:PL:GQ	1/1:173,243,0:99
odorranaTranscripts_59_1026	429	.	G	A	41	.	DP=67;VDB=0.0408;AF1=0.5;AC1=1;DP4=18,29,9,10;MQ=20;FQ=44;PV4=0.58,1.4e-11,1,1	GT:PL:GQ	0/1:71,0,146:74
odorranaTranscripts_60_5184	179	.	C	T	7.8	.	DP=7;VDB=0.0161;AF1=0.5;AC1=1;DP4=0,4,1,2;MQ=20;FQ=9.55;PV4=0.43,0.0018,1,0.43	GT:PL:GQ	0/1:37,0,43:38
odorranaTranscripts_60_5184	474	.	G	C	9.31	.	DP=2;VDB=0.0171;AF1=1;AC1=2;DP4=0,0,1,1;MQ=20;FQ=-33	GT:PL:GQ	1/1:40,6,0:8
odorranaTranscripts_60_5184	623	.	A	G	6.98	.	DP=9;VDB=0.0161;AF1=0.4999;AC1=1;DP4=3,2,4,0;MQ=20;FQ=9.52;PV4=0.44,6e-06,1,1	GT:PL:GQ	0/1:36,0,62:37
odorranaTranscripts_60_5184	662	.	C	G	27	.	DP=11;VDB=0.0081;AF1=0.5;AC1=1;DP4=5,1,3,2;MQ=20;FQ=28.3;PV4=0.55,1,1,1	GT:PL:GQ	0/1:57,0,60:58
odorranaTranscripts_60_5184	668	.	T	C	24	.	DP=11;VDB=0.0081;AF1=0.5;AC1=1;DP4=5,1,3,2;MQ=20;FQ=26.4;PV4=0.55,2.7e-06,1,1	GT:PL:GQ	0/1:54,0,62:56
odorranaTranscripts_60_5184	984	.	C	A	10.4	.	DP=10;VDB=0.0407;AF1=0.5;AC1=1;DP4=4,1,2,2;MQ=20;FQ=13.1;PV4=0.52,0.00023,1,1	GT:PL:GQ	0/1:40,0,57:42
odorranaTranscripts_60_5184	1379	.	G	C	21	.	DP=17;VDB=0.0374;AF1=0.5;AC1=1;DP4=5,5,3,3;MQ=20;FQ=24;PV4=1,5.4e-08,1,1	GT:PL:GQ	0/1:51,0,103:54
odorranaTranscripts_60_5184	1415	.	T	C	35	.	DP=11;VDB=0.0373;AF1=0.5;AC1=1;DP4=1,4,4,2;MQ=20;FQ=25.8;PV4=0.24,2.4e-05,1,0.25	GT:PL:GQ	0/1:65,0,53:56
odorranaTranscripts_60_5184	1530	.	G	A	16.1	.	DP=15;VDB=0.0398;AF1=0.5;AC1=1;DP4=5,5,3,2;MQ=20;FQ=19.1;PV4=1,1,1,1	GT:PL:GQ	0/1:46,0,105:49
odorranaTranscripts_60_5184	2810	.	C	T	33	.	DP=19;VDB=0.0380;AF1=0.5;AC1=1;DP4=5,7,4,3;MQ=20;FQ=36;PV4=0.65,0.18,1,1	GT:PL:GQ	0/1:63,0,114:66
odorranaTranscripts_60_5184	3186	.	A	T	6.98	.	DP=17;VDB=0.0345;AF1=0.4999;AC1=1;DP4=6,6,4,1;MQ=20;FQ=9.53;PV4=0.34,1,1,1	GT:PL:GQ	0/1:36,0,117:37
odorranaTranscripts_60_5184	4445	.	A	G	61	.	DP=26;VDB=0.0399;AF1=0.5;AC1=1;DP4=10,4,7,5;MQ=20;FQ=63.7;PV4=0.68,5.5e-12,1,1	GT:PL:GQ	0/1:91,0,103:94
odorranaTranscripts_60_5184	4460	.	A	C	47	.	DP=27;VDB=0.0322;AF1=0.5;AC1=1;DP4=9,8,6,4;MQ=20;FQ=50;PV4=1,2.3e-13,1,1	GT:PL:GQ	0/1:77,0,130:80
odorranaTranscripts_60_5184	4664	.	T	C	6.2	.	DP=49;VDB=0.0388;AF1=0.4999;AC1=1;DP4=21,17,5,6;MQ=20;FQ=8.65;PV4=0.73,1,1,1	GT:PL:GQ	0/1:35,0,135:36
odorranaTranscripts_60_5184	4818	.	T	C	40	.	DP=48;VDB=0.0383;AF1=0.5;AC1=1;DP4=17,16,8,6;MQ=20;FQ=43;PV4=0.76,2.3e-14,1,0.09	GT:PL:GQ	0/1:70,0,146:73
odorranaTranscripts_62_615	132	.	C	T	92	.	DP=100;VDB=0.0400;AF1=0.5;AC1=1;DP4=37,19,25,18;MQ=20;FQ=94.7;PV4=0.53,1.6e-38,1,0.15	GT:PL:GQ	0/1:122,0,133:99
odorranaTranscripts_63_1215	226	.	T	G	79	.	DP=53;VDB=0.0069;AF1=0.5;AC1=1;DP4=10,14,23,6;MQ=20;FQ=82;PV4=0.0096,1.5e-24,1,0.17	GT:PL:GQ	0/1:109,0,128:99
odorranaTranscripts_63_1215	516	.	T	C	62	.	DP=50;VDB=0.0172;AF1=0.5;AC1=1;DP4=19,11,13,6;MQ=20;FQ=65;PV4=0.77,1.1e-17,1,1	GT:PL:GQ	0/1:92,0,136:95
odorranaTranscripts_64_1975	32	.	A	G	6.02	.	DP=2;VDB=0.0099;AF1=1;AC1=2;DP4=0,0,2,0;MQ=20;FQ=-33	GT:PL:GQ	1/1:36,6,0:6
odorranaTranscripts_64_1975	33	.	C	T	6.02	.	DP=2;VDB=0.0099;AF1=1;AC1=2;DP4=0,0,2,0;MQ=20;FQ=-33	GT:PL:GQ	1/1:36,6,0:6
odorranaTranscripts_64_1975	691	.	A	G	108	.	DP=71;VDB=0.0394;AF1=1;AC1=2;DP4=3,6,26,32;MQ=20;FQ=-69;PV4=0.72,1.6e-22,1,0.48	GT:PL:GQ	1/1:141,42,0:81
odorranaTranscripts_65_1145	178	.	G	A	32	.	DP=42;VDB=0.0298;AF1=0.5;AC1=1;DP4=11,19,4,8;MQ=20;FQ=35;PV4=1,0.09,1,1	GT:PL:GQ	0/1:62,0,149:65
odorranaTranscripts_66_1357	75	.	G	A	9.52	.	DP=49;VDB=0.0089;AF1=0.5;AC1=1;DP4=25,3,17,2;MQ=20;FQ=12.3;PV4=1,4.1e-12,1,0.19	GT:PL:GQ	0/1:39,0,87:41
odorranaTranscripts_66_1357	83	.	A	G	46	.	DP=55;VDB=0.0263;AF1=0.5;AC1=1;DP4=22,4,26,2;MQ=20;FQ=48.9;PV4=0.41,0.033,1,0.4	GT:PL:GQ	0/1:76,0,92:79
odorranaTranscripts_67_3632	89	.	A	G	6.02	.	DP=2;VDB=0.0176;AF1=1;AC1=2;DP4=0,0,2,0;MQ=20;FQ=-33	GT:PL:GQ	1/1:36,6,0:6
odorranaTranscripts_67_3632	289	.	A	T	31	.	DP=8;VDB=0.0398;AF1=0.5001;AC1=1;DP4=2,1,2,3;MQ=20;FQ=6.98;PV4=1,6.3e-05,1,0.09	GT:PL:GQ	0/1:61,0,33:36
odorranaTranscripts_67_3632	638	.	G	C	27	.	DP=11;VDB=0.0384;AF1=0.5;AC1=1;DP4=1,5,2,3;MQ=20;FQ=29.2;PV4=0.55,1,1,0.3	GT:PL:GQ	0/1:57,0,64:59
odorranaTranscripts_67_3632	2064	.	A	G	33	.	DP=29;VDB=0.0244;AF1=0.5;AC1=1;DP4=9,10,7,3;MQ=20;FQ=36;PV4=0.43,2.8e-06,1,1	GT:PL:GQ	0/1:63,0,138:66
odorranaTranscripts_67_3632	2065	.	A	G	8.64	.	DP=29;VDB=0.0225;AF1=0.5;AC1=1;DP4=10,11,6,2;MQ=20;FQ=11.3;PV4=0.24,0.0002,1,1	GT:PL:GQ	0/1:38,0,141:40
odorranaTranscripts_67_3632	2155	.	A	G	22	.	DP=21;VDB=0.0025;AF1=0.5;AC1=1;DP4=4,9,1,6;MQ=20;FQ=25;PV4=0.61,1,1,1	GT:PL:GQ	0/1:52,0,115:55
odorranaTranscripts_67_3632	2638	.	G	A	13.2	.	DP=31;VDB=0.0393;AF1=0.5;AC1=1;DP4=12,11,5,3;MQ=20;FQ=16.1;PV4=0.7,0.29,1,1	GT:PL:GQ	0/1:43,0,142:46
odorranaTranscripts_70_1759	62	.	T	C	48	.	DP=38;VDB=0.0042;AF1=0.5;AC1=1;DP4=19,3,11,3;MQ=20;FQ=50.9;PV4=0.66,1,1,0.31	GT:PL:GQ	0/1:78,0,94:81
odorranaTranscripts_70_1759	324	.	G	C	35	.	DP=59;VDB=0.0388;AF1=0.5;AC1=1;DP4=22,18,8,10;MQ=20;FQ=38;PV4=0.57,1e-28,1,1	GT:PL:GQ	0/1:65,0,142:68
odorranaTranscripts_70_1759	396	.	T	A	10.4	.	DP=70;VDB=0.0394;AF1=0.5;AC1=1;DP4=29,23,8,8;MQ=20;FQ=13.2;PV4=0.78,0.15,1,1	GT:PL:GQ	0/1:40,0,125:42
odorranaTranscripts_70_1759	513	.	T	C	70	.	DP=59;VDB=0.0298;AF1=0.5;AC1=1;DP4=15,22,10,12;MQ=20;FQ=73;PV4=0.79,8.5e-24,1,1	GT:PL:GQ	0/1:100,0,151:99
odorranaTranscripts_70_1759	1448	.	G	A	49	.	DP=38;VDB=0.0400;AF1=0.5;AC1=1;DP4=6,16,8,6;MQ=20;FQ=52;PV4=0.092,5.1e-21,1,1	GT:PL:GQ	0/1:79,0,134:82
odorranaTranscripts_70_1759	1665	.	C	T	47	.	DP=17;VDB=0.0388;AF1=0.5;AC1=1;DP4=3,5,3,6;MQ=20;FQ=48.6;PV4=1,1.8e-09,1,1	GT:PL:GQ	0/1:77,0,81:79
odorranaTranscripts_70_1759	1682	.	A	G	35	.	DP=13;VDB=0.0322;AF1=0.5;AC1=1;DP4=1,6,2,4;MQ=20;FQ=36.3;PV4=0.56,3.4e-06,1,0.49	GT:PL:GQ	0/1:65,0,68:66
odorranaTranscripts_70_1759	1688	.	C	G	24	.	DP=10;VDB=0.0388;AF1=0.5;AC1=1;DP4=1,3,0,6;MQ=20;FQ=15.8;PV4=0.4,1e-05,1,0.25	GT:PL:GQ	0/1:54,0,43:46
odorranaTranscripts_72_1912	190	.	G	T	94	.	DP=11;VDB=0.0359;AF1=1;AC1=2;DP4=0,0,7,3;MQ=20;FQ=-57	GT:PL:GQ	1/1:127,30,0:57
odorranaTranscripts_72_1912	902	.	T	A	4.13	.	DP=17;VDB=0.0373;AF1=0.4998;AC1=1;DP4=4,7,0,5;MQ=20;FQ=6.2;PV4=0.24,0.12,1,0.36	GT:PL:GQ	0/1:32,0,110:31
odorranaTranscripts_72_1912	1137	.	C	T	55.2	.	DP=10;VDB=0.0003;AF1=0.5263;AC1=1;DP4=1,1,6,2;MQ=20;FQ=-17.1;PV4=1,8.1e-06,1,0.4	GT:PL:GQ	0/1:85,0,10:13
odorranaTranscripts_73_1913	1901	.	T	G	6.02	.	DP=3;VDB=0.0000;AF1=1;AC1=2;DP4=0,0,0,2;MQ=20;FQ=-33	GT:PL:GQ	1/1:36,6,0:6
odorranaTranscripts_76_2972	291	.	C	A	4.61	.	DP=7;VDB=0.0211;AF1=1;AC1=2;DP4=0,0,2,0;MQ=20;FQ=-33	GT:PL:GQ	1/1:34,6,0:5
odorranaTranscripts_77_1521	475	.	T	A	21	.	DP=13;VDB=0.0365;AF1=0.5;AC1=1;DP4=5,3,3,2;MQ=20;FQ=24;PV4=1,6.1e-06,1,1	GT:PL:GQ	0/1:51,0,87:54
odorranaTranscripts_77_1521	967	.	G	A	35	.	DP=13;VDB=0.0033;AF1=0.5;AC1=1;DP4=3,4,2,4;MQ=20;FQ=37.8;PV4=1,1,1,1	GT:PL:GQ	0/1:65,0,79:68
odorranaTranscripts_77_1521	1319	.	A	G	65	.	DP=28;VDB=0.0365;AF1=0.5;AC1=1;DP4=4,12,4,8;MQ=20;FQ=68;PV4=0.69,2.8e-14,1,1	GT:PL:GQ	0/1:95,0,116:98
odorranaTranscripts_78_1211	609	.	T	C	8.64	.	DP=26;VDB=0.0393;AF1=0.5;AC1=1;DP4=13,5,4,3;MQ=20;FQ=11.3;PV4=0.64,3.3e-11,1,1	GT:PL:GQ	0/1:38,0,116:40
odorranaTranscripts_81_1737	45	.	C	T	43	.	DP=17;VDB=0.0055;AF1=0.5;AC1=1;DP4=8,1,6,2;MQ=20;FQ=41.3;PV4=0.58,0.0061,1,1	GT:PL:GQ	0/1:73,0,70:71
odorranaTranscripts_81_1737	76	.	C	G	123	.	DP=51;VDB=0.0147;AF1=1;AC1=2;DP4=1,1,38,11;MQ=20;FQ=-139;PV4=0.42,1,1,0.065	GT:PL:GQ	1/1:156,112,0:99
odorranaTranscripts_81_1737	102	.	G	A	86	.	DP=72;VDB=0.0172;AF1=0.5;AC1=1;DP4=16,6,36,13;MQ=20;FQ=38;PV4=1,2e-13,1,1	GT:PL:GQ	0/1:116,0,65:68
odorranaTranscripts_82_3145	107	.	T	A	16.1	.	DP=25;VDB=0.0198;AF1=0.5;AC1=1;DP4=13,4,5,3;MQ=20;FQ=19.1;PV4=0.64,3.3e-13,1,1	GT:PL:GQ	0/1:46,0,109:49
odorranaTranscripts_82_3145	190	.	G	A	12.3	.	DP=33;VDB=0.0373;AF1=0.5;AC1=1;DP4=10,14,4,4;MQ=20;FQ=15.1;PV4=0.7,5.8e-10,1,1	GT:PL:GQ	0/1:42,0,146:44
odorranaTranscripts_82_3145	334	.	C	A	37	.	DP=36;VDB=0.0398;AF1=0.5;AC1=1;DP4=11,14,6,5;MQ=20;FQ=40;PV4=0.72,3.2e-10,1,1	GT:PL:GQ	0/1:67,0,147:70
odorranaTranscripts_82_3145	2080	.	T	C	35	.	DP=17;VDB=0.0190;AF1=0.5;AC1=1;DP4=5,5,4,3;MQ=20;FQ=38;PV4=1,3.9e-10,1,0.41	GT:PL:GQ	0/1:65,0,102:68
odorranaTranscripts_82_3145	2369	.	G	T	31	.	DP=22;VDB=0.0399;AF1=0.5;AC1=1;DP4=7,7,6,2;MQ=20;FQ=34;PV4=0.38,1,1,1	GT:PL:GQ	0/1:61,0,122:64
odorranaTranscripts_83_4543	1086	.	C	A	10.4	.	DP=21;VDB=0.0345;AF1=0.5;AC1=1;DP4=8,7,2,4;MQ=20;FQ=13.2;PV4=0.64,3.2e-12,1,1	GT:PL:GQ	0/1:40,0,127:42
odorranaTranscripts_83_4543	4070	.	A	G	76	.	DP=33;VDB=0.0384;AF1=0.5;AC1=1;DP4=7,10,9,7;MQ=20;FQ=78.9;PV4=0.49,1.2e-09,1,0.073	GT:PL:GQ	0/1:106,0,123:99
odorranaTranscripts_83_4543	4181	.	T	A	50.1	.	DP=12;VDB=0.0020;AF1=1;AC1=2;DP4=0,0,1,5;MQ=20;FQ=-45	GT:PL:GQ	1/1:83,18,0:33
odorranaTranscripts_83_4543	4198	.	G	T	50	.	DP=17;VDB=0.0277;AF1=0.5;AC1=1;DP4=5,1,1,9;MQ=20;FQ=23;PV4=0.0076,0.00014,1,1	GT:PL:GQ	0/1:80,0,50:53
odorranaTranscripts_83_4543	4217	.	C	A	88	.	DP=23;VDB=0.0006;AF1=0.5;AC1=1;DP4=8,1,8,6;MQ=20;FQ=32;PV4=0.18,8.3e-07,1,0.46	GT:PL:GQ	0/1:118,0,59:62
odorranaTranscripts_83_4543	4368	.	G	A	14.2	.	DP=22;VDB=0.0025;AF1=0.5;AC1=1;DP4=5,10,2,4;MQ=20;FQ=17.1;PV4=1,0.42,1,1	GT:PL:GQ	0/1:44,0,126:47
odorranaTranscripts_84_1937	135	.	A	G	43	.	DP=18;VDB=0.0325;AF1=0.5;AC1=1;DP4=6,4,5,3;MQ=20;FQ=46;PV4=1,1.7e-08,1,0.18	GT:PL:GQ	0/1:73,0,97:76
odorranaTranscripts_84_1937	601	.	G	A	74	.	DP=26;VDB=0.0393;AF1=0.5;AC1=1;DP4=6,6,8,5;MQ=20;FQ=73.5;PV4=0.7,7.2e-12,1,0.27	GT:PL:GQ	0/1:104,0,103:99
odorranaTranscripts_84_1937	1808	.	C	G	68	.	DP=47;VDB=0.0263;AF1=0.5;AC1=1;DP4=3,22,5,16;MQ=20;FQ=70.4;PV4=0.44,1e-21,1,0.05	GT:PL:GQ	0/1:98,0,106:99
odorranaTranscripts_86_3791	2155	.	C	T	33	.	DP=45;VDB=0.0333;AF1=0.5;AC1=1;DP4=14,18,6,7;MQ=20;FQ=36;PV4=1,1.6e-18,1,1	GT:PL:GQ	0/1:63,0,149:66
odorranaTranscripts_86_3791	3537	.	C	T	17.1	.	DP=56;VDB=0.0308;AF1=0.5;AC1=1;DP4=22,18,12,4;MQ=20;FQ=20.1;PV4=0.23,2.5e-23,1,1	GT:PL:GQ	0/1:47,0,140:50
odorranaTranscripts_89_980	494	.	T	G	3.64	.	DP=3;VDB=0.0141;AF1=0.5205;AC1=1;DP4=1,0,1,1;MQ=20;FQ=-16.1;PV4=1,0.094,1,0.33	GT:PL:GQ	0/1:31,0,11:18
odorranaTranscripts_89_980	883	.	C	T	20.6	.	DP=4;VDB=0.0041;AF1=1;AC1=2;DP4=0,0,0,4;MQ=20;FQ=-39	GT:PL:GQ	1/1:53,12,0:21
odorranaTranscripts_90_2719	1095	.	T	A	80	.	DP=80;VDB=0.0333;AF1=0.5;AC1=1;DP4=26,20,14,18;MQ=20;FQ=83;PV4=0.36,1.2e-36,1,1	GT:PL:GQ	0/1:110,0,142:99
odorranaTranscripts_91_1965	720	.	C	T	24	.	DP=98;VDB=0.0399;AF1=0.5;AC1=1;DP4=45,23,21,8;MQ=20;FQ=27;PV4=0.64,5.4e-25,1,0.017	GT:PL:GQ	0/1:54,0,118:57
odorranaTranscripts_91_1965	1002	.	A	C	36	.	DP=62;VDB=0.0400;AF1=0.5;AC1=1;DP4=20,21,7,12;MQ=20;FQ=39;PV4=0.42,1.5e-39,1,1	GT:PL:GQ	0/1:66,0,146:69
odorranaTranscripts_92_2404	748	.	C	T	20	.	DP=46;VDB=0.0235;AF1=0.5;AC1=1;DP4=20,13,5,8;MQ=20;FQ=23;PV4=0.2,6.7e-20,1,1	GT:PL:GQ	0/1:50,0,137:53
odorranaTranscripts_92_2404	997	.	C	T	20	.	DP=43;VDB=0.0398;AF1=0.5;AC1=1;DP4=15,17,6,5;MQ=20;FQ=23;PV4=0.74,1.8e-15,1,1	GT:PL:GQ	0/1:50,0,146:53
odorranaTranscripts_92_2404	1666	.	T	G	15.1	.	DP=29;VDB=0.0393;AF1=0.5;AC1=1;DP4=11,8,6,3;MQ=20;FQ=18.1;PV4=1,1.5e-14,1,1	GT:PL:GQ	0/1:45,0,133:48
odorranaTranscripts_92_2404	1757	.	A	T	37	.	DP=32;VDB=0.0281;AF1=0.5;AC1=1;DP4=10,12,5,5;MQ=20;FQ=40;PV4=1,3.2e-13,1,1	GT:PL:GQ	0/1:67,0,143:70
odorranaTranscripts_94_941	45	.	G	A	6.02	.	DP=2;VDB=0.0099;AF1=1;AC1=2;DP4=0,0,2,0;MQ=20;FQ=-33	GT:PL:GQ	1/1:36,6,0:6
odorranaTranscripts_95_746	230	.	T	G	71	.	DP=14;VDB=0.0393;AF1=0.5002;AC1=1;DP4=1,3,5,5;MQ=20;FQ=6.2;PV4=0.58,4.8e-07,1,0.12	GT:PL:GQ	0/1:101,0,32:35
odorranaTranscripts_95_746	367	.	G	T	89	.	DP=39;VDB=0.0298;AF1=0.5;AC1=1;DP4=13,8,9,9;MQ=20;FQ=91.2;PV4=0.53,4.2e-20,1,1	GT:PL:GQ	0/1:119,0,126:99
odorranaTranscripts_98_2597	705	.	C	T	12.3	.	DP=21;VDB=0.0322;AF1=0.5;AC1=1;DP4=6,9,4,2;MQ=20;FQ=15.1;PV4=0.36,0.00012,1,1	GT:PL:GQ	0/1:42,0,129:44
odorranaTranscripts_98_2597	1002	.	A	G	19.1	.	DP=8;VDB=0.0288;AF1=0.5;AC1=1;DP4=2,2,1,3;MQ=20;FQ=19.9;PV4=1,6.5e-05,1,0.33	GT:PL:GQ	0/1:49,0,51:50
odorranaTranscripts_98_2597	1107	.	G	A	28	.	DP=9;VDB=0.0168;AF1=0.5;AC1=1;DP4=3,1,1,4;MQ=20;FQ=17.9;PV4=0.21,0.084,1,0.00076	GT:PL:GQ	0/1:58,0,45:48
odorranaTranscripts_98_2597	1969	.	G	A	51	.	DP=23;VDB=0.0369;AF1=0.5;AC1=1;DP4=6,6,3,6;MQ=20;FQ=54;PV4=0.66,1,1,0.49	GT:PL:GQ	0/1:81,0,111:84
odorranaTranscripts_98_2597	2495	.	A	G	86	.	DP=30;VDB=0.0355;AF1=0.5;AC1=1;DP4=6,9,6,9;MQ=20;FQ=86;PV4=1,0.042,1,0.3	GT:PL:GQ	0/1:116,0,116:99
odorranaTranscripts_98_2597	2518	.	G	T	5.46	.	DP=23;VDB=0.0225;AF1=0.4999;AC1=1;DP4=4,13,1,5;MQ=20;FQ=7.8;PV4=1,0.26,1,1	GT:PL:GQ	0/1:34,0,123:34
odorranaTranscripts_99_1417	130	.	A	C	41	.	DP=40;VDB=0.0172;AF1=0.5;AC1=1;DP4=15,4,20,1;MQ=20;FQ=44;PV4=0.17,1,1,0.35	GT:PL:GQ	0/1:71,0,97:74
odorranaTranscripts_99_1417	810	.	A	G	3.01	.	DP=94;VDB=0.0365;AF1=0.4997;AC1=1;DP4=32,40,11,11;MQ=20;FQ=4.77;PV4=0.81,7.8e-28,1,1	GT:PL:GQ	0/1:30,0,118:28
odorranaTranscripts_99_1417	1020	.	A	G	71	.	DP=62;VDB=0.0404;AF1=0.5;AC1=1;DP4=6,8,22,25;MQ=20;FQ=11.3;PV4=1,1.2e-29,1,1	GT:PL:GQ	0/1:101,0,38:41
odorranaTranscripts_99_1417	1025	.	G	A	78	.	DP=61;VDB=0.0404;AF1=0.5003;AC1=1;DP4=6,7,22,25;MQ=20;FQ=4.13;PV4=1,4.2e-21,1,1	GT:PL:GQ	0/1:108,0,29:32
odorranaTranscripts_99_1417	1074	.	T	G	27	.	DP=60;VDB=0.0343;AF1=0.5;AC1=1;DP4=23,21,7,9;MQ=20;FQ=30;PV4=0.77,0.11,1,0.0092	GT:PL:GQ	0/1:57,0,137:60
odorranaTranscripts_102_2114	2078	.	A	T	6.02	.	DP=7;VDB=0.0001;AF1=1;AC1=2;DP4=0,0,0,2;MQ=20;FQ=-33	GT:PL:GQ	1/1:36,6,0:6
odorranaTranscripts_103_3291	192	.	C	A	81	.	DP=40;VDB=0.0244;AF1=0.5;AC1=1;DP4=10,6,17,6;MQ=20;FQ=72.7;PV4=0.5,2e-24,1,1	GT:PL:GQ	0/1:111,0,100:99
odorranaTranscripts_106_1772	15	.	T	G	6.02	.	DP=2;VDB=0.0192;AF1=1;AC1=2;DP4=0,0,2,0;MQ=20;FQ=-33	GT:PL:GQ	1/1:36,6,0:6
odorranaTranscripts_106_1772	110	.	C	T	43	.	DP=30;VDB=0.0271;AF1=0.5;AC1=1;DP4=14,5,8,3;MQ=20;FQ=46;PV4=1,1.4e-12,1,1	GT:PL:GQ	0/1:73,0,115:76
odorranaTranscripts_107_5353	1138	.	C	T	19.1	.	DP=42;VDB=0.0400;AF1=0.5;AC1=1;DP4=12,17,4,6;MQ=20;FQ=22;PV4=1,1,1,1	GT:PL:GQ	0/1:49,0,148:52
odorranaTranscripts_107_5353	2265	.	C	T	20	.	DP=18;VDB=0.0216;AF1=0.5;AC1=1;DP4=9,1,5,1;MQ=20;FQ=23;PV4=1,0.0096,1,1	GT:PL:GQ	0/1:50,0,76:53
odorranaTranscripts_108_1274	354	.	A	G	30	.	DP=15;VDB=0.0233;AF1=0.5;AC1=1;DP4=4,5,2,4;MQ=20;FQ=33;PV4=1,5.5e-08,1,0.11	GT:PL:GQ	0/1:60,0,96:63
odorranaTranscripts_108_1274	656	.	T	C	15.1	.	DP=32;VDB=0.0365;AF1=0.5;AC1=1;DP4=8,15,3,5;MQ=20;FQ=18.1;PV4=1,1,1,0.21	GT:PL:GQ	0/1:45,0,143:48
odorranaTranscripts_108_1274	967	.	G	A	86	.	DP=59;VDB=0.0399;AF1=0.5;AC1=1;DP4=18,14,17,9;MQ=20;FQ=89;PV4=0.59,0.12,1,1	GT:PL:GQ	0/1:116,0,140:99
odorranaTranscripts_108_1274	1022	.	T	C	87	.	DP=76;VDB=0.0399;AF1=0.5;AC1=1;DP4=23,16,17,20;MQ=20;FQ=90;PV4=0.36,2.7e-37,1,0.41	GT:PL:GQ	0/1:117,0,136:99
odorranaTranscripts_108_1274	1113	.	G	C	109	.	DP=64;VDB=0.0318;AF1=0.5;AC1=1;DP4=8,24,11,20;MQ=20;FQ=107;PV4=0.42,1.7e-33,1,1	GT:PL:GQ	0/1:139,0,135:99
odorranaTranscripts_109_2202	1560	.	G	A	16.1	.	DP=85;VDB=0.0109;AF1=0.5;AC1=1;DP4=8,53,4,20;MQ=20;FQ=19.1;PV4=0.73,1,1,1	GT:PL:GQ	0/1:46,0,127:49
odorranaTranscripts_109_2202	1595	.	G	A	17.1	.	DP=20;VDB=0.0014;AF1=0.5;AC1=1;DP4=5,9,2,4;MQ=20;FQ=20.1;PV4=1,9.9e-05,1,0.34	GT:PL:GQ	0/1:47,0,124:50
odorranaTranscripts_109_2202	1750	.	A	G	6.98	.	DP=28;VDB=0.0194;AF1=0.4999;AC1=1;DP4=12,9,5,2;MQ=20;FQ=9.53;PV4=0.67,5.4e-06,1,1	GT:PL:GQ	0/1:36,0,137:37
odorranaTranscripts_109_2202	1778	.	A	G	73	.	DP=24;VDB=0.0429;AF1=0.5;AC1=1;DP4=5,6,9,4;MQ=20;FQ=69;PV4=0.41,3.9e-06,1,0.26	GT:PL:GQ	0/1:103,0,97:99
odorranaTranscripts_109_2202	1825	.	G	A	79	.	DP=73;VDB=0.0225;AF1=0.5;AC1=1;DP4=18,4,39,11;MQ=20;FQ=24;PV4=1,0.22,1,1	GT:PL:GQ	0/1:109,0,51:54
odorranaTranscripts_110_310	103	.	C	A	9.52	.	DP=6;VDB=0.0100;AF1=0.5001;AC1=1;DP4=3,0,2,1;MQ=20;FQ=6.83;PV4=1,0.45,1,1	GT:PL:GQ	0/1:39,0,34:36
odorranaTranscripts_110_310	120	.	C	T	12.3	.	DP=10;VDB=0.0114;AF1=0.5;AC1=1;DP4=6,0,3,1;MQ=20;FQ=14.9;PV4=0.4,1,1,1	GT:PL:GQ	0/1:42,0,54:44
odorranaTranscripts_111_1836	40	.	C	A	14.2	.	DP=14;VDB=0.0033;AF1=0.5;AC1=1;DP4=8,1,4,1;MQ=20;FQ=17.1;PV4=1,0.00068,1,0.44	GT:PL:GQ	0/1:44,0,75:47
odorranaTranscripts_111_1836	45	.	C	A	14.2	.	DP=14;VDB=0.0033;AF1=0.5;AC1=1;DP4=8,1,4,1;MQ=20;FQ=17.1;PV4=1,1.2e-05,1,0.38	GT:PL:GQ	0/1:44,0,75:47
odorranaTranscripts_111_1836	245	.	A	G	39	.	DP=25;VDB=0.0371;AF1=0.5;AC1=1;DP4=8,5,7,2;MQ=20;FQ=42;PV4=0.65,3.3e-10,1,1	GT:PL:GQ	0/1:69,0,111:72
odorranaTranscripts_111_1836	1428	.	C	T	7.8	.	DP=10;VDB=0.0298;AF1=0.5;AC1=1;DP4=4,1,2,2;MQ=20;FQ=10.4;PV4=0.52,4.9e-05,1,1	GT:PL:GQ	0/1:37,0,57:39
odorranaTranscripts_114_1492	239	.	G	A	70	.	DP=52;VDB=0.0404;AF1=0.5;AC1=1;DP4=20,13,10,9;MQ=20;FQ=73;PV4=0.77,1.8e-15,1,1	GT:PL:GQ	0/1:100,0,140:99
odorranaTranscripts_114_1492	813	.	C	A	49	.	DP=19;VDB=0.0140;AF1=0.5;AC1=1;DP4=7,2,8,2;MQ=20;FQ=47.3;PV4=1,6.4e-10,1,0.19	GT:PL:GQ	0/1:79,0,76:77
odorranaTranscripts_114_1492	1215	.	C	T	26.1	.	DP=21;VDB=0.0365;AF1=1;AC1=2;DP4=1,1,19,0;MQ=20;FQ=-50;PV4=0.095,1.4e-09,1,0.16	GT:PL:GQ	1/1:59,23,0:41
odorranaTranscripts_115_1492	101	.	A	G	4.77	.	DP=11;VDB=0.0324;AF1=0.4999;AC1=1;DP4=7,0,4,0;MQ=20;FQ=6.97;PV4=1,0.0042,1,0.0029	GT:PL:GQ	0/1:33,0,58:33
odorranaTranscripts_115_1492	637	.	A	G	17.1	.	DP=3;VDB=0.0116;AF1=1;AC1=2;DP4=0,0,3,0;MQ=20;FQ=-36	GT:PL:GQ	1/1:49,9,0:15
odorranaTranscripts_116_3762	2997	.	T	C	67	.	DP=89;VDB=0.0383;AF1=0.5;AC1=1;DP4=32,25,16,15;MQ=20;FQ=70;PV4=0.82,4.5e-31,1,1	GT:PL:GQ	0/1:97,0,138:99
odorranaTranscripts_117_4118	773	.	A	T	187	.	DP=71;VDB=0.0147;AF1=1;AC1=2;DP4=0,0,24,44;MQ=20;FQ=-232	GT:PL:GQ	1/1:220,205,0:99
odorranaTranscripts_117_4118	830	.	A	C	39	.	DP=25;VDB=0.0073;AF1=0.5;AC1=1;DP4=7,8,2,7;MQ=20;FQ=42;PV4=0.39,1,1,0.095	GT:PL:GQ	0/1:69,0,126:72
odorranaTranscripts_117_4118	1027	.	A	T	147	.	DP=94;VDB=0.0355;AF1=1;AC1=2;DP4=1,5,43,43;MQ=20;FQ=-190;PV4=0.21,1,1,1	GT:PL:GQ	1/1:180,163,0:99
odorranaTranscripts_117_4118	3378	.	C	T	21	.	DP=31;VDB=0.0398;AF1=0.5;AC1=1;DP4=12,8,5,5;MQ=20;FQ=24;PV4=0.71,1.7e-14,1,0.34	GT:PL:GQ	0/1:51,0,133:54
odorranaTranscripts_118_3763	616	.	G	A	88	.	DP=41;VDB=0.0394;AF1=0.5;AC1=1;DP4=6,14,7,12;MQ=20;FQ=90.4;PV4=0.74,0.0013,1,0.28	GT:PL:GQ	0/1:118,0,126:99
odorranaTranscripts_123_626	20	.	A	T	6.02	.	DP=2;VDB=0.0099;AF1=1;AC1=2;DP4=0,0,2,0;MQ=20;FQ=-33	GT:PL:GQ	1/1:36,6,0:6
odorranaTranscripts_123_626	21	.	A	T	17.1	.	DP=5;VDB=0.0000;AF1=1;AC1=2;DP4=0,0,3,0;MQ=20;FQ=-36	GT:PL:GQ	1/1:49,9,0:15
odorranaTranscripts_124_2166	512	.	C	G	11.3	.	DP=42;VDB=0.0399;AF1=0.5;AC1=1;DP4=14,18,5,5;MQ=20;FQ=14.2;PV4=1,4.4e-14,1,1	GT:PL:GQ	0/1:41,0,146:43
odorranaTranscripts_124_2166	641	.	C	T	156	.	DP=25;VDB=0.0408;AF1=1;AC1=2;DP4=0,0,13,11;MQ=20;FQ=-99	GT:PL:GQ	1/1:189,72,0:99
odorranaTranscripts_124_2166	669	.	C	T	170	.	DP=28;VDB=0.0365;AF1=1;AC1=2;DP4=0,0,13,15;MQ=20;FQ=-111	GT:PL:GQ	1/1:203,84,0:99
odorranaTranscripts_124_2166	822	.	C	T	123	.	DP=22;VDB=0.0416;AF1=1;AC1=2;DP4=1,1,10,9;MQ=20;FQ=-50;PV4=1,3.3e-07,1,1	GT:PL:GQ	1/1:156,23,0:43
odorranaTranscripts_124_2166	1399	.	T	G	52	.	DP=26;VDB=0.0393;AF1=0.5;AC1=1;DP4=8,8,4,6;MQ=20;FQ=55;PV4=0.7,1.4e-15,1,1	GT:PL:GQ	0/1:82,0,128:85
odorranaTranscripts_126_2228	94	.	A	G	31	.	DP=34;VDB=0.0001;AF1=0.5004;AC1=1;DP4=3,1,11,0;MQ=20;FQ=3.55;PV4=0.27,2.6e-07,1,0.00076	GT:PL:GQ	0/1:61,0,28:31
odorranaTranscripts_127_1576	4	.	A	C	6.02	.	DP=2;VDB=0.0099;AF1=1;AC1=2;DP4=0,0,2,0;MQ=20;FQ=-33	GT:PL:GQ	1/1:36,6,0:6
odorranaTranscripts_128_1444	420	.	A	G	3.54	.	DP=15;VDB=0.0109;AF1=0.4998;AC1=1;DP4=7,3,3,1;MQ=20;FQ=5.47;PV4=1,5.9e-06,1,0.097	GT:PL:GQ	0/1:31,0,97:30
odorranaTranscripts_128_1444	897	.	C	T	8.65	.	DP=8;VDB=0.0019;AF1=0.5002;AC1=1;DP4=0,3,4,0;MQ=20;FQ=4.92;PV4=0.029,6.3e-05,1,1	GT:PL:GQ	0/1:38,0,31:34
odorranaTranscripts_133_1815	23	.	C	A	17.1	.	DP=3;VDB=0.0012;AF1=1;AC1=2;DP4=0,0,3,0;MQ=20;FQ=-36	GT:PL:GQ	1/1:49,9,0:15
odorranaTranscripts_133_1815	24	.	A	C	17.1	.	DP=6;VDB=0.0000;AF1=1;AC1=2;DP4=0,0,3,0;MQ=20;FQ=-36	GT:PL:GQ	1/1:49,9,0:15
odorranaTranscripts_137_2130	1870	.	C	A	7.8	.	DP=12;VDB=0.0334;AF1=0.5;AC1=1;DP4=4,4,2,2;MQ=20;FQ=10.4;PV4=1,9.2e-07,1,1	GT:PL:GQ	0/1:37,0,92:39
odorranaTranscripts_138_1533	29	.	A	G	49.5	.	DP=10;VDB=0.0008;AF1=1;AC1=2;DP4=1,0,7,1;MQ=20;FQ=-34;PV4=1,1,1,1	GT:PL:GQ	1/1:81,7,0:12
odorranaTranscripts_138_1533	432	.	T	C	7.8	.	DP=12;VDB=0.0218;AF1=0.5;AC1=1;DP4=1,7,3,1;MQ=20;FQ=10.4;PV4=0.067,0.00026,1,1	GT:PL:GQ	0/1:37,0,77:39
odorranaTranscripts_138_1533	576	.	A	G	24	.	DP=3;VDB=0.0225;AF1=1;AC1=2;DP4=0,0,2,1;MQ=20;FQ=-36	GT:PL:GQ	1/1:56,9,0:15
odorranaTranscripts_138_1533	606	.	G	T	21	.	DP=3;VDB=0.0225;AF1=1;AC1=2;DP4=0,0,2,1;MQ=20;FQ=-36	GT:PL:GQ	1/1:53,9,0:15
odorranaTranscripts_138_1533	783	.	A	T	5.46	.	DP=25;VDB=0.0025;AF1=0.4999;AC1=1;DP4=11,8,3,3;MQ=20;FQ=7.8;PV4=1,6.9e-10,1,0.45	GT:PL:GQ	0/1:34,0,133:34
odorranaTranscripts_138_1533	997	.	T	C	14.2	.	DP=44;VDB=0.0002;AF1=0.5;AC1=1;DP4=13,19,9,3;MQ=20;FQ=17.1;PV4=0.088,1,1,0.00043	GT:PL:GQ	0/1:44,0,149:47
odorranaTranscripts_138_1533	1015	.	T	C	16.1	.	DP=47;VDB=0.0359;AF1=0.5;AC1=1;DP4=14,20,7,5;MQ=20;FQ=19.1;PV4=0.34,0.21,1,0.021	GT:PL:GQ	0/1:46,0,148:49
odorranaTranscripts_138_1533	1100	.	A	G	101	.	DP=24;VDB=0.0048;AF1=1;AC1=2;DP4=0,1,6,17;MQ=20;FQ=-79;PV4=1,6.8e-08,1,0.14	GT:PL:GQ	1/1:134,52,0:99
odorranaTranscripts_138_1533	1354	.	C	A	80	.	DP=32;VDB=0.0081;AF1=0.5;AC1=1;DP4=11,5,4,12;MQ=20;FQ=78.9;PV4=0.032,8.9e-11,1,1	GT:PL:GQ	0/1:110,0,108:99
odorranaTranscripts_138_1533	1399	.	C	A	56	.	DP=35;VDB=0.0404;AF1=0.5;AC1=1;DP4=9,12,5,7;MQ=20;FQ=59;PV4=1,1.9e-12,1,1	GT:PL:GQ	0/1:86,0,141:89
odorranaTranscripts_142_783	135	.	T	C	16.1	.	DP=13;VDB=0.0400;AF1=0.5;AC1=1;DP4=4,3,6,0;MQ=20;FQ=19.1;PV4=0.19,1.9e-07,1,1	GT:PL:GQ	0/1:46,0,78:49
odorranaTranscripts_142_783	144	.	C	T	7.8	.	DP=14;VDB=0.0271;AF1=0.5;AC1=1;DP4=6,3,5,0;MQ=20;FQ=10.4;PV4=0.26,5.7e-07,1,1	GT:PL:GQ	0/1:37,0,92:39
odorranaTranscripts_142_783	211	.	A	G	16.1	.	DP=24;VDB=0.0405;AF1=0.5;AC1=1;DP4=10,7,3,4;MQ=20;FQ=19.1;PV4=0.66,0.00036,1,0.44	GT:PL:GQ	0/1:46,0,129:49
odorranaTranscripts_143_1628	1559	.	G	A	31	.	DP=30;VDB=0.0190;AF1=0.5;AC1=1;DP4=6,15,4,5;MQ=20;FQ=34;PV4=0.43,1,1,1	GT:PL:GQ	0/1:61,0,136:64
odorranaTranscripts_144_2993	537	.	C	T	3.54	.	DP=26;VDB=0.0394;AF1=0.4998;AC1=1;DP4=10,10,3,3;MQ=20;FQ=5.47;PV4=1,0.048,1,0.44	GT:PL:GQ	0/1:31,0,140:30
odorranaTranscripts_144_2993	639	.	T	C	9.52	.	DP=55;VDB=0.0380;AF1=0.5;AC1=1;DP4=23,18,9,5;MQ=20;FQ=12.3;PV4=0.76,3.2e-23,1,0.14	GT:PL:GQ	0/1:39,0,136:41
odorranaTranscripts_144_2993	883	.	C	T	48	.	DP=12;VDB=0.0284;AF1=0.5;AC1=1;DP4=2,2,4,3;MQ=20;FQ=15.1;PV4=1,5e-05,1,0.06	GT:PL:GQ	0/1:78,0,42:45
odorranaTranscripts_145_1731	1244	.	A	C	21	.	DP=22;VDB=0.0164;AF1=0.5;AC1=1;DP4=10,5,5,2;MQ=20;FQ=24;PV4=1,2e-11,1,1	GT:PL:GQ	0/1:51,0,117:54
odorranaTranscripts_145_1731	1473	.	T	C	15.1	.	DP=10;VDB=0.0218;AF1=0.5;AC1=1;DP4=3,3,2,2;MQ=20;FQ=18.1;PV4=1,0.00026,1,0.32	GT:PL:GQ	0/1:45,0,74:48
odorranaTranscripts_145_1731	1489	.	C	T	3.01	.	DP=7;VDB=0.0218;AF1=0.4998;AC1=1;DP4=3,1,1,2;MQ=20;FQ=4.75;PV4=0.49,0.026,1,0.039	GT:PL:GQ	0/1:30,0,50:28
odorranaTranscripts_147_1239	229	.	A	T	40	.	DP=81;VDB=0.0392;AF1=0.5;AC1=1;DP4=41,16,14,10;MQ=20;FQ=43;PV4=0.3,2.5e-22,1,0.41	GT:PL:GQ	0/1:70,0,115:73
odorranaTranscripts_147_1239	857	.	G	T	44	.	DP=90;VDB=0.0308;AF1=0.5;AC1=1;DP4=29,33,7,21;MQ=20;FQ=47;PV4=0.064,1.7e-22,1,0.48	GT:PL:GQ	0/1:74,0,138:77
odorranaTranscripts_147_1239	1124	.	A	G	118	.	DP=45;VDB=0.0374;AF1=0.5;AC1=1;DP4=2,12,10,20;MQ=20;FQ=32;PV4=0.28,1,1,0.17	GT:PL:GQ	0/1:148,0,59:62
odorranaTranscripts_148_1507	253	.	A	T	21	.	DP=67;VDB=0.0392;AF1=0.5;AC1=1;DP4=21,29,9,8;MQ=20;FQ=24;PV4=0.57,5.3e-37,1,0.43	GT:PL:GQ	0/1:51,0,139:54
odorranaTranscripts_148_1507	972	.	T	A	100	.	DP=36;VDB=0.0394;AF1=0.5;AC1=1;DP4=7,4,12,11;MQ=20;FQ=42;PV4=0.72,7.3e-15,1,1	GT:PL:GQ	0/1:130,0,69:72
odorranaTranscripts_148_1507	999	.	A	G	110	.	DP=41;VDB=0.0410;AF1=0.5;AC1=1;DP4=7,5,17,12;MQ=20;FQ=37;PV4=1,3.4e-18,1,0.38	GT:PL:GQ	0/1:140,0,64:67
odorranaTranscripts_148_1507	1063	.	T	G	6.98	.	DP=53;VDB=0.0140;AF1=0.4999;AC1=1;DP4=20,21,5,7;MQ=20;FQ=9.53;PV4=0.75,1,1,1	GT:PL:GQ	0/1:36,0,138:37
odorranaTranscripts_148_1507	1087	.	C	A	24	.	DP=50;VDB=0.0398;AF1=0.5;AC1=1;DP4=18,19,5,8;MQ=20;FQ=27;PV4=0.75,2.2e-16,1,0.24	GT:PL:GQ	0/1:54,0,144:57
odorranaTranscripts_148_1507	1256	.	T	C	28	.	DP=17;VDB=0.0305;AF1=0.5;AC1=1;DP4=6,4,3,3;MQ=20;FQ=31;PV4=1,1,1,0.17	GT:PL:GQ	0/1:58,0,100:61
odorranaTranscripts_149_1460	1248	.	C	T	36	.	DP=79;VDB=0.0408;AF1=0.5;AC1=1;DP4=19,37,7,16;MQ=20;FQ=39;PV4=1,0.051,1,1	GT:PL:GQ	0/1:66,0,144:69
odorranaTranscripts_149_1460	1322	.	T	C	8.64	.	DP=25;VDB=0.0033;AF1=0.5;AC1=1;DP4=2,15,0,8;MQ=20;FQ=11.3;PV4=1,0.14,1,0.11	GT:PL:GQ	0/1:38,0,100:40
odorranaTranscripts_151_1923	39	.	G	T	6.02	.	DP=2;VDB=0.0196;AF1=1;AC1=2;DP4=0,0,2,0;MQ=20;FQ=-33	GT:PL:GQ	1/1:36,6,0:6
odorranaTranscripts_151_1923	49	.	T	C	41.1	.	DP=7;VDB=0.0001;AF1=1;AC1=2;DP4=0,0,6,0;MQ=20;FQ=-45	GT:PL:GQ	1/1:74,18,0:33
odorranaTranscripts_151_1923	833	.	C	T	3.01	.	DP=71;VDB=0.0384;AF1=0.4997;AC1=1;DP4=24,29,7,8;MQ=20;FQ=4.77;PV4=1,1.5e-18,1,0.22	GT:PL:GQ	0/1:30,0,129:28
odorranaTranscripts_151_1923	1009	.	C	T	19.1	.	DP=83;VDB=0.0374;AF1=0.5;AC1=1;DP4=29,32,11,10;MQ=20;FQ=22;PV4=0.8,2e-26,1,1	GT:PL:GQ	0/1:49,0,129:52
odorranaTranscripts_151_1923	1429	.	C	A	21	.	DP=15;VDB=0.0004;AF1=0.5;AC1=1;DP4=1,7,1,6;MQ=20;FQ=24;PV4=1,1.1e-09,1,0.28	GT:PL:GQ	0/1:51,0,72:54
odorranaTranscripts_155_2328	601	.	C	T	45	.	DP=68;VDB=0.0333;AF1=0.5;AC1=1;DP4=18,23,16,9;MQ=20;FQ=48;PV4=0.13,2.2e-33,1,1	GT:PL:GQ	0/1:75,0,150:78
odorranaTranscripts_156_607	145	.	G	A	26	.	DP=9;VDB=0.0299;AF1=0.5;AC1=1;DP4=3,1,1,4;MQ=20;FQ=17.8;PV4=0.21,6.8e-06,1,0.24	GT:PL:GQ	0/1:56,0,45:48
odorranaTranscripts_156_607	189	.	G	A	19.1	.	DP=8;VDB=0.0253;AF1=0.5001;AC1=1;DP4=2,1,2,2;MQ=20;FQ=9.34;PV4=1,0.0035,1,1	GT:PL:GQ	0/1:49,0,36:39
odorranaTranscripts_156_607	321	.	A	G	6.98	.	DP=8;VDB=0.0011;AF1=0.4999;AC1=1;DP4=1,3,0,4;MQ=20;FQ=9.34;PV4=1,0.00015,1,0.41	GT:PL:GQ	0/1:36,0,49:37
odorranaTranscripts_156_607	435	.	A	G	25	.	DP=3;VDB=0.0089;AF1=1;AC1=2;DP4=0,0,1,2;MQ=20;FQ=-36	GT:PL:GQ	1/1:57,9,0:15
odorranaTranscripts_158_1693	49	.	C	G	57	.	DP=11;VDB=0.0017;AF1=1;AC1=2;DP4=0,0,11,0;MQ=20;FQ=-60	GT:PL:GQ	1/1:90,33,0:63
odorranaTranscripts_159_314	133	.	C	T	99	.	DP=70;VDB=0.0281;AF1=0.5;AC1=1;DP4=9,7,27,24;MQ=20;FQ=13.2;PV4=1,0.21,1,1	GT:PL:GQ	0/1:129,0,40:43
odorranaTranscripts_159_314	137	.	C	T	130	.	DP=73;VDB=0.0333;AF1=1;AC1=2;DP4=3,2,35,31;MQ=20;FQ=-143;PV4=1,4.2e-19,1,1	GT:PL:GQ	1/1:163,116,0:99
odorranaTranscripts_160_1435	404	.	A	G	52	.	DP=50;VDB=0.0411;AF1=0.5;AC1=1;DP4=23,10,5,11;MQ=20;FQ=55;PV4=0.015,3.9e-12,1,1	GT:PL:GQ	0/1:82,0,128:85
odorranaTranscripts_160_1435	625	.	A	G	120	.	DP=99;VDB=0.0356;AF1=0.5;AC1=1;DP4=20,15,21,36;MQ=20;FQ=80;PV4=0.084,2e-37,1,0.088	GT:PL:GQ	0/1:150,0,107:99
odorranaTranscripts_160_1435	680	.	T	C	87	.	DP=99;VDB=0.0399;AF1=0.5;AC1=1;DP4=37,14,31,13;MQ=20;FQ=89.2;PV4=0.82,0.043,1,0.048	GT:PL:GQ	0/1:117,0,124:99
odorranaTranscripts_160_1435	1408	.	A	T	6.02	.	DP=2;VDB=0.0099;AF1=1;AC1=2;DP4=0,0,0,2;MQ=20;FQ=-33	GT:PL:GQ	1/1:36,6,0:6
odorranaTranscripts_161_1850	422	.	G	A	4.13	.	DP=21;VDB=0.0393;AF1=0.4998;AC1=1;DP4=8,7,2,3;MQ=20;FQ=6.2;PV4=1,2.8e-09,1,1	GT:PL:GQ	0/1:32,0,128:31
odorranaTranscripts_161_1850	716	.	C	G	21	.	DP=24;VDB=0.0298;AF1=0.5;AC1=1;DP4=9,8,3,4;MQ=20;FQ=24;PV4=1,8.8e-06,1,1	GT:PL:GQ	0/1:51,0,133:54
odorranaTranscripts_161_1850	1455	.	C	T	4.13	.	DP=25;VDB=0.0053;AF1=0.4998;AC1=1;DP4=12,7,4,2;MQ=20;FQ=6.2;PV4=1,3.9e-10,1,1	GT:PL:GQ	0/1:32,0,129:31
odorranaTranscripts_161_1850	1563	.	A	G	20	.	DP=22;VDB=0.0146;AF1=0.5;AC1=1;DP4=6,9,5,2;MQ=20;FQ=23;PV4=0.36,5.8e-10,1,1	GT:PL:GQ	0/1:50,0,128:53
odorranaTranscripts_161_1850	1718	.	G	C	58	.	DP=28;VDB=0.0399;AF1=0.5;AC1=1;DP4=10,7,5,6;MQ=20;FQ=61;PV4=0.7,3.2e-12,1,0.44	GT:PL:GQ	0/1:88,0,126:91
odorranaTranscripts_161_1850	1744	.	A	G	5.46	.	DP=32;VDB=0.0400;AF1=0.4999;AC1=1;DP4=10,13,1,7;MQ=20;FQ=7.8;PV4=0.2,2.3e-12,1,1	GT:PL:GQ	0/1:34,0,145:34
odorranaTranscripts_162_1397	946	.	A	G	35	.	DP=37;VDB=0.0365;AF1=0.5;AC1=1;DP4=14,12,6,5;MQ=20;FQ=38;PV4=1,0.15,1,0.16	GT:PL:GQ	0/1:65,0,143:68
odorranaTranscripts_162_1397	1282	.	G	A	58	.	DP=40;VDB=0.0398;AF1=0.5;AC1=1;DP4=6,14,6,13;MQ=20;FQ=61;PV4=1,4.2e-21,1,0.35	GT:PL:GQ	0/1:88,0,126:91
odorranaTranscripts_163_1701	198	.	A	G	6.02	.	DP=2;VDB=0.0190;AF1=1;AC1=2;DP4=0,0,2,0;MQ=20;FQ=-33	GT:PL:GQ	1/1:36,6,0:6
odorranaTranscripts_163_1701	263	.	A	G	20	.	DP=44;VDB=0.0002;AF1=1;AC1=2;DP4=2,2,39,0;MQ=20;FQ=-78;PV4=0.0066,3.5e-09,1,0.00018	GT:PL:GQ	1/1:53,51,0:68
odorranaTranscripts_163_1701	580	.	G	T	200	.	DP=87;VDB=0.0172;AF1=1;AC1=2;DP4=0,0,25,61;MQ=20;FQ=-282	GT:PL:GQ	1/1:233,255,0:99
odorranaTranscripts_163_1701	632	.	A	T	113	.	DP=26;VDB=0.0103;AF1=1;AC1=2;DP4=0,0,2,23;MQ=20;FQ=-102	GT:PL:GQ	1/1:146,75,0:99
odorranaTranscripts_163_1701	653	.	A	T	60	.	DP=15;VDB=0.0000;AF1=1;AC1=2;DP4=0,0,0,15;MQ=20;FQ=-72	GT:PL:GQ	1/1:93,45,0:87
odorranaTranscripts_163_1701	765	.	T	G	32	.	DP=28;VDB=0.0016;AF1=0.5;AC1=1;DP4=9,0,18,1;MQ=20;FQ=11.3;PV4=1,1.2e-14,1,0.22	GT:PL:GQ	0/1:62,0,38:41
odorranaTranscripts_163_1701	813	.	C	T	67	.	DP=63;VDB=0.0055;AF1=0.5;AC1=1;DP4=24,17,12,10;MQ=20;FQ=70;PV4=0.79,1e-29,1,1	GT:PL:GQ	0/1:97,0,140:99
odorranaTranscripts_163_1701	854	.	C	T	40	.	DP=51;VDB=0.0001;AF1=0.5;AC1=1;DP4=12,24,5,10;MQ=20;FQ=43;PV4=1,3.7e-21,1,0.1	GT:PL:GQ	0/1:70,0,149:73
odorranaTranscripts_163_1701	878	.	C	T	62.8	.	DP=31;VDB=0.0081;AF1=1;AC1=2;DP4=4,1,5,20;MQ=20;FQ=-27;PV4=0.019,5.4e-09,1,1	GT:PL:GQ	0/1:91,0,0:3
odorranaTranscripts_163_1701	959	.	C	T	139	.	DP=20;VDB=0.0073;AF1=1;AC1=2;DP4=0,0,12,8;MQ=20;FQ=-87	GT:PL:GQ	1/1:172,60,0:99
odorranaTranscripts_163_1701	1013	.	G	T	48	.	DP=14;VDB=0.0004;AF1=0.5;AC1=1;DP4=6,0,4,3;MQ=20;FQ=21;PV4=0.19,4.2e-10,1,0.00017	GT:PL:GQ	0/1:78,0,48:51
odorranaTranscripts_163_1701	1019	.	G	T	14.2	.	DP=15;VDB=0.0002;AF1=0.5;AC1=1;DP4=4,5,6,0;MQ=20;FQ=17.1;PV4=0.044,0.027,1,1	GT:PL:GQ	0/1:44,0,96:47
odorranaTranscripts_163_1701	1022	.	A	G	30	.	DP=16;VDB=0.0281;AF1=0.5;AC1=1;DP4=2,4,9,0;MQ=20;FQ=30;PV4=0.011,0.0006,1,1	GT:PL:GQ	0/1:60,0,60:60
odorranaTranscripts_163_1701	1043	.	A	G	54	.	DP=29;VDB=0.0006;AF1=0.5;AC1=1;DP4=15,3,4,7;MQ=20;FQ=56.8;PV4=0.017,7.3e-09,1,0.44	GT:PL:GQ	0/1:84,0,98:87
odorranaTranscripts_163_1701	1058	.	A	G	73	.	DP=49;VDB=0.0048;AF1=0.5;AC1=1;DP4=19,6,15,8;MQ=20;FQ=75.4;PV4=0.53,3.1e-25,1,0.3	GT:PL:GQ	0/1:103,0,111:99
odorranaTranscripts_163_1701	1085	.	A	G	63	.	DP=86;VDB=0.0147;AF1=0.5;AC1=1;DP4=38,14,18,14;MQ=20;FQ=66;PV4=0.15,7.1e-51,1,1	GT:PL:GQ	0/1:93,0,124:96
odorranaTranscripts_163_1701	1166	.	C	G	107	.	DP=88;VDB=0.0253;AF1=1;AC1=2;DP4=1,17,26,44;MQ=20;FQ=-51;PV4=0.0093,2.3e-29,1,1	GT:PL:GQ	1/1:140,24,0:45
odorranaTranscripts_163_1701	1240	.	A	G	48	.	DP=15;VDB=0.0044;AF1=1;AC1=2;DP4=0,0,0,13;MQ=20;FQ=-66	GT:PL:GQ	1/1:81,39,0:74
odorranaTranscripts_163_1701	1253	.	A	G	50	.	DP=8;VDB=0.0002;AF1=1;AC1=2;DP4=0,0,0,8;MQ=20;FQ=-51	GT:PL:GQ	1/1:83,24,0:45
odorranaTranscripts_163_1701	1492	.	C	T	65.1	.	DP=7;VDB=0.0042;AF1=1;AC1=2;DP4=0,0,1,6;MQ=20;FQ=-48	GT:PL:GQ	1/1:98,21,0:39
odorranaTranscripts_166_1831	554	.	A	G	32	.	DP=9;VDB=0.0053;AF1=0.5;AC1=1;DP4=0,4,3,2;MQ=20;FQ=11.3;PV4=0.17,1,1,1	GT:PL:GQ	0/1:62,0,38:41
odorranaTranscripts_166_1831	578	.	T	C	16.1	.	DP=9;VDB=0.0169;AF1=0.5;AC1=1;DP4=2,3,2,2;MQ=20;FQ=19;PV4=1,5.8e-06,1,0.063	GT:PL:GQ	0/1:46,0,63:49
odorranaTranscripts_166_1831	842	.	C	T	12.3	.	DP=5;VDB=0.0199;AF1=0.5016;AC1=1;DP4=2,0,2,1;MQ=20;FQ=-6.22;PV4=1,1,1,1	GT:PL:GQ	0/1:42,0,22:25
odorranaTranscripts_166_1831	1119	.	A	T	89	.	DP=20;VDB=0.0393;AF1=0.5;AC1=1;DP4=1,5,7,7;MQ=20;FQ=15.1;PV4=0.32,9.8e-10,1,0.42	GT:PL:GQ	0/1:119,0,42:45
odorranaTranscripts_166_1831	1138	.	A	T	92.1	.	DP=17;VDB=0.0408;AF1=0.505;AC1=1;DP4=0,4,5,8;MQ=20;FQ=-10.4;PV4=0.26,4.9e-08,1,1	GT:PL:GQ	0/1:122,0,17:20
odorranaTranscripts_166_1831	1329	.	T	C	70	.	DP=36;VDB=0.0198;AF1=0.5;AC1=1;DP4=12,8,11,5;MQ=20;FQ=73;PV4=0.73,2e-14,1,0.087	GT:PL:GQ	0/1:100,0,128:99
odorranaTranscripts_166_1831	1343	.	A	G	63	.	DP=36;VDB=0.0245;AF1=0.5;AC1=1;DP4=11,7,11,7;MQ=20;FQ=66;PV4=1,1.5e-18,1,1	GT:PL:GQ	0/1:93,0,118:96
odorranaTranscripts_166_1831	1375	.	C	T	104	.	DP=47;VDB=0.0365;AF1=0.5;AC1=1;DP4=11,9,17,10;MQ=20;FQ=88;PV4=0.76,2.4e-17,1,1	GT:PL:GQ	0/1:134,0,115:99
odorranaTranscripts_166_1831	1436	.	G	C	57	.	DP=44;VDB=0.0399;AF1=0.5;AC1=1;DP4=14,15,7,8;MQ=20;FQ=60;PV4=1,4.6e-16,1,0.47	GT:PL:GQ	0/1:87,0,148:90
odorranaTranscripts_166_1831	1469	.	T	A	96	.	DP=39;VDB=0.0365;AF1=0.5;AC1=1;DP4=9,10,7,12;MQ=20;FQ=96.5;PV4=0.74,1,1,1	GT:PL:GQ	0/1:126,0,127:99
odorranaTranscripts_166_1831	1487	.	A	G	58	.	DP=38;VDB=0.0322;AF1=0.5;AC1=1;DP4=10,10,5,11;MQ=20;FQ=61;PV4=0.32,2.1e-21,1,1	GT:PL:GQ	0/1:88,0,133:91
odorranaTranscripts_166_1831	1584	.	C	T	62	.	DP=26;VDB=0.0099;AF1=0.5;AC1=1;DP4=6,9,5,6;MQ=20;FQ=65;PV4=1,0.064,1,1	GT:PL:GQ	0/1:92,0,123:95
odorranaTranscripts_168_1184	878	.	G	A	74	.	DP=14;VDB=0.0384;AF1=0.5032;AC1=1;DP4=1,2,3,7;MQ=20;FQ=-8.63;PV4=1,1.8e-05,1,0.12	GT:PL:GQ	0/1:104,0,19:22
odorranaTranscripts_172_3489	1502	.	G	A	23	.	DP=62;VDB=0.0343;AF1=0.5;AC1=1;DP4=22,23,7,9;MQ=20;FQ=26;PV4=0.78,2.4e-10,1,1	GT:PL:GQ	0/1:53,0,138:56
odorranaTranscripts_172_3489	1613	.	C	T	76	.	DP=60;VDB=0.0399;AF1=0.5;AC1=1;DP4=17,15,18,7;MQ=20;FQ=79;PV4=0.18,0.2,1,0.44	GT:PL:GQ	0/1:106,0,143:99
odorranaTranscripts_173_3113	2626	.	G	T	116	.	DP=24;VDB=0.0404;AF1=1;AC1=2;DP4=1,0,9,8;MQ=20;FQ=-66;PV4=1,1,1,0.13	GT:PL:GQ	1/1:149,39,0:75
odorranaTranscripts_176_5226	163	.	G	A	4.13	.	DP=64;VDB=0.0401;AF1=0.4998;AC1=1;DP4=23,26,10,5;MQ=20;FQ=6.2;PV4=0.24,1.1e-22,1,1	GT:PL:GQ	0/1:32,0,134:31
odorranaTranscripts_176_5226	722	.	A	G	41	.	DP=75;VDB=0.0399;AF1=0.5;AC1=1;DP4=20,25,14,15;MQ=20;FQ=44;PV4=0.81,6.3e-38,1,0.3	GT:PL:GQ	0/1:71,0,150:74
odorranaTranscripts_176_5226	805	.	A	T	25	.	DP=69;VDB=0.0399;AF1=0.5;AC1=1;DP4=28,21,5,13;MQ=20;FQ=28;PV4=0.053,8.5e-24,1,0.46	GT:PL:GQ	0/1:55,0,131:58
odorranaTranscripts_176_5226	1084	.	T	G	31	.	DP=23;VDB=0.0029;AF1=0.5;AC1=1;DP4=0,11,0,12;MQ=20;FQ=29.3;PV4=1,6e-13,1,0.14	GT:PL:GQ	0/1:61,0,58:59
odorranaTranscripts_176_5226	1216	.	T	G	4.77	.	DP=14;VDB=0.0325;AF1=0.4999;AC1=1;DP4=4,3,4,0;MQ=20;FQ=6.98;PV4=0.24,0.29,1,0.43	GT:PL:GQ	0/1:33,0,82:33
odorranaTranscripts_176_5226	1680	.	T	C	41	.	DP=16;VDB=0.0190;AF1=0.5;AC1=1;DP4=4,5,4,3;MQ=20;FQ=44;PV4=1,1,1,1	GT:PL:GQ	0/1:71,0,94:74
odorranaTranscripts_176_5226	1982	.	C	A	47	.	DP=17;VDB=0.0398;AF1=0.5;AC1=1;DP4=3,5,3,5;MQ=20;FQ=49;PV4=1,2.8e-09,1,1	GT:PL:GQ	0/1:77,0,83:79
odorranaTranscripts_176_5226	2087	.	C	A	9.52	.	DP=11;VDB=0.0334;AF1=0.5;AC1=1;DP4=3,4,3,1;MQ=20;FQ=12.3;PV4=0.55,1.9e-06,1,0.31	GT:PL:GQ	0/1:39,0,83:41
odorranaTranscripts_176_5226	2409	.	A	G	55	.	DP=17;VDB=0.0401;AF1=0.5;AC1=1;DP4=2,5,3,5;MQ=20;FQ=43.8;PV4=1,0.12,1,0.092	GT:PL:GQ	0/1:85,0,71:74
odorranaTranscripts_176_5226	2430	.	G	T	66	.	DP=16;VDB=0.0373;AF1=0.5;AC1=1;DP4=3,3,4,5;MQ=20;FQ=34;PV4=1,1.2e-08,1,0.013	GT:PL:GQ	0/1:96,0,61:64
odorranaTranscripts_177_3287	165	.	T	C	16.1	.	DP=15;VDB=0.0400;AF1=0.5;AC1=1;DP4=3,7,2,3;MQ=20;FQ=19.1;PV4=1,0.48,1,0.15	GT:PL:GQ	0/1:46,0,99:49
odorranaTranscripts_178_1827	161	.	T	A	85	.	DP=17;VDB=0.0404;AF1=1;AC1=2;DP4=0,0,5,9;MQ=20;FQ=-69	GT:PL:GQ	1/1:118,42,0:81
odorranaTranscripts_178_1827	169	.	C	T	88	.	DP=18;VDB=0.0404;AF1=0.5;AC1=1;DP4=3,2,4,9;MQ=20;FQ=10.4;PV4=0.33,0.27,1,1	GT:PL:GQ	0/1:118,0,37:40
odorranaTranscripts_179_1279	68	.	G	A	11.3	.	DP=15;VDB=0.0011;AF1=0.5;AC1=1;DP4=8,2,4,1;MQ=20;FQ=14.2;PV4=1,9.1e-06,1,1	GT:PL:GQ	0/1:41,0,87:43
odorranaTranscripts_179_1279	275	.	C	T	52	.	DP=26;VDB=0.0271;AF1=0.5;AC1=1;DP4=4,12,4,6;MQ=20;FQ=55;PV4=0.66,0.0011,1,1	GT:PL:GQ	0/1:82,0,116:85
odorranaTranscripts_179_1279	504	.	T	C	6.98	.	DP=47;VDB=0.0404;AF1=0.4999;AC1=1;DP4=22,14,7,4;MQ=20;FQ=9.53;PV4=1,1,1,1	GT:PL:GQ	0/1:36,0,132:37
odorranaTranscripts_179_1279	607	.	T	C	7.8	.	DP=47;VDB=0.0359;AF1=0.5;AC1=1;DP4=12,22,5,7;MQ=20;FQ=10.4;PV4=0.74,6.8e-22,1,0.3	GT:PL:GQ	0/1:37,0,148:39
odorranaTranscripts_179_1279	892	.	T	A	6.2	.	DP=20;VDB=0.0343;AF1=0.4999;AC1=1;DP4=5,9,2,3;MQ=20;FQ=8.65;PV4=1,0.00049,1,0.19	GT:PL:GQ	0/1:35,0,124:36
odorranaTranscripts_180_1162	359	.	T	G	37	.	DP=40;VDB=0.0333;AF1=0.5;AC1=1;DP4=12,15,4,8;MQ=20;FQ=40;PV4=0.73,1.9e-11,1,0.32	GT:PL:GQ	0/1:67,0,148:70
odorranaTranscripts_180_1162	399	.	A	G	14.2	.	DP=19;VDB=0.0398;AF1=0.5;AC1=1;DP4=2,11,1,5;MQ=20;FQ=17.1;PV4=1,1.4e-11,1,0.23	GT:PL:GQ	0/1:44,0,99:47
odorranaTranscripts_180_1162	802	.	A	C	73	.	DP=24;VDB=0.0400;AF1=0.5;AC1=1;DP4=5,2,7,10;MQ=20;FQ=19.1;PV4=0.37,5.1e-17,1,1	GT:PL:GQ	0/1:103,0,46:49
odorranaTranscripts_180_1162	908	.	T	G	49	.	DP=14;VDB=0.0339;AF1=0.5;AC1=1;DP4=1,5,6,2;MQ=20;FQ=30;PV4=0.1,2.6e-06,1,0.18	GT:PL:GQ	0/1:79,0,57:60
odorranaTranscripts_180_1162	931	.	T	C	6.98	.	DP=14;VDB=0.0001;AF1=0.4999;AC1=1;DP4=6,3,0,5;MQ=20;FQ=9.53;PV4=0.031,1.1e-05,1,0.026	GT:PL:GQ	0/1:36,0,92:37
odorranaTranscripts_181_2216	490	.	A	G	39	.	DP=22;VDB=0.0392;AF1=0.5;AC1=1;DP4=5,9,4,4;MQ=20;FQ=42;PV4=0.66,1,1,1	GT:PL:GQ	0/1:69,0,121:72
odorranaTranscripts_182_1219	178	.	A	T	111	.	DP=100;VDB=0.0399;AF1=0.5;AC1=1;DP4=27,14,32,27;MQ=20;FQ=82;PV4=0.3,0.3,1,0.28	GT:PL:GQ	0/1:141,0,109:99
odorranaTranscripts_182_1219	1017	.	C	T	52	.	DP=81;VDB=0.0216;AF1=0.5;AC1=1;DP4=1,50,7,23;MQ=20;FQ=39.9;PV4=0.0034,2.5e-46,1,1	GT:PL:GQ	0/1:82,0,67:70
odorranaTranscripts_183_1674	100	.	A	G	6.98	.	DP=7;VDB=0.0219;AF1=0.4999;AC1=1;DP4=4,0,2,1;MQ=20;FQ=8.83;PV4=0.43,0.057,1,0.19	GT:PL:GQ	0/1:36,0,43:37
odorranaTranscripts_183_1674	1344	.	C	T	99.1	.	DP=30;VDB=0.0401;AF1=0.5163;AC1=1;DP4=3,2,14,8;MQ=20;FQ=-15.1;PV4=1,0.12,1,1	GT:PL:GQ	0/1:129,0,12:15
odorranaTranscripts_184_2765	310	.	G	T	120	.	DP=47;VDB=0.0405;AF1=0.5;AC1=1;DP4=6,11,12,18;MQ=20;FQ=69;PV4=1,5e-18,1,0.41	GT:PL:GQ	0/1:150,0,96:99
odorranaTranscripts_184_2765	355	.	A	G	66	.	DP=44;VDB=0.0020;AF1=0.5;AC1=1;DP4=11,15,9,7;MQ=20;FQ=69;PV4=0.53,0.087,1,0.29	GT:PL:GQ	0/1:96,0,146:99
odorranaTranscripts_184_2765	376	.	C	G	83	.	DP=71;VDB=0.0198;AF1=0.5;AC1=1;DP4=21,15,20,9;MQ=20;FQ=86;PV4=0.44,1.8e-29,1,1	GT:PL:GQ	0/1:113,0,140:99
odorranaTranscripts_185_1520	576	.	C	G	57	.	DP=35;VDB=0.0400;AF1=0.5;AC1=1;DP4=9,12,6,8;MQ=20;FQ=60;PV4=1,3.5e-20,1,1	GT:PL:GQ	0/1:87,0,139:90
odorranaTranscripts_185_1520	1186	.	G	A	21	.	DP=18;VDB=0.0365;AF1=0.5;AC1=1;DP4=7,5,4,2;MQ=20;FQ=24;PV4=1,7.8e-05,1,1	GT:PL:GQ	0/1:51,0,112:54
odorranaTranscripts_187_1327	1157	.	C	T	101	.	DP=69;VDB=0.0124;AF1=0.508;AC1=1;DP4=4,10,17,37;MQ=20;FQ=-12.3;PV4=1,2.7e-24,1,1	GT:PL:GQ	0/1:131,0,15:18
odorranaTranscripts_188_1542	156	.	C	T	46	.	DP=20;VDB=0.0365;AF1=0.5;AC1=1;DP4=6,5,4,4;MQ=20;FQ=49;PV4=1,0.035,1,0.35	GT:PL:GQ	0/1:76,0,105:79
odorranaTranscripts_188_1542	291	.	G	T	64	.	DP=30;VDB=0.0384;AF1=0.5;AC1=1;DP4=8,9,8,5;MQ=20;FQ=67;PV4=0.48,4.1e-05,1,1	GT:PL:GQ	0/1:94,0,128:97
odorranaTranscripts_188_1542	1066	.	T	C	13.2	.	DP=49;VDB=0.0291;AF1=0.5;AC1=1;DP4=20,17,6,6;MQ=20;FQ=16.1;PV4=1,1.3e-17,1,0.19	GT:PL:GQ	0/1:43,0,139:46
odorranaTranscripts_188_1542	1153	.	A	G	155	.	DP=23;VDB=0.0044;AF1=1;AC1=2;DP4=0,0,6,15;MQ=20;FQ=-90	GT:PL:GQ	1/1:188,63,0:99
odorranaTranscripts_188_1542	1239	.	C	T	6.2	.	DP=13;VDB=0.0022;AF1=0.4999;AC1=1;DP4=3,6,1,3;MQ=20;FQ=8.65;PV4=1,3.2e-05,1,1	GT:PL:GQ	0/1:35,0,98:36
odorranaTranscripts_189_2830	345	.	A	G	35	.	DP=29;VDB=0.0365;AF1=0.5;AC1=1;DP4=13,6,5,4;MQ=20;FQ=38;PV4=0.68,0.00014,1,1	GT:PL:GQ	0/1:65,0,120:68
odorranaTranscripts_189_2830	2001	.	A	C	5.46	.	DP=76;VDB=0.0371;AF1=0.4999;AC1=1;DP4=28,30,8,10;MQ=20;FQ=7.8;PV4=0.79,2.2e-22,1,0.0013	GT:PL:GQ	0/1:34,0,126:34
odorranaTranscripts_189_2830	2749	.	A	G	13.2	.	DP=75;VDB=0.0099;AF1=0.5;AC1=1;DP4=6,47,3,19;MQ=20;FQ=16.1;PV4=0.72,4.9e-33,1,1	GT:PL:GQ	0/1:43,0,121:46
odorranaTranscripts_190_1435	18	.	C	A	6.02	.	DP=7;VDB=0.0000;AF1=1;AC1=2;DP4=0,0,2,0;MQ=20;FQ=-33	GT:PL:GQ	1/1:36,6,0:6
odorranaTranscripts_190_1435	19	.	T	A	6.02	.	DP=7;VDB=0.0000;AF1=1;AC1=2;DP4=0,0,2,0;MQ=20;FQ=-33	GT:PL:GQ	1/1:36,6,0:6
odorranaTranscripts_192_549	265	.	C	T	104	.	DP=34;VDB=0.0404;AF1=0.5;AC1=1;DP4=5,4,10,12;MQ=20;FQ=30;PV4=0.7,0.0053,1,1	GT:PL:GQ	0/1:134,0,57:60
odorranaTranscripts_195_2839	1224	.	T	C	23	.	DP=30;VDB=0.0365;AF1=0.5;AC1=1;DP4=5,13,4,5;MQ=20;FQ=26;PV4=0.42,0.0011,1,0.011	GT:PL:GQ	0/1:53,0,121:56
odorranaTranscripts_195_2839	1284	.	T	C	11.3	.	DP=12;VDB=0.0205;AF1=0.5;AC1=1;DP4=2,3,1,3;MQ=20;FQ=14.2;PV4=1,0.00017,1,1	GT:PL:GQ	0/1:41,0,63:43
odorranaTranscripts_195_2839	1293	.	C	T	13.2	.	DP=10;VDB=0.0291;AF1=0.5;AC1=1;DP4=2,4,1,3;MQ=20;FQ=16.1;PV4=1,0.0046,1,1	GT:PL:GQ	0/1:43,0,72:46
odorranaTranscripts_195_2839	1401	.	T	C	6.2	.	DP=7;VDB=0.0222;AF1=0.4999;AC1=1;DP4=4,0,2,1;MQ=20;FQ=8.11;PV4=0.43,0.00014,1,0.079	GT:PL:GQ	0/1:35,0,43:36
odorranaTranscripts_197_2365	146	.	T	A	8.64	.	DP=33;VDB=0.0365;AF1=0.5;AC1=1;DP4=14,11,5,3;MQ=20;FQ=11.3;PV4=1,0.17,1,1	GT:PL:GQ	0/1:38,0,140:40
odorranaTranscripts_198_1229	313	.	C	T	116	.	DP=22;VDB=0.0374;AF1=1;AC1=2;DP4=0,3,9,10;MQ=20;FQ=-38;PV4=0.24,1,1,1	GT:PL:GQ	1/1:148,11,0:19
odorranaTranscripts_198_1229	344	.	C	T	3.54	.	DP=28;VDB=0.0330;AF1=0.4998;AC1=1;DP4=11,10,5,2;MQ=20;FQ=5.47;PV4=0.66,1.1e-18,1,0.32	GT:PL:GQ	0/1:31,0,140:30
odorranaTranscripts_198_1229	372	.	T	G	36	.	DP=33;VDB=0.0042;AF1=0.5;AC1=1;DP4=14,8,8,3;MQ=20;FQ=39;PV4=0.71,0.047,1,0.048	GT:PL:GQ	0/1:66,0,132:69
odorranaTranscripts_198_1229	479	.	A	G	104	.	DP=73;VDB=0.0333;AF1=0.5;AC1=1;DP4=18,21,15,18;MQ=20;FQ=107;PV4=1,0.49,1,1	GT:PL:GQ	0/1:134,0,146:99
odorranaTranscripts_198_1229	556	.	C	T	61	.	DP=67;VDB=0.0404;AF1=0.5;AC1=1;DP4=21,15,15,15;MQ=20;FQ=64;PV4=0.62,8.8e-35,1,1	GT:PL:GQ	0/1:91,0,139:94
odorranaTranscripts_198_1229	608	.	C	T	73	.	DP=62;VDB=0.0333;AF1=0.5;AC1=1;DP4=21,18,9,13;MQ=20;FQ=76;PV4=0.43,0.32,1,0.41	GT:PL:GQ	0/1:103,0,145:99
odorranaTranscripts_198_1229	806	.	A	T	36.5	.	DP=4;VDB=0.0199;AF1=1;AC1=2;DP4=0,0,3,1;MQ=20;FQ=-39	GT:PL:GQ	1/1:69,12,0:21
odorranaTranscripts_198_1229	1002	.	T	C	5.47	.	DP=5;VDB=0.0060;AF1=0.5015;AC1=1;DP4=0,2,2,1;MQ=20;FQ=-6.39;PV4=0.4,0.052,1,1	GT:PL:GQ	0/1:34,0,22:27
odorranaTranscripts_198_1229	1167	.	T	C	27.5	.	DP=4;VDB=0.0002;AF1=1;AC1=2;DP4=0,0,0,4;MQ=20;FQ=-39	GT:PL:GQ	1/1:60,12,0:21
odorranaTranscripts_200_1050	165	.	A	G	122	.	DP=88;VDB=0.0281;AF1=1;AC1=2;DP4=4,2,57,24;MQ=20;FQ=-174;PV4=1,1,1,1	GT:PL:GQ	1/1:155,147,0:99
odorranaTranscripts_200_1050	625	.	C	A	101	.	DP=50;VDB=0.0404;AF1=1;AC1=2;DP4=0,9,11,30;MQ=20;FQ=-42;PV4=0.18,1.1e-19,1,1	GT:PL:GQ	1/1:134,15,0:27
odorranaTranscripts_201_1667	437	.	A	T	10.4	.	DP=18;VDB=0.0008;AF1=0.5;AC1=1;DP4=6,5,1,5;MQ=20;FQ=13.2;PV4=0.3,3.1e-05,1,1	GT:PL:GQ	0/1:40,0,108:42
odorranaTranscripts_201_1667	501	.	A	G	21	.	DP=9;VDB=0.0002;AF1=0.5;AC1=1;DP4=3,1,4,1;MQ=20;FQ=17.1;PV4=1,7.6e-05,1,0.0083	GT:PL:GQ	0/1:51,0,45:47
odorranaTranscripts_201_1667	1152	.	G	C	28	.	DP=16;VDB=0.0343;AF1=0.5;AC1=1;DP4=5,5,3,3;MQ=20;FQ=31;PV4=1,2.1e-05,1,1	GT:PL:GQ	0/1:58,0,103:61
odorranaTranscripts_201_1667	1230	.	A	G	10.4	.	DP=29;VDB=0.0359;AF1=0.5;AC1=1;DP4=13,8,3,4;MQ=20;FQ=13.2;PV4=0.42,0.37,1,0.31	GT:PL:GQ	0/1:40,0,132:42
odorranaTranscripts_202_1093	164	.	A	C	92	.	DP=22;VDB=0.0333;AF1=0.5008;AC1=1;DP4=4,1,10,6;MQ=20;FQ=-4.12;PV4=0.62,1e-07,1,0.12	GT:PL:GQ	0/1:122,0,25:28
odorranaTranscripts_202_1093	723	.	A	G	16.1	.	DP=50;VDB=0.0400;AF1=0.5;AC1=1;DP4=25,12,8,5;MQ=20;FQ=19.1;PV4=0.74,7.4e-20,1,0.36	GT:PL:GQ	0/1:46,0,126:49
odorranaTranscripts_202_1093	730	.	T	G	76	.	DP=49;VDB=0.0271;AF1=0.5;AC1=1;DP4=16,11,14,7;MQ=20;FQ=79;PV4=0.77,1,1,1	GT:PL:GQ	0/1:106,0,136:99
odorranaTranscripts_202_1093	790	.	A	T	108	.	DP=54;VDB=0.0399;AF1=0.5;AC1=1;DP4=13,13,13,14;MQ=20;FQ=106;PV4=1,4.4e-18,1,0.16	GT:PL:GQ	0/1:138,0,134:99
odorranaTranscripts_202_1093	941	.	G	A	96	.	DP=51;VDB=0.0365;AF1=0.5;AC1=1;DP4=12,16,9,14;MQ=20;FQ=98.9;PV4=1,0.0063,1,0.31	GT:PL:GQ	0/1:126,0,144:99
odorranaTranscripts_203_1849	361	.	T	G	40	.	DP=50;VDB=0.0318;AF1=0.5;AC1=1;DP4=16,15,11,7;MQ=20;FQ=43;PV4=0.56,6.7e-31,1,1	GT:PL:GQ	0/1:70,0,146:73
odorranaTranscripts_204_3477	131	.	T	C	84	.	DP=40;VDB=0.0308;AF1=0.5;AC1=1;DP4=13,9,9,9;MQ=20;FQ=86.9;PV4=0.75,2e-18,1,1	GT:PL:GQ	0/1:114,0,131:99
odorranaTranscripts_204_3477	1328	.	C	A	34	.	DP=84;VDB=0.0404;AF1=0.5;AC1=1;DP4=33,27,7,17;MQ=20;FQ=37;PV4=0.052,3.6e-26,1,0.33	GT:PL:GQ	0/1:64,0,128:67
odorranaTranscripts_205_2882	327	.	A	G	59	.	DP=27;VDB=0.0244;AF1=0.5;AC1=1;DP4=8,8,6,5;MQ=20;FQ=62;PV4=1,5.3e-13,1,1	GT:PL:GQ	0/1:89,0,127:92
odorranaTranscripts_206_1595	924	.	G	A	9.52	.	DP=16;VDB=0.0400;AF1=0.5;AC1=1;DP4=4,7,2,3;MQ=20;FQ=12.3;PV4=1,0.0037,1,0.26	GT:PL:GQ	0/1:39,0,106:41
odorranaTranscripts_206_1595	970	.	G	A	6.98	.	DP=17;VDB=0.0392;AF1=0.4999;AC1=1;DP4=7,4,2,3;MQ=20;FQ=9.53;PV4=0.6,6.5e-05,1,0.4	GT:PL:GQ	0/1:36,0,106:37
odorranaTranscripts_206_1595	1069	.	C	T	24	.	DP=10;VDB=0.0384;AF1=0.5;AC1=1;DP4=1,3,0,6;MQ=20;FQ=15.8;PV4=0.4,0.00054,1,0.28	GT:PL:GQ	0/1:54,0,43:46
odorranaTranscripts_207_3321	2594	.	T	C	87	.	DP=83;VDB=0.0343;AF1=0.5;AC1=1;DP4=24,26,12,20;MQ=20;FQ=90;PV4=0.37,0.0057,1,0.44	GT:PL:GQ	0/1:117,0,147:99
odorranaTranscripts_207_3321	3060	.	G	C	80	.	DP=56;VDB=0.0392;AF1=0.5;AC1=1;DP4=13,18,11,13;MQ=20;FQ=83;PV4=0.79,6.4e-29,1,1	GT:PL:GQ	0/1:110,0,147:99
odorranaTranscripts_209_1826	332	.	A	T	92	.	DP=84;VDB=0.0355;AF1=0.5;AC1=1;DP4=20,28,15,18;MQ=20;FQ=95;PV4=0.82,1,1,1	GT:PL:GQ	0/1:122,0,151:99
odorranaTranscripts_209_1826	356	.	A	C	120	.	DP=88;VDB=0.0399;AF1=0.5;AC1=1;DP4=18,21,20,29;MQ=20;FQ=105;PV4=0.67,1.7e-34,1,0.23	GT:PL:GQ	0/1:150,0,132:99
odorranaTranscripts_209_1826	515	.	C	T	20	.	DP=67;VDB=0.0388;AF1=0.5;AC1=1;DP4=29,18,10,7;MQ=20;FQ=23;PV4=1,2.3e-24,1,1	GT:PL:GQ	0/1:50,0,128:53
odorranaTranscripts_212_3010	1438	.	A	G	4.77	.	DP=38;VDB=0.0365;AF1=0.4999;AC1=1;DP4=11,17,6,4;MQ=20;FQ=6.99;PV4=0.29,2.1e-21,1,1	GT:PL:GQ	0/1:33,0,148:33
odorranaTranscripts_212_3010	2167	.	C	G	17.1	.	DP=22;VDB=0.0177;AF1=0.5;AC1=1;DP4=8,6,2,4;MQ=20;FQ=20.1;PV4=0.63,1,1,0.15	GT:PL:GQ	0/1:47,0,122:50
odorranaTranscripts_213_2409	686	.	C	G	68	.	DP=62;VDB=0.0384;AF1=0.5;AC1=1;DP4=22,18,8,14;MQ=20;FQ=71;PV4=0.19,0.24,1,0.031	GT:PL:GQ	0/1:98,0,144:99
odorranaTranscripts_213_2409	1080	.	T	C	60	.	DP=28;VDB=0.0392;AF1=0.5;AC1=1;DP4=10,6,8,4;MQ=20;FQ=63;PV4=1,1,1,1	GT:PL:GQ	0/1:90,0,119:93
odorranaTranscripts_215_1735	58	.	C	T	7.8	.	DP=28;VDB=0.0066;AF1=0.5;AC1=1;DP4=17,3,7,1;MQ=20;FQ=10.4;PV4=1,0.044,1,1	GT:PL:GQ	0/1:37,0,96:39
odorranaTranscripts_215_1735	151	.	G	T	4.77	.	DP=41;VDB=0.0392;AF1=0.4999;AC1=1;DP4=12,14,2,12;MQ=20;FQ=6.99;PV4=0.081,3.8e-18,1,1	GT:PL:GQ	0/1:33,0,147:33
odorranaTranscripts_215_1735	1087	.	G	A	53	.	DP=40;VDB=0.0281;AF1=0.5;AC1=1;DP4=18,5,14,3;MQ=20;FQ=56;PV4=1,7.3e-13,1,0.36	GT:PL:GQ	0/1:83,0,110:86
odorranaTranscripts_215_1735	1371	.	T	A	69	.	DP=29;VDB=0.0394;AF1=1;AC1=2;DP4=0,0,2,6;MQ=20;FQ=-51	GT:PL:GQ	1/1:102,24,0:45
odorranaTranscripts_216_3745	1694	.	A	T	54	.	DP=26;VDB=0.0393;AF1=0.5;AC1=1;DP4=10,5,4,6;MQ=20;FQ=57;PV4=0.24,0.35,1,0.16	GT:PL:GQ	0/1:84,0,114:87
odorranaTranscripts_216_3745	2301	.	C	T	154	.	DP=20;VDB=0.0329;AF1=1;AC1=2;DP4=0,0,10,10;MQ=20;FQ=-87	GT:PL:GQ	1/1:187,60,0:99
odorranaTranscripts_216_3745	2715	.	T	C	19.1	.	DP=14;VDB=0.0373;AF1=0.5;AC1=1;DP4=6,3,3,2;MQ=20;FQ=22;PV4=1,0.00015,1,0.42	GT:PL:GQ	0/1:49,0,92:52
odorranaTranscripts_217_4490	813	.	T	A	97	.	DP=63;VDB=0.0333;AF1=0.5;AC1=1;DP4=20,12,16,15;MQ=20;FQ=98.6;PV4=0.45,7.1e-33,1,1	GT:PL:GQ	0/1:127,0,131:99
odorranaTranscripts_218_2290	831	.	T	C	38	.	DP=21;VDB=0.0244;AF1=0.5;AC1=1;DP4=8,4,7,2;MQ=20;FQ=41;PV4=0.66,1e-09,1,1	GT:PL:GQ	0/1:68,0,103:71
odorranaTranscripts_218_2290	1045	.	C	G	51	.	DP=25;VDB=0.0394;AF1=0.5;AC1=1;DP4=5,8,2,9;MQ=20;FQ=54;PV4=0.39,1,1,1	GT:PL:GQ	0/1:81,0,112:84
odorranaTranscripts_219_911	116	.	G	A	71	.	DP=56;VDB=0.0333;AF1=0.5;AC1=1;DP4=23,7,18,7;MQ=20;FQ=73.8;PV4=0.76,4e-21,1,0.35	GT:PL:GQ	0/1:101,0,115:99
odorranaTranscripts_219_911	171	.	A	T	73	.	DP=59;VDB=0.0333;AF1=0.5;AC1=1;DP4=15,19,12,11;MQ=20;FQ=76;PV4=0.6,2.5e-25,1,1	GT:PL:GQ	0/1:103,0,149:99
odorranaTranscripts_219_911	203	.	G	A	69	.	DP=60;VDB=0.0405;AF1=0.5;AC1=1;DP4=18,20,7,14;MQ=20;FQ=72;PV4=0.41,5e-21,1,1	GT:PL:GQ	0/1:99,0,149:99
odorranaTranscripts_219_911	535	.	G	A	103	.	DP=84;VDB=0.0263;AF1=0.5;AC1=1;DP4=29,17,16,21;MQ=20;FQ=104;PV4=0.081,6.8e-27,1,0.14	GT:PL:GQ	0/1:133,0,136:99
odorranaTranscripts_219_911	793	.	G	A	45	.	DP=100;VDB=0.0394;AF1=0.5;AC1=1;DP4=28,41,14,16;MQ=20;FQ=48;PV4=0.66,2.5e-20,1,0.13	GT:PL:GQ	0/1:75,0,136:78
odorranaTranscripts_220_2128	351	.	C	A	87	.	DP=18;VDB=0.0400;AF1=1;AC1=2;DP4=1,0,13,3;MQ=20;FQ=-58;PV4=1,0.0009,1,1	GT:PL:GQ	1/1:120,31,0:59
odorranaTranscripts_220_2128	1811	.	A	T	7.8	.	DP=47;VDB=0.0410;AF1=0.5;AC1=1;DP4=17,17,8,3;MQ=20;FQ=10.4;PV4=0.3,0.47,1,1	GT:PL:GQ	0/1:37,0,143:39
odorranaTranscripts_221_4594	902	.	A	T	71	.	DP=25;VDB=0.0322;AF1=0.5;AC1=1;DP4=7,5,3,10;MQ=20;FQ=71;PV4=0.11,1,1,1	GT:PL:GQ	0/1:101,0,101:99
odorranaTranscripts_221_4594	1094	.	G	A	75	.	DP=33;VDB=0.0404;AF1=0.5;AC1=1;DP4=13,5,7,7;MQ=20;FQ=77.2;PV4=0.28,0.43,1,1	GT:PL:GQ	0/1:105,0,112:99
odorranaTranscripts_221_4594	1266	.	C	T	43	.	DP=45;VDB=0.0291;AF1=0.5;AC1=1;DP4=16,13,7,9;MQ=20;FQ=46;PV4=0.54,2.9e-23,1,1	GT:PL:GQ	0/1:73,0,143:76
odorranaTranscripts_221_4594	3262	.	C	A	114	.	DP=42;VDB=0.0308;AF1=0.5064;AC1=1;DP4=0,10,10,21;MQ=20;FQ=-11.3;PV4=0.084,1,1,1	GT:PL:GQ	0/1:144,0,16:19
odorranaTranscripts_222_1464	146	.	T	A	83	.	DP=75;VDB=0.0384;AF1=0.5;AC1=1;DP4=27,19,15,14;MQ=20;FQ=86;PV4=0.64,5.4e-33,1,0.059	GT:PL:GQ	0/1:113,0,140:99
odorranaTranscripts_222_1464	804	.	T	C	27	.	DP=79;VDB=0.0353;AF1=0.5;AC1=1;DP4=36,22,10,11;MQ=20;FQ=30;PV4=0.31,3.8e-37,1,1	GT:PL:GQ	0/1:57,0,121:60
odorranaTranscripts_223_2746	488	.	C	T	18.1	.	DP=30;VDB=0.0374;AF1=0.5;AC1=1;DP4=11,11,3,5;MQ=20;FQ=21;PV4=0.69,0.093,1,1	GT:PL:GQ	0/1:48,0,140:51
odorranaTranscripts_223_2746	1188	.	A	T	106	.	DP=69;VDB=0.0355;AF1=0.5;AC1=1;DP4=11,11,26,17;MQ=20;FQ=67;PV4=0.44,1.5e-17,1,1	GT:PL:GQ	0/1:136,0,94:97
odorranaTranscripts_223_2746	1219	.	A	G	32	.	DP=72;VDB=0.0322;AF1=0.5;AC1=1;DP4=26,25,9,10;MQ=20;FQ=35;PV4=1,6.5e-24,1,1	GT:PL:GQ	0/1:62,0,135:65
odorranaTranscripts_225_575	198	.	G	T	55	.	DP=32;VDB=0.0225;AF1=1;AC1=2;DP4=0,0,29,0;MQ=20;FQ=-114	GT:PL:GQ	1/1:88,87,0:99
odorranaTranscripts_226_975	23	.	C	G	6.02	.	DP=2;VDB=0.0100;AF1=1;AC1=2;DP4=0,0,2,0;MQ=20;FQ=-33	GT:PL:GQ	1/1:36,6,0:6
odorranaTranscripts_228_2129	107	.	A	T	71	.	DP=90;VDB=0.0069;AF1=1;AC1=2;DP4=11,1,68,10;MQ=20;FQ=-111;PV4=1,0.21,1,0.36	GT:PL:GQ	1/1:104,84,0:99
odorranaTranscripts_229_2484	1344	.	C	T	57	.	DP=86;VDB=0.0399;AF1=0.5;AC1=1;DP4=28,27,17,13;MQ=20;FQ=60;PV4=0.65,3.8e-39,1,1	GT:PL:GQ	0/1:87,0,143:90
odorranaTranscripts_231_837	21	.	T	G	6.02	.	DP=2;VDB=0.0099;AF1=1;AC1=2;DP4=0,0,2,0;MQ=20;FQ=-33	GT:PL:GQ	1/1:36,6,0:6
odorranaTranscripts_231_837	818	.	C	T	4.13	.	DP=20;VDB=0.0000;AF1=0.4998;AC1=1;DP4=1,13,0,6;MQ=20;FQ=6.2;PV4=1,5.2e-06,1,1	GT:PL:GQ	0/1:32,0,84:31
odorranaTranscripts_232_860	275	.	C	T	35	.	DP=23;VDB=0.0410;AF1=0.5;AC1=1;DP4=5,3,15,0;MQ=20;FQ=34.5;PV4=0.032,7.4e-10,1,1	GT:PL:GQ	0/1:65,0,64:64
odorranaTranscripts_233_1522	316	.	C	G	56	.	DP=49;VDB=0.0401;AF1=0.5013;AC1=1;DP4=3,6,29,5;MQ=20;FQ=-5.45;PV4=0.0044,3e-11,1,1	GT:PL:GQ	0/1:86,0,23:26
odorranaTranscripts_233_1522	337	.	G	T	74	.	DP=73;VDB=0.0034;AF1=1;AC1=2;DP4=0,3,68,2;MQ=20;FQ=-187;PV4=0.00016,7e-13,1,1	GT:PL:GQ	1/1:107,160,0:99
odorranaTranscripts_235_5741	1003	.	C	T	107	.	DP=66;VDB=0.0413;AF1=1;AC1=2;DP4=4,2,25,32;MQ=20;FQ=-104;PV4=0.4,1.4e-20,1,1	GT:PL:GQ	1/1:140,77,0:99
odorranaTranscripts_235_5741	1556	.	A	T	51	.	DP=54;VDB=0.0392;AF1=0.5;AC1=1;DP4=18,10,13,13;MQ=20;FQ=54;PV4=0.41,1.5e-40,1,1	GT:PL:GQ	0/1:81,0,129:84
odorranaTranscripts_235_5741	2529	.	G	A	24	.	DP=40;VDB=0.0345;AF1=0.5;AC1=1;DP4=17,12,5,6;MQ=20;FQ=27;PV4=0.5,1.3e-22,1,0.43	GT:PL:GQ	0/1:54,0,139:57
odorranaTranscripts_235_5741	5633	.	C	T	7.8	.	DP=7;VDB=0.0210;AF1=0.5;AC1=1;DP4=1,3,1,2;MQ=20;FQ=10.3;PV4=1,0.0016,1,1	GT:PL:GQ	0/1:37,0,51:38
odorranaTranscripts_236_1395	660	.	A	G	35	.	DP=46;VDB=0.0164;AF1=0.5;AC1=1;DP4=25,5,12,3;MQ=20;FQ=38;PV4=1,0.26,1,1	GT:PL:GQ	0/1:65,0,102:68
odorranaTranscripts_236_1395	704	.	T	C	27	.	DP=67;VDB=0.0281;AF1=0.5;AC1=1;DP4=32,11,19,3;MQ=20;FQ=30;PV4=0.35,1,1,1	GT:PL:GQ	0/1:57,0,119:60
odorranaTranscripts_236_1395	821	.	G	A	40	.	DP=86;VDB=0.0404;AF1=0.5;AC1=1;DP4=24,37,9,16;MQ=20;FQ=43;PV4=0.81,3.2e-20,1,0.4	GT:PL:GQ	0/1:70,0,140:73
odorranaTranscripts_236_1395	923	.	G	A	81	.	DP=92;VDB=0.0404;AF1=0.5;AC1=1;DP4=23,21,16,29;MQ=20;FQ=84;PV4=0.14,1.7e-44,1,0.34	GT:PL:GQ	0/1:111,0,138:99
odorranaTranscripts_236_1395	1063	.	A	T	97	.	DP=48;VDB=0.0339;AF1=0.5;AC1=1;DP4=11,13,8,14;MQ=20;FQ=99.6;PV4=0.56,0.41,1,0.061	GT:PL:GQ	0/1:127,0,137:99
odorranaTranscripts_236_1395	1169	.	A	T	92	.	DP=32;VDB=0.0380;AF1=0.5;AC1=1;DP4=5,10,7,9;MQ=20;FQ=84.6;PV4=0.72,1,1,1	GT:PL:GQ	0/1:122,0,112:99
odorranaTranscripts_236_1395	1207	.	A	T	44	.	DP=21;VDB=0.0099;AF1=0.5;AC1=1;DP4=1,10,2,8;MQ=20;FQ=45.3;PV4=0.59,1.3e-11,1,1	GT:PL:GQ	0/1:74,0,77:75
odorranaTranscripts_237_4578	340	.	T	A	13.2	.	DP=16;VDB=0.0400;AF1=0.5;AC1=1;DP4=8,3,3,2;MQ=20;FQ=16.1;PV4=1,0.37,1,0.29	GT:PL:GQ	0/1:43,0,99:46
odorranaTranscripts_237_4578	380	.	C	A	20	.	DP=19;VDB=0.0339;AF1=0.5;AC1=1;DP4=7,6,3,3;MQ=20;FQ=23;PV4=1,1,1,1	GT:PL:GQ	0/1:50,0,119:53
odorranaTranscripts_237_4578	717	.	G	A	18.1	.	DP=14;VDB=0.0118;AF1=0.5;AC1=1;DP4=5,3,1,4;MQ=20;FQ=21;PV4=0.27,1,1,1	GT:PL:GQ	0/1:48,0,87:51
odorranaTranscripts_237_4578	1888	.	C	T	23	.	DP=17;VDB=0.0322;AF1=0.5;AC1=1;DP4=6,5,4,2;MQ=20;FQ=26;PV4=1,1,1,1	GT:PL:GQ	0/1:53,0,109:56
odorranaTranscripts_237_4578	2444	.	G	A	24	.	DP=37;VDB=0.0384;AF1=0.5;AC1=1;DP4=10,17,5,5;MQ=20;FQ=27;PV4=0.71,1,1,0.47	GT:PL:GQ	0/1:54,0,147:57
odorranaTranscripts_237_4578	2730	.	C	T	51	.	DP=29;VDB=0.0263;AF1=0.5;AC1=1;DP4=5,13,5,6;MQ=20;FQ=54;PV4=0.43,1.8e-11,1,0.075	GT:PL:GQ	0/1:81,0,127:84
odorranaTranscripts_237_4578	2781	.	G	A	50	.	DP=22;VDB=0.0298;AF1=0.5;AC1=1;DP4=7,5,5,5;MQ=20;FQ=53;PV4=1,1.5e-11,1,1	GT:PL:GQ	0/1:80,0,106:83
odorranaTranscripts_237_4578	3108	.	G	A	79	.	DP=23;VDB=0.0383;AF1=0.5;AC1=1;DP4=4,6,5,7;MQ=20;FQ=63.9;PV4=1,0.15,1,0.4	GT:PL:GQ	0/1:109,0,91:94
odorranaTranscripts_237_4578	3564	.	A	G	10.4	.	DP=13;VDB=0.0359;AF1=0.5;AC1=1;DP4=3,4,1,3;MQ=20;FQ=13.2;PV4=1,1.4e-05,1,0.023	GT:PL:GQ	0/1:40,0,83:42
odorranaTranscripts_237_4578	3600	.	A	G	21	.	DP=16;VDB=0.0343;AF1=0.5;AC1=1;DP4=6,4,3,3;MQ=20;FQ=24;PV4=1,1.8e-08,1,1	GT:PL:GQ	0/1:51,0,100:54
odorranaTranscripts_237_4578	3638	.	A	G	3.54	.	DP=14;VDB=0.0180;AF1=0.4998;AC1=1;DP4=5,5,3,1;MQ=20;FQ=5.47;PV4=0.58,5.3e-08,1,0.14	GT:PL:GQ	0/1:31,0,107:30
odorranaTranscripts_237_4578	3698	.	A	G	63	.	DP=12;VDB=0.0374;AF1=0.5008;AC1=1;DP4=2,1,3,5;MQ=20;FQ=-4.12;PV4=0.55,0.001,1,1	GT:PL:GQ	0/1:93,0,25:28
odorranaTranscripts_237_4578	3719	.	A	G	73.4	.	DP=11;VDB=0.0345;AF1=0.5554;AC1=1;DP4=1,1,4,5;MQ=20;FQ=-20;PV4=1,0.0071,1,0.3	GT:PL:GQ	0/1:103,0,7:10
odorranaTranscripts_237_4578	3984	.	G	A	80	.	DP=53;VDB=0.0318;AF1=0.5;AC1=1;DP4=21,11,7,14;MQ=20;FQ=83;PV4=0.027,1,1,1	GT:PL:GQ	0/1:110,0,131:99
odorranaTranscripts_237_4578	4222	.	G	A	96	.	DP=90;VDB=0.0355;AF1=0.5;AC1=1;DP4=28,24,18,20;MQ=20;FQ=98.9;PV4=0.67,3e-29,1,1	GT:PL:GQ	0/1:126,0,144:99
odorranaTranscripts_239_1030	430	.	G	T	117	.	DP=51;VDB=0.0401;AF1=0.5;AC1=1;DP4=7,8,12,22;MQ=20;FQ=50;PV4=0.53,4.1e-16,1,1	GT:PL:GQ	0/1:147,0,77:80
odorranaTranscripts_240_2056	310	.	A	T	117	.	DP=12;VDB=0.0384;AF1=1;AC1=2;DP4=0,0,5,7;MQ=20;FQ=-63	GT:PL:GQ	1/1:150,36,0:69
odorranaTranscripts_241_2238	1599	.	C	T	55	.	DP=33;VDB=0.0394;AF1=0.5;AC1=1;DP4=9,11,4,8;MQ=20;FQ=58;PV4=0.71,8.4e-14,1,1	GT:PL:GQ	0/1:85,0,139:88
odorranaTranscripts_241_2238	1617	.	C	T	36	.	DP=30;VDB=0.0355;AF1=0.5;AC1=1;DP4=7,12,2,8;MQ=20;FQ=39;PV4=0.43,1,1,1	GT:PL:GQ	0/1:66,0,137:69
odorranaTranscripts_241_2238	1872	.	C	T	37	.	DP=33;VDB=0.0411;AF1=0.5;AC1=1;DP4=11,11,4,6;MQ=20;FQ=40;PV4=0.71,1,1,1	GT:PL:GQ	0/1:67,0,142:70
odorranaTranscripts_241_2238	1911	.	G	A	6.2	.	DP=29;VDB=0.0233;AF1=0.4999;AC1=1;DP4=8,14,4,3;MQ=20;FQ=8.65;PV4=0.4,1.1e-07,1,0.021	GT:PL:GQ	0/1:35,0,143:36
odorranaTranscripts_242_3443	15	.	A	G	17.1	.	DP=3;VDB=0.0000;AF1=1;AC1=2;DP4=0,0,3,0;MQ=20;FQ=-36	GT:PL:GQ	1/1:49,9,0:15
odorranaTranscripts_243_1168	801	.	G	T	38	.	DP=15;VDB=0.0216;AF1=0.5;AC1=1;DP4=4,4,3,4;MQ=20;FQ=40.9;PV4=1,1.7e-08,1,0.042	GT:PL:GQ	0/1:68,0,86:71
odorranaTranscripts_243_1168	875	.	A	G	58	.	DP=24;VDB=0.0006;AF1=1;AC1=2;DP4=0,0,22,0;MQ=20;FQ=-93	GT:PL:GQ	1/1:91,66,0:99
odorranaTranscripts_245_4345	264	.	A	C	39	.	DP=35;VDB=0.0416;AF1=0.5;AC1=1;DP4=10,13,6,5;MQ=20;FQ=42;PV4=0.72,1.8e-15,1,1	GT:PL:GQ	0/1:69,0,145:72
odorranaTranscripts_245_4345	949	.	A	G	71.8	.	DP=51;VDB=0.0399;AF1=1;AC1=2;DP4=6,3,31,11;MQ=20;FQ=-27;PV4=0.69,7.5e-16,1,1	GT:PL:GQ	0/1:100,0,0:3
odorranaTranscripts_246_1642	960	.	A	C	19.8	.	DP=42;VDB=0.0356;AF1=1;AC1=2;DP4=1,1,7,0;MQ=20;FQ=-27;PV4=0.22,1,1,0.48	GT:PL:GQ	0/1:48,0,0:3
odorranaTranscripts_247_1268	172	.	A	G	106	.	DP=85;VDB=0.0394;AF1=1;AC1=2;DP4=3,5,42,24;MQ=20;FQ=-102;PV4=0.25,3.1e-21,1,0.038	GT:PL:GQ	1/1:139,75,0:99
odorranaTranscripts_248_633	580	.	T	G	76	.	DP=52;VDB=0.0058;AF1=0.5032;AC1=1;DP4=1,10,4,33;MQ=20;FQ=-8.63;PV4=1,2.6e-11,1,0.44	GT:PL:GQ	0/1:106,0,19:22
odorranaTranscripts_249_3170	761	.	A	T	27	.	DP=44;VDB=0.0365;AF1=0.5;AC1=1;DP4=14,18,6,6;MQ=20;FQ=30;PV4=0.75,7.1e-16,1,1	GT:PL:GQ	0/1:57,0,148:60
odorranaTranscripts_251_3098	2964	.	T	C	3.64	.	DP=3;VDB=0.0145;AF1=0.5205;AC1=1;DP4=1,0,1,1;MQ=20;FQ=-16.1;PV4=1,0.39,1,0.33	GT:PL:GQ	0/1:31,0,11:18
odorranaTranscripts_253_1020	1	.	T	G	49	.	DP=24;VDB=0.0000;AF1=1;AC1=2;DP4=1,0,23,0;MQ=20;FQ=-79;PV4=1,0.21,1,1	GT:PL:GQ	1/1:82,52,0:96
odorranaTranscripts_254_6341	5231	.	G	C	25.7	.	DP=5;VDB=0.0073;AF1=0.5939;AC1=1;DP4=1,0,3,1;MQ=20;FQ=-22;PV4=1,0.00049,1,0.017	GT:PL:GQ	0/1:55,0,5:8
odorranaTranscripts_259_2540	149	.	C	T	4.77	.	DP=87;VDB=0.0380;AF1=0.4999;AC1=1;DP4=41,25,13,8;MQ=20;FQ=6.99;PV4=1,2.1e-13,1,1	GT:PL:GQ	0/1:33,0,110:33
odorranaTranscripts_259_2540	363	.	T	C	20	.	DP=70;VDB=0.0398;AF1=0.5;AC1=1;DP4=24,26,8,9;MQ=20;FQ=23;PV4=1,0.32,1,0.29	GT:PL:GQ	0/1:50,0,136:53
odorranaTranscripts_259_2540	553	.	G	C	12.3	.	DP=88;VDB=0.0404;AF1=0.5;AC1=1;DP4=37,29,12,10;MQ=20;FQ=15.1;PV4=1,0.016,1,0.32	GT:PL:GQ	0/1:42,0,117:44
odorranaTranscripts_259_2540	582	.	C	T	73	.	DP=91;VDB=0.0365;AF1=0.5;AC1=1;DP4=27,30,14,18;MQ=20;FQ=76;PV4=0.83,1,1,1	GT:PL:GQ	0/1:103,0,145:99
odorranaTranscripts_259_2540	853	.	A	G	14.2	.	DP=74;VDB=0.0393;AF1=0.5;AC1=1;DP4=29,26,10,8;MQ=20;FQ=17.1;PV4=1,1.1e-23,1,0.16	GT:PL:GQ	0/1:44,0,127:47
odorranaTranscripts_259_2540	930	.	T	C	5.46	.	DP=89;VDB=0.0355;AF1=0.4999;AC1=1;DP4=37,28,13,10;MQ=20;FQ=7.8;PV4=1,2.9e-31,1,1	GT:PL:GQ	0/1:34,0,120:34
odorranaTranscripts_259_2540	1442	.	A	G	61	.	DP=41;VDB=0.0392;AF1=0.5;AC1=1;DP4=6,14,12,7;MQ=20;FQ=64;PV4=0.056,5.3e-15,1,1	GT:PL:GQ	0/1:91,0,126:94
odorranaTranscripts_260_2868	1500	.	G	A	12.3	.	DP=20;VDB=0.0400;AF1=0.5;AC1=1;DP4=10,4,2,4;MQ=20;FQ=15.1;PV4=0.16,3.6e-07,1,0.45	GT:PL:GQ	0/1:42,0,110:44
odorranaTranscripts_260_2868	1519	.	G	A	73	.	DP=23;VDB=0.0365;AF1=0.5;AC1=1;DP4=8,2,8,5;MQ=20;FQ=47;PV4=0.41,9e-13,1,0.076	GT:PL:GQ	0/1:103,0,74:77
odorranaTranscripts_260_2868	1564	.	A	G	22	.	DP=38;VDB=0.0400;AF1=0.5;AC1=1;DP4=15,13,5,5;MQ=20;FQ=25;PV4=1,0.21,1,0.23	GT:PL:GQ	0/1:52,0,143:55
odorranaTranscripts_260_2868	1601	.	G	A	45	.	DP=39;VDB=0.0343;AF1=0.5;AC1=1;DP4=15,9,6,9;MQ=20;FQ=48;PV4=0.2,5.2e-07,1,1	GT:PL:GQ	0/1:75,0,126:78
odorranaTranscripts_260_2868	1687	.	G	A	36	.	DP=32;VDB=0.0165;AF1=0.5;AC1=1;DP4=10,9,7,4;MQ=20;FQ=39;PV4=0.71,0.00083,1,1	GT:PL:GQ	0/1:66,0,126:69
odorranaTranscripts_260_2868	1738	.	A	G	34	.	DP=36;VDB=0.0369;AF1=0.5;AC1=1;DP4=12,11,3,8;MQ=20;FQ=37;PV4=0.27,4.8e-11,1,1	GT:PL:GQ	0/1:64,0,142:67
odorranaTranscripts_260_2868	1766	.	G	A	63	.	DP=36;VDB=0.0198;AF1=0.5;AC1=1;DP4=8,11,8,5;MQ=20;FQ=66;PV4=0.47,0.44,1,1	GT:PL:GQ	0/1:93,0,133:96
odorranaTranscripts_260_2868	1770	.	G	A	32	.	DP=34;VDB=0.0263;AF1=0.5;AC1=1;DP4=10,12,6,6;MQ=20;FQ=35;PV4=1,2.4e-06,1,0.22	GT:PL:GQ	0/1:62,0,136:65
odorranaTranscripts_260_2868	1874	.	G	A	119	.	DP=49;VDB=0.0271;AF1=0.5;AC1=1;DP4=8,10,14,17;MQ=20;FQ=74;PV4=1,6.4e-11,1,0.49	GT:PL:GQ	0/1:149,0,101:99
odorranaTranscripts_260_2868	1989	.	G	A	87	.	DP=39;VDB=0.0394;AF1=0.5;AC1=1;DP4=15,5,12,7;MQ=20;FQ=80.5;PV4=0.5,6.3e-15,1,0.23	GT:PL:GQ	0/1:117,0,108:99
odorranaTranscripts_260_2868	2033	.	A	G	32	.	DP=59;VDB=0.0322;AF1=0.5;AC1=1;DP4=27,16,8,8;MQ=20;FQ=35;PV4=0.39,0.48,1,1	GT:PL:GQ	0/1:62,0,130:65
odorranaTranscripts_260_2868	2051	.	A	G	42	.	DP=65;VDB=0.0333;AF1=0.5;AC1=1;DP4=21,22,12,7;MQ=20;FQ=45;PV4=0.41,0.058,1,1	GT:PL:GQ	0/1:72,0,145:75
odorranaTranscripts_260_2868	2055	.	G	A	17.1	.	DP=69;VDB=0.0281;AF1=0.5;AC1=1;DP4=24,25,10,7;MQ=20;FQ=20.1;PV4=0.58,6.3e-18,1,1	GT:PL:GQ	0/1:47,0,136:50
odorranaTranscripts_260_2868	2193	.	G	A	62	.	DP=37;VDB=0.0190;AF1=0.5;AC1=1;DP4=4,14,9,9;MQ=20;FQ=64.9;PV4=0.16,1.1e-11,1,0.059	GT:PL:GQ	0/1:92,0,108:95
odorranaTranscripts_260_2868	2272	.	G	A	17.1	.	DP=28;VDB=0.0196;AF1=0.5;AC1=1;DP4=10,9,6,2;MQ=20;FQ=20.1;PV4=0.4,0.011,1,1	GT:PL:GQ	0/1:47,0,137:50
odorranaTranscripts_260_2868	2617	.	A	G	24	.	DP=37;VDB=0.0396;AF1=0.5;AC1=1;DP4=15,11,4,7;MQ=20;FQ=27;PV4=0.3,5.8e-13,1,0.21	GT:PL:GQ	0/1:54,0,140:57
odorranaTranscripts_260_2868	2631	.	A	G	11.3	.	DP=31;VDB=0.0190;AF1=0.5;AC1=1;DP4=15,8,2,6;MQ=20;FQ=14.2;PV4=0.097,3e-13,1,0.46	GT:PL:GQ	0/1:41,0,130:43
odorranaTranscripts_260_2868	2681	.	G	A	92	.	DP=64;VDB=0.0322;AF1=0.5;AC1=1;DP4=21,14,18,11;MQ=20;FQ=94.9;PV4=1,2.5e-13,1,0.17	GT:PL:GQ	0/1:122,0,138:99
odorranaTranscripts_263_4936	1992	.	T	A	8.64	.	DP=12;VDB=0.0218;AF1=0.5;AC1=1;DP4=6,2,1,3;MQ=20;FQ=11.3;PV4=0.22,0.0012,1,1	GT:PL:GQ	0/1:38,0,82:40
odorranaTranscripts_263_4936	4430	.	T	C	4.77	.	DP=68;VDB=0.0405;AF1=0.4999;AC1=1;DP4=26,26,7,8;MQ=20;FQ=6.99;PV4=1,0.095,1,1	GT:PL:GQ	0/1:33,0,128:33
odorranaTranscripts_265_885	60	.	A	C	70.1	.	DP=7;VDB=0.0099;AF1=1;AC1=2;DP4=0,0,5,2;MQ=20;FQ=-48	GT:PL:GQ	1/1:103,21,0:39
odorranaTranscripts_265_885	182	.	T	C	114	.	DP=16;VDB=0.0400;AF1=1;AC1=2;DP4=0,1,7,7;MQ=20;FQ=-52;PV4=1,5.8e-06,1,1	GT:PL:GQ	1/1:147,25,0:47
odorranaTranscripts_265_885	190	.	C	G	99.4	.	DP=18;VDB=0.0400;AF1=1;AC1=2;DP4=2,0,8,7;MQ=20;FQ=-40;PV4=0.49,3e-07,1,1	GT:PL:GQ	1/1:132,13,0:23
odorranaTranscripts_265_885	355	.	G	A	85	.	DP=40;VDB=0.0399;AF1=0.5;AC1=1;DP4=8,14,9,9;MQ=20;FQ=88;PV4=0.52,0.09,1,0.22	GT:PL:GQ	0/1:115,0,136:99
odorranaTranscripts_265_885	503	.	C	T	49.3	.	DP=5;VDB=0.0392;AF1=1;AC1=2;DP4=0,0,1,4;MQ=20;FQ=-42	GT:PL:GQ	1/1:82,15,0:27
odorranaTranscripts_267_2699	1112	.	T	C	106	.	DP=44;VDB=0.0388;AF1=0.5025;AC1=1;DP4=6,3,15,20;MQ=20;FQ=-7.78;PV4=0.27,2.7e-14,1,1	GT:PL:GQ	0/1:136,0,20:23
odorranaTranscripts_269_1488	64	.	G	A	43	.	DP=36;VDB=0.0172;AF1=0.5;AC1=1;DP4=23,0,10,3;MQ=20;FQ=31.8;PV4=0.04,1,1,0.43	GT:PL:GQ	0/1:73,0,59:62
odorranaTranscripts_269_1488	641	.	T	C	17.1	.	DP=76;VDB=0.0263;AF1=0.5;AC1=1;DP4=32,25,7,12;MQ=20;FQ=20.1;PV4=0.19,1.5e-29,1,1	GT:PL:GQ	0/1:47,0,124:50
odorranaTranscripts_270_3123	2875	.	G	A	73	.	DP=67;VDB=0.0396;AF1=0.5;AC1=1;DP4=8,29,6,21;MQ=20;FQ=76;PV4=1,2.4e-24,1,0.48	GT:PL:GQ	0/1:103,0,141:99
odorranaTranscripts_271_2107	1897	.	A	G	101	.	DP=32;VDB=0.0085;AF1=0.5;AC1=1;DP4=7,7,8,10;MQ=20;FQ=78;PV4=1,4.5e-16,1,1	GT:PL:GQ	0/1:131,0,105:99
odorranaTranscripts_272_1064	344	.	T	G	60	.	DP=24;VDB=0.0365;AF1=0.5;AC1=1;DP4=4,7,8,3;MQ=20;FQ=62.6;PV4=0.2,1.6e-12,1,1	GT:PL:GQ	0/1:90,0,100:93
odorranaTranscripts_273_2531	185	.	C	T	88.1	.	DP=28;VDB=0.0343;AF1=0.508;AC1=1;DP4=3,2,15,6;MQ=20;FQ=-12.3;PV4=0.63,1,1,0.17	GT:PL:GQ	0/1:118,0,15:18
odorranaTranscripts_273_2531	212	.	C	T	112	.	DP=27;VDB=0.0298;AF1=1;AC1=2;DP4=2,2,12,11;MQ=20;FQ=-31;PV4=1,1.5e-07,1,1	GT:PL:GQ	1/1:142,4,0:7
odorranaTranscripts_273_2531	312	.	A	G	66	.	DP=40;VDB=0.0374;AF1=0.5;AC1=1;DP4=16,9,8,7;MQ=20;FQ=69;PV4=0.53,0.1,1,1	GT:PL:GQ	0/1:96,0,133:99
odorranaTranscripts_273_2531	1124	.	G	A	92	.	DP=76;VDB=0.0404;AF1=0.5;AC1=1;DP4=15,20,15,20;MQ=20;FQ=95;PV4=1,1.5e-35,1,0.24	GT:PL:GQ	0/1:122,0,142:99
odorranaTranscripts_273_2531	1388	.	A	C	26	.	DP=83;VDB=0.0400;AF1=0.5;AC1=1;DP4=26,34,10,12;MQ=20;FQ=29;PV4=1,2.2e-22,1,0.32	GT:PL:GQ	0/1:56,0,134:59
odorranaTranscripts_273_2531	1809	.	C	T	67	.	DP=77;VDB=0.0365;AF1=0.5;AC1=1;DP4=26,23,16,11;MQ=20;FQ=70;PV4=0.64,8.8e-31,1,1	GT:PL:GQ	0/1:97,0,143:99
odorranaTranscripts_273_2531	1926	.	G	A	57	.	DP=81;VDB=0.0399;AF1=0.5;AC1=1;DP4=27,24,13,14;MQ=20;FQ=60;PV4=0.81,1.5e-34,1,1	GT:PL:GQ	0/1:87,0,141:90
odorranaTranscripts_273_2531	2040	.	C	G	41	.	DP=61;VDB=0.0380;AF1=0.5;AC1=1;DP4=17,25,8,9;MQ=20;FQ=44;PV4=0.77,9.1e-26,1,1	GT:PL:GQ	0/1:71,0,148:74
odorranaTranscripts_273_2531	2115	.	A	G	98	.	DP=67;VDB=0.0383;AF1=0.5;AC1=1;DP4=22,10,16,12;MQ=20;FQ=96.3;PV4=0.43,0.47,1,1	GT:PL:GQ	0/1:128,0,125:99
odorranaTranscripts_276_1673	349	.	A	G	145	.	DP=33;VDB=0.0004;AF1=1;AC1=2;DP4=0,0,6,23;MQ=20;FQ=-114	GT:PL:GQ	1/1:178,87,0:99
odorranaTranscripts_276_1673	353	.	C	G	153	.	DP=26;VDB=0.0004;AF1=1;AC1=2;DP4=0,0,5,20;MQ=20;FQ=-102	GT:PL:GQ	1/1:186,75,0:99
odorranaTranscripts_276_1673	376	.	C	G	27.5	.	DP=4;VDB=0.0031;AF1=1;AC1=2;DP4=0,0,0,4;MQ=20;FQ=-39	GT:PL:GQ	1/1:60,12,0:21
odorranaTranscripts_276_1673	505	.	C	T	59	.	DP=82;VDB=0.0216;AF1=0.5;AC1=1;DP4=28,23,15,14;MQ=20;FQ=62;PV4=0.82,7.4e-29,1,1	GT:PL:GQ	0/1:89,0,141:92
odorranaTranscripts_278_3823	2100	.	G	T	96	.	DP=89;VDB=0.0399;AF1=0.5;AC1=1;DP4=25,24,22,17;MQ=20;FQ=99;PV4=0.67,0.18,1,1	GT:PL:GQ	0/1:126,0,145:99
odorranaTranscripts_279_1487	766	.	C	T	38	.	DP=14;VDB=0.0400;AF1=0.5;AC1=1;DP4=1,5,1,6;MQ=20;FQ=31.5;PV4=1,3.5e-06,1,1	GT:PL:GQ	0/1:68,0,59:61
odorranaTranscripts_279_1487	937	.	A	G	37	.	DP=8;VDB=0.0322;AF1=1;AC1=2;DP4=0,0,8,0;MQ=20;FQ=-51	GT:PL:GQ	1/1:70,24,0:45
odorranaTranscripts_279_1487	1283	.	G	A	76.2	.	DP=12;VDB=0.0345;AF1=0.7304;AC1=1;DP4=0,2,6,4;MQ=20;FQ=-25;PV4=0.45,0.0012,1,1	GT:PL:GQ	0/1:105,0,2:5
odorranaTranscripts_280_1576	806	.	G	A	25	.	DP=16;VDB=0.0373;AF1=0.5;AC1=1;DP4=6,4,4,2;MQ=20;FQ=28;PV4=1,0.12,1,0.098	GT:PL:GQ	0/1:55,0,100:58
odorranaTranscripts_280_1576	827	.	A	G	28	.	DP=15;VDB=0.0298;AF1=0.5;AC1=1;DP4=4,5,4,2;MQ=20;FQ=31;PV4=0.61,1.4e-05,1,1	GT:PL:GQ	0/1:58,0,96:61
odorranaTranscripts_280_1576	1297	.	T	C	34	.	DP=18;VDB=0.0365;AF1=0.5;AC1=1;DP4=7,4,2,5;MQ=20;FQ=37;PV4=0.33,3.2e-07,1,1	GT:PL:GQ	0/1:64,0,103:67
odorranaTranscripts_281_2416	535	.	G	T	34	.	DP=17;VDB=0.0388;AF1=0.5;AC1=1;DP4=5,5,5,2;MQ=20;FQ=37;PV4=0.62,0.2,1,1	GT:PL:GQ	0/1:64,0,102:67
odorranaTranscripts_281_2416	2009	.	G	A	39	.	DP=40;VDB=0.0404;AF1=0.5;AC1=1;DP4=12,16,5,7;MQ=20;FQ=42;PV4=1,0.3,1,0.43	GT:PL:GQ	0/1:69,0,149:72
odorranaTranscripts_281_2416	2026	.	A	G	25	.	DP=37;VDB=0.0380;AF1=0.5;AC1=1;DP4=9,17,6,5;MQ=20;FQ=28;PV4=0.3,6.1e-11,1,0.48	GT:PL:GQ	0/1:55,0,145:58
odorranaTranscripts_281_2416	2230	.	G	A	25	.	DP=41;VDB=0.0333;AF1=0.5;AC1=1;DP4=15,15,6,5;MQ=20;FQ=28;PV4=1,8.6e-23,1,0.45	GT:PL:GQ	0/1:55,0,146:58
odorranaTranscripts_282_1285	188	.	C	G	22	.	DP=19;VDB=0.0333;AF1=0.5;AC1=1;DP4=5,7,1,6;MQ=20;FQ=25;PV4=0.33,7.8e-10,1,1	GT:PL:GQ	0/1:52,0,114:55
odorranaTranscripts_282_1285	668	.	T	G	23	.	DP=11;VDB=0.0384;AF1=0.5;AC1=1;DP4=0,6,1,4;MQ=20;FQ=22.5;PV4=0.45,0.0014,1,1	GT:PL:GQ	0/1:53,0,52:52
odorranaTranscripts_282_1285	828	.	G	A	8.93	.	DP=4;VDB=0.0208;AF1=0.543;AC1=1;DP4=1,0,2,1;MQ=20;FQ=-19;PV4=1,0.32,1,1	GT:PL:GQ	0/1:38,0,8:12
odorranaTranscripts_282_1285	889	.	G	A	19.1	.	DP=20;VDB=0.0365;AF1=0.5;AC1=1;DP4=8,2,7,1;MQ=20;FQ=22;PV4=1,0.0005,1,0.018	GT:PL:GQ	0/1:49,0,82:52
odorranaTranscripts_282_1285	1062	.	T	C	58	.	DP=42;VDB=0.0365;AF1=0.5;AC1=1;DP4=15,10,10,5;MQ=20;FQ=61;PV4=0.75,1.8e-20,1,1	GT:PL:GQ	0/1:88,0,137:91
odorranaTranscripts_284_1797	1404	.	A	T	12.3	.	DP=15;VDB=0.0003;AF1=0.5;AC1=1;DP4=5,5,1,4;MQ=20;FQ=15.1;PV4=0.58,3e-08,1,1	GT:PL:GQ	0/1:42,0,105:44
odorranaTranscripts_284_1797	1501	.	A	G	149	.	DP=63;VDB=0.0308;AF1=1;AC1=2;DP4=0,0,46,17;MQ=20;FQ=-217	GT:PL:GQ	1/1:182,190,0:99
odorranaTranscripts_286_6037	3	.	T	C	6.02	.	DP=2;VDB=0.0099;AF1=1;AC1=2;DP4=0,0,2,0;MQ=20;FQ=-33	GT:PL:GQ	1/1:36,6,0:6
odorranaTranscripts_286_6037	17	.	A	G	4.13	.	DP=53;VDB=0.0001;AF1=0.4998;AC1=1;DP4=33,0,15,0;MQ=20;FQ=6.14;PV4=1,1.2e-15,1,1	GT:PL:GQ	0/1:32,0,49:31
odorranaTranscripts_286_6037	5412	.	C	A	46	.	DP=12;VDB=0.0033;AF1=0.5016;AC1=1;DP4=2,1,8,1;MQ=20;FQ=-6.18;PV4=0.45,2.3e-11,1,1	GT:PL:GQ	0/1:76,0,22:25
odorranaTranscripts_286_6037	5504	.	A	G	83	.	DP=35;VDB=0.0281;AF1=0.5;AC1=1;DP4=10,4,15,5;MQ=20;FQ=62;PV4=1,0.31,1,1	GT:PL:GQ	0/1:113,0,89:92
odorranaTranscripts_286_6037	5532	.	C	T	38	.	DP=59;VDB=0.0025;AF1=0.5;AC1=1;DP4=24,15,16,4;MQ=20;FQ=41;PV4=0.24,1,1,1	GT:PL:GQ	0/1:68,0,138:71
odorranaTranscripts_286_6037	5677	.	C	T	11.3	.	DP=44;VDB=0.0190;AF1=0.5;AC1=1;DP4=7,23,1,11;MQ=20;FQ=14.2;PV4=0.4,1,1,1	GT:PL:GQ	0/1:41,0,139:43
odorranaTranscripts_287_900	445	.	A	G	22	.	DP=3;VDB=0.0079;AF1=1;AC1=2;DP4=0,0,2,1;MQ=20;FQ=-36	GT:PL:GQ	1/1:54,9,0:15
odorranaTranscripts_287_900	469	.	A	G	4.11	.	DP=20;VDB=0.0000;AF1=1;AC1=2;DP4=0,0,3,0;MQ=20;FQ=-36	GT:PL:GQ	1/1:34,9,0:8
odorranaTranscripts_288_806	277	.	A	T	26	.	DP=23;VDB=0.0393;AF1=0.5;AC1=1;DP4=9,5,5,3;MQ=20;FQ=29;PV4=1,9e-05,1,1	GT:PL:GQ	0/1:56,0,115:59
odorranaTranscripts_288_806	278	.	A	G	4.77	.	DP=23;VDB=0.0322;AF1=0.4999;AC1=1;DP4=10,6,4,2;MQ=20;FQ=6.99;PV4=1,0.02,1,0.4	GT:PL:GQ	0/1:33,0,116:33
odorranaTranscripts_288_806	375	.	G	A	6.2	.	DP=30;VDB=0.0164;AF1=0.4999;AC1=1;DP4=8,8,4,2;MQ=20;FQ=8.65;PV4=0.65,0.05,1,0.1	GT:PL:GQ	0/1:35,0,131:36
odorranaTranscripts_288_806	385	.	T	A	52	.	DP=37;VDB=0.0298;AF1=0.5;AC1=1;DP4=13,11,5,8;MQ=20;FQ=55;PV4=0.5,0.11,1,0.28	GT:PL:GQ	0/1:82,0,141:85
odorranaTranscripts_288_806	386	.	C	A	36	.	DP=37;VDB=0.0365;AF1=0.5;AC1=1;DP4=13,13,5,6;MQ=20;FQ=39;PV4=1,1.2e-08,1,1	GT:PL:GQ	0/1:66,0,145:69
odorranaTranscripts_288_806	483	.	A	G	99	.	DP=18;VDB=0.0345;AF1=1;AC1=2;DP4=1,0,5,9;MQ=20;FQ=-52;PV4=0.4,1.2e-06,1,1	GT:PL:GQ	1/1:132,25,0:47
odorranaTranscripts_288_806	552	.	A	G	51.1	.	DP=7;VDB=0.0140;AF1=1;AC1=2;DP4=0,1,2,4;MQ=20;FQ=-28;PV4=1,0.059,1,0.29	GT:PL:GQ	1/1:80,1,0:4
odorranaTranscripts_288_806	565	.	A	T	17.7	.	DP=5;VDB=0.0022;AF1=0.5939;AC1=1;DP4=0,1,0,4;MQ=20;FQ=-22;PV4=1,0.00057,1,0.27	GT:PL:GQ	0/1:47,0,5:8
odorranaTranscripts_288_806	703	.	T	G	34.5	.	DP=4;VDB=0.0041;AF1=1;AC1=2;DP4=0,0,2,2;MQ=20;FQ=-39	GT:PL:GQ	1/1:67,12,0:21
odorranaTranscripts_289_1534	251	.	T	A	10.8	.	DP=34;VDB=0.0006;AF1=1;AC1=2;DP4=2,2,1,25;MQ=20;FQ=-40;PV4=0.039,7.6e-19,1,0.0031	GT:PL:GQ	1/1:43,13,0:18
odorranaTranscripts_289_1534	258	.	T	C	51	.	DP=26;VDB=0.0002;AF1=0.5002;AC1=1;DP4=4,2,1,18;MQ=20;FQ=6.2;PV4=0.0055,2.7e-20,1,0.0081	GT:PL:GQ	0/1:81,0,32:35
odorranaTranscripts_289_1534	282	.	A	G	48.1	.	DP=7;VDB=0.0284;AF1=1;AC1=2;DP4=1,0,4,2;MQ=20;FQ=-28;PV4=1,0.17,1,0.22	GT:PL:GQ	1/1:77,1,0:4
odorranaTranscripts_289_1534	370	.	T	G	8.64	.	DP=13;VDB=0.0099;AF1=0.5;AC1=1;DP4=3,3,3,4;MQ=20;FQ=11.3;PV4=1,8.6e-07,1,1	GT:PL:GQ	0/1:38,0,66:40
odorranaTranscripts_289_1534	377	.	G	T	7.8	.	DP=13;VDB=0.0199;AF1=0.5;AC1=1;DP4=4,5,2,2;MQ=20;FQ=10.4;PV4=1,4e-05,1,1	GT:PL:GQ	0/1:37,0,100:39
odorranaTranscripts_289_1534	1282	.	T	C	135	.	DP=59;VDB=0.0399;AF1=1;AC1=2;DP4=1,0,27,27;MQ=20;FQ=-171;PV4=1,3.9e-11,1,0.36	GT:PL:GQ	1/1:168,144,0:99
odorranaTranscripts_290_1219	631	.	C	T	89	.	DP=100;VDB=0.0394;AF1=0.5;AC1=1;DP4=19,28,18,33;MQ=20;FQ=92;PV4=0.68,4.8e-55,1,0.13	GT:PL:GQ	0/1:119,0,141:99
odorranaTranscripts_292_1110	4	.	A	G	41.1	.	DP=6;VDB=0.0000;AF1=1;AC1=2;DP4=0,0,6,0;MQ=20;FQ=-45	GT:PL:GQ	1/1:74,18,0:33
odorranaTranscripts_292_1110	87	.	C	T	99	.	DP=41;VDB=0.0345;AF1=1;AC1=2;DP4=4,1,26,10;MQ=20;FQ=-58;PV4=1,0.041,1,1	GT:PL:GQ	1/1:132,31,0:59
odorranaTranscripts_292_1110	363	.	A	G	99	.	DP=51;VDB=0.0345;AF1=0.5;AC1=1;DP4=16,10,11,12;MQ=20;FQ=99.9;PV4=0.4,1,1,1	GT:PL:GQ	0/1:129,0,131:99
odorranaTranscripts_293_385	355	.	C	T	59	.	DP=18;VDB=0.0002;AF1=1;AC1=2;DP4=0,0,0,17;MQ=20;FQ=-78	GT:PL:GQ	1/1:92,51,0:98
odorranaTranscripts_295_1094	107	.	C	T	34	.	DP=11;VDB=0.0400;AF1=0.5;AC1=1;DP4=2,2,5,1;MQ=20;FQ=18;PV4=0.5,4.6e-06,1,0.17	GT:PL:GQ	0/1:64,0,45:48
odorranaTranscripts_295_1094	518	.	G	A	39	.	DP=10;VDB=0.0333;AF1=0.5;AC1=1;DP4=2,2,4,2;MQ=20;FQ=18.1;PV4=1,0.00018,1,1	GT:PL:GQ	0/1:69,0,45:48
odorranaTranscripts_295_1094	579	.	T	C	59	.	DP=12;VDB=0.0333;AF1=0.5;AC1=1;DP4=2,2,4,4;MQ=20;FQ=12.3;PV4=1,0.19,1,0.1	GT:PL:GQ	0/1:89,0,39:42
odorranaTranscripts_295_1094	635	.	T	A	74.1	.	DP=14;VDB=0.0394;AF1=0.508;AC1=1;DP4=3,0,6,4;MQ=20;FQ=-12.3;PV4=0.5,7e-07,1,0.16	GT:PL:GQ	0/1:104,0,15:18
odorranaTranscripts_295_1094	662	.	T	G	86.3	.	DP=15;VDB=0.0179;AF1=0.5336;AC1=1;DP4=3,0,6,6;MQ=20;FQ=-18.1;PV4=0.23,6.1e-07,1,0.14	GT:PL:GQ	0/1:116,0,9:12
odorranaTranscripts_295_1094	970	.	G	A	6.2	.	DP=19;VDB=0.0164;AF1=0.4999;AC1=1;DP4=9,5,2,3;MQ=20;FQ=8.65;PV4=0.6,1,1,1	GT:PL:GQ	0/1:35,0,117:36
odorranaTranscripts_296_4256	2772	.	T	G	106	.	DP=78;VDB=0.0404;AF1=0.5;AC1=1;DP4=21,20,17,19;MQ=20;FQ=108;PV4=0.82,1,1,1	GT:PL:GQ	0/1:136,0,143:99
odorranaTranscripts_296_4256	4099	.	G	A	57	.	DP=29;VDB=0.0373;AF1=0.5;AC1=1;DP4=8,8,7,5;MQ=20;FQ=60;PV4=0.72,2.3e-10,1,1	GT:PL:GQ	0/1:87,0,125:90
odorranaTranscripts_297_2015	1255	.	A	C	11.3	.	DP=35;VDB=0.0298;AF1=0.5;AC1=1;DP4=15,9,4,6;MQ=20;FQ=14.2;PV4=0.28,2.1e-15,1,0.29	GT:PL:GQ	0/1:41,0,134:43
odorranaTranscripts_297_2015	1269	.	C	T	27	.	DP=36;VDB=0.0298;AF1=0.5;AC1=1;DP4=17,9,4,6;MQ=20;FQ=30;PV4=0.26,0.21,1,1	GT:PL:GQ	0/1:57,0,132:60
odorranaTranscripts_298_2398	598	.	A	G	30	.	DP=10;VDB=0.0392;AF1=0.5;AC1=1;DP4=3,2,2,3;MQ=20;FQ=29.5;PV4=1,1,1,0.34	GT:PL:GQ	0/1:60,0,59:59
odorranaTranscripts_299_700	41	.	T	C	58	.	DP=20;VDB=0.0044;AF1=1;AC1=2;DP4=0,0,20,0;MQ=20;FQ=-87	GT:PL:GQ	1/1:91,60,0:99
odorranaTranscripts_300_5674	3270	.	A	C	76	.	DP=84;VDB=0.0380;AF1=0.5;AC1=1;DP4=27,25,19,13;MQ=20;FQ=79;PV4=0.65,1.6e-24,1,0.15	GT:PL:GQ	0/1:106,0,143:99
odorranaTranscripts_300_5674	3954	.	C	A	38	.	DP=69;VDB=0.0365;AF1=0.5;AC1=1;DP4=23,26,6,14;MQ=20;FQ=41;PV4=0.28,1.2e-19,1,1	GT:PL:GQ	0/1:68,0,141:71
odorranaTranscripts_300_5674	4116	.	T	C	45	.	DP=53;VDB=0.0399;AF1=0.5;AC1=1;DP4=14,23,6,10;MQ=20;FQ=48;PV4=1,1.1e-21,1,1	GT:PL:GQ	0/1:75,0,150:78
odorranaTranscripts_300_5674	5367	.	T	G	55	.	DP=27;VDB=0.0380;AF1=0.5;AC1=1;DP4=11,5,7,4;MQ=20;FQ=58;PV4=1,1,1,1	GT:PL:GQ	0/1:85,0,114:88
odorranaTranscripts_301_2509	1512	.	A	T,C	7.77	.	DP=6;VDB=0.0298;AF1=1;AC1=2;DP4=0,0,4,2;MQ=20;FQ=-36	GT:PL:GQ	1/1:78,48,39,43,0,34:11
odorranaTranscripts_301_2509	1606	.	C	T	64	.	DP=16;VDB=0.0365;AF1=0.5;AC1=1;DP4=5,2,4,5;MQ=20;FQ=39;PV4=0.36,1,1,1	GT:PL:GQ	0/1:94,0,66:69
odorranaTranscripts_301_2509	1697	.	G	A	54	.	DP=16;VDB=0.0190;AF1=0.5;AC1=1;DP4=3,5,4,4;MQ=20;FQ=53.5;PV4=1,3.2e-05,1,1	GT:PL:GQ	0/1:84,0,83:83
odorranaTranscripts_301_2509	1759	.	T	C	62	.	DP=13;VDB=0.0140;AF1=0.5032;AC1=1;DP4=1,2,6,4;MQ=20;FQ=-8.63;PV4=0.56,2.3e-09,1,1	GT:PL:GQ	0/1:92,0,19:22
odorranaTranscripts_301_2509	1891	.	C	T	136	.	DP=15;VDB=0.0164;AF1=1;AC1=2;DP4=0,0,5,10;MQ=20;FQ=-72	GT:PL:GQ	1/1:169,45,0:87
odorranaTranscripts_301_2509	1933	.	C	T	24.5	.	DP=4;VDB=0.0022;AF1=1;AC1=2;DP4=0,0,0,4;MQ=20;FQ=-39	GT:PL:GQ	1/1:57,12,0:21
odorranaTranscripts_301_2509	2355	.	A	G	21	.	DP=8;VDB=0.0070;AF1=0.5;AC1=1;DP4=2,2,2,2;MQ=20;FQ=21;PV4=1,3.7e-05,1,1	GT:PL:GQ	0/1:51,0,51:51
odorranaTranscripts_301_2509	2359	.	A	C	21	.	DP=8;VDB=0.0313;AF1=0.5;AC1=1;DP4=2,2,2,2;MQ=20;FQ=21;PV4=1,0.00016,1,0.28	GT:PL:GQ	0/1:51,0,51:51
odorranaTranscripts_302_6017	2057	.	A	G	31	.	DP=25;VDB=0.0404;AF1=0.5;AC1=1;DP4=8,9,4,4;MQ=20;FQ=34;PV4=1,5.4e-11,1,0.34	GT:PL:GQ	0/1:61,0,134:64
odorranaTranscripts_303_1069	192	.	T	A	92	.	DP=42;VDB=0.0055;AF1=0.5;AC1=1;DP4=5,5,12,19;MQ=20;FQ=17.1;PV4=0.71,3.6e-19,1,0.17	GT:PL:GQ	0/1:122,0,44:47
odorranaTranscripts_303_1069	219	.	A	C	64.6	.	DP=69;VDB=0.0394;AF1=0.5939;AC1=1;DP4=7,6,39,17;MQ=20;FQ=-22;PV4=0.33,0.087,1,0.00011	GT:PL:GQ	0/1:94,0,5:8
odorranaTranscripts_303_1069	244	.	A	G	48.2	.	DP=71;VDB=0.0034;AF1=0.5263;AC1=1;DP4=7,6,43,11;MQ=20;FQ=-17.1;PV4=0.077,3e-34,1,1	GT:PL:GQ	0/1:78,0,10:13
odorranaTranscripts_304_760	706	.	C	T	17.1	.	DP=8;VDB=0.0005;AF1=0.5;AC1=1;DP4=1,3,1,3;MQ=20;FQ=18;PV4=1,3e-05,1,1	GT:PL:GQ	0/1:47,0,49:48
odorranaTranscripts_304_760	708	.	C	T	18.1	.	DP=8;VDB=0.0005;AF1=0.5;AC1=1;DP4=1,3,1,3;MQ=20;FQ=18.5;PV4=1,0.0001,1,1	GT:PL:GQ	0/1:48,0,49:48
odorranaTranscripts_306_913	99	.	G	A	9.31	.	DP=2;VDB=0.0104;AF1=1;AC1=2;DP4=0,0,1,1;MQ=20;FQ=-33	GT:PL:GQ	1/1:40,6,0:8
odorranaTranscripts_306_913	113	.	G	A	9.31	.	DP=2;VDB=0.0104;AF1=1;AC1=2;DP4=0,0,1,1;MQ=20;FQ=-33	GT:PL:GQ	1/1:40,6,0:8
odorranaTranscripts_309_2757	187	.	A	G	105	.	DP=59;VDB=0.0399;AF1=1;AC1=2;DP4=2,2,28,26;MQ=20;FQ=-122;PV4=1,1.3e-16,1,1	GT:PL:GQ	1/1:138,95,0:99
odorranaTranscripts_309_2757	984	.	G	T	3.54	.	DP=15;VDB=0.0313;AF1=0.4998;AC1=1;DP4=2,9,2,2;MQ=20;FQ=5.47;PV4=0.52,3.1e-07,1,1	GT:PL:GQ	0/1:31,0,98:30
odorranaTranscripts_310_1119	947	.	A	G	27	.	DP=11;VDB=0.0305;AF1=0.5;AC1=1;DP4=2,4,2,3;MQ=20;FQ=29.8;PV4=1,5.1e-06,1,0.25	GT:PL:GQ	0/1:57,0,70:60
odorranaTranscripts_311_4450	3193	.	A	G	48	.	DP=52;VDB=0.0384;AF1=0.5;AC1=1;DP4=25,10,9,7;MQ=20;FQ=51;PV4=0.35,8.1e-16,1,1	GT:PL:GQ	0/1:78,0,125:81
odorranaTranscripts_314_2195	491	.	T	C	49	.	DP=31;VDB=0.0322;AF1=0.5;AC1=1;DP4=5,11,3,7;MQ=20;FQ=52;PV4=1,0.035,1,1	GT:PL:GQ	0/1:79,0,124:82
odorranaTranscripts_314_2195	492	.	C	T	39	.	DP=31;VDB=0.0244;AF1=0.5;AC1=1;DP4=5,12,3,6;MQ=20;FQ=42;PV4=1,0.0044,1,0.21	GT:PL:GQ	0/1:69,0,127:72
odorranaTranscripts_314_2195	548	.	T	G	54	.	DP=16;VDB=0.0271;AF1=0.5;AC1=1;DP4=3,5,4,4;MQ=20;FQ=53.5;PV4=1,2e-07,1,1	GT:PL:GQ	0/1:84,0,83:83
odorranaTranscripts_314_2195	615	.	C	T	53	.	DP=19;VDB=0.0271;AF1=0.5;AC1=1;DP4=6,4,6,3;MQ=20;FQ=55.7;PV4=1,0.28,1,1	GT:PL:GQ	0/1:83,0,95:86
odorranaTranscripts_314_2195	650	.	T	A	3.54	.	DP=24;VDB=0.0271;AF1=0.4998;AC1=1;DP4=9,9,4,2;MQ=20;FQ=5.47;PV4=0.65,2.7e-07,1,1	GT:PL:GQ	0/1:31,0,136:30
odorranaTranscripts_314_2195	1943	.	C	T	17.1	.	DP=3;VDB=0.0060;AF1=1;AC1=2;DP4=0,0,0,3;MQ=20;FQ=-36	GT:PL:GQ	1/1:49,9,0:15
odorranaTranscripts_315_918	458	.	T	C	36	.	DP=23;VDB=0.0392;AF1=0.5;AC1=1;DP4=11,4,4,4;MQ=20;FQ=39;PV4=0.37,5.2e-13,1,0.49	GT:PL:GQ	0/1:66,0,109:69
odorranaTranscripts_317_2014	9	.	A	G	6.02	.	DP=17;VDB=0.0000;AF1=1;AC1=2;DP4=0,0,2,0;MQ=20;FQ=-33	GT:PL:GQ	1/1:36,6,0:6
odorranaTranscripts_318_2049	1704	.	C	T	128	.	DP=34;VDB=0.0388;AF1=1;AC1=2;DP4=0,0,9,24;MQ=20;FQ=-126	GT:PL:GQ	1/1:161,99,0:99
odorranaTranscripts_320_1795	787	.	C	T	40	.	DP=13;VDB=0.0081;AF1=0.5;AC1=1;DP4=5,1,2,5;MQ=20;FQ=29.8;PV4=0.1,3.2e-08,1,1	GT:PL:GQ	0/1:70,0,57:60
odorranaTranscripts_320_1795	812	.	C	T	45	.	DP=14;VDB=0.0066;AF1=0.5;AC1=1;DP4=0,5,8,1;MQ=20;FQ=10.4;PV4=0.003,0.2,1,1	GT:PL:GQ	0/1:75,0,37:40
odorranaTranscripts_320_1795	836	.	G	T	75.5	.	DP=15;VDB=0.0244;AF1=1;AC1=2;DP4=0,2,10,3;MQ=20;FQ=-34;PV4=0.095,5.7e-05,1,1	GT:PL:GQ	1/1:107,7,0:12
odorranaTranscripts_320_1795	916	.	A	T	155	.	DP=21;VDB=0.0384;AF1=1;AC1=2;DP4=0,0,8,12;MQ=20;FQ=-87	GT:PL:GQ	1/1:188,60,0:99
odorranaTranscripts_320_1795	952	.	C	T	124	.	DP=15;VDB=0.0271;AF1=1;AC1=2;DP4=0,0,8,7;MQ=20;FQ=-72	GT:PL:GQ	1/1:157,45,0:87
odorranaTranscripts_321_6703	1388	.	C	T	8.64	.	DP=13;VDB=0.0398;AF1=0.5;AC1=1;DP4=3,5,1,3;MQ=20;FQ=11.3;PV4=1,0.019,1,1	GT:PL:GQ	0/1:38,0,89:40
odorranaTranscripts_322_2607	1072	.	T	C	6.2	.	DP=79;VDB=0.0271;AF1=0.4999;AC1=1;DP4=30,30,5,14;MQ=20;FQ=8.65;PV4=0.11,3.8e-24,1,0.48	GT:PL:GQ	0/1:35,0,123:36
odorranaTranscripts_322_2607	1119	.	A	G	6.2	.	DP=88;VDB=0.0359;AF1=0.4999;AC1=1;DP4=36,29,13,8;MQ=20;FQ=8.65;PV4=0.62,1,1,0.19	GT:PL:GQ	0/1:35,0,117:36
odorranaTranscripts_322_2607	1258	.	T	C	69	.	DP=99;VDB=0.0365;AF1=0.5;AC1=1;DP4=35,28,16,18;MQ=20;FQ=72;PV4=0.52,6.1e-43,1,1	GT:PL:GQ	0/1:99,0,137:99
odorranaTranscripts_322_2607	1373	.	C	T	87	.	DP=66;VDB=0.0404;AF1=0.5;AC1=1;DP4=13,15,15,20;MQ=20;FQ=87.9;PV4=0.8,7.1e-07,1,1	GT:PL:GQ	0/1:117,0,119:99
odorranaTranscripts_322_2607	1572	.	C	T	5.46	.	DP=6;VDB=0.0070;AF1=0.5;AC1=1;DP4=0,3,0,3;MQ=20;FQ=5.46;PV4=1,0.00052,1,0.01	GT:PL:GQ	0/1:34,0,34:33
odorranaTranscripts_322_2607	1586	.	A	G	17.1	.	DP=3;VDB=0.0070;AF1=1;AC1=2;DP4=0,0,0,3;MQ=20;FQ=-36	GT:PL:GQ	1/1:49,9,0:15
odorranaTranscripts_323_1924	169	.	T	C	63	.	DP=28;VDB=0.0399;AF1=0.5;AC1=1;DP4=9,7,7,5;MQ=20;FQ=66;PV4=1,1,1,1	GT:PL:GQ	0/1:93,0,122:96
odorranaTranscripts_323_1924	1712	.	C	T	18.1	.	DP=8;VDB=0.0318;AF1=0.5;AC1=1;DP4=2,2,2,2;MQ=20;FQ=19.3;PV4=1,7.1e-05,1,0.44	GT:PL:GQ	0/1:48,0,51:49
odorranaTranscripts_325_1191	155	.	G	T	12.3	.	DP=12;VDB=0.0396;AF1=0.5;AC1=1;DP4=1,5,6,0;MQ=20;FQ=15.1;PV4=0.015,1.1e-05,1,1	GT:PL:GQ	0/1:42,0,62:44
odorranaTranscripts_326_803	394	.	T	C	26	.	DP=38;VDB=0.0400;AF1=0.5;AC1=1;DP4=11,16,6,5;MQ=20;FQ=29;PV4=0.49,1.5e-06,1,0.34	GT:PL:GQ	0/1:56,0,147:59
odorranaTranscripts_326_803	498	.	T	G	75	.	DP=37;VDB=0.0398;AF1=0.5;AC1=1;DP4=9,11,6,11;MQ=20;FQ=78;PV4=0.74,2.2e-18,1,0.31	GT:PL:GQ	0/1:105,0,133:99
odorranaTranscripts_326_803	551	.	T	A	52	.	DP=20;VDB=0.0382;AF1=0.5;AC1=1;DP4=1,9,3,6;MQ=20;FQ=48;PV4=0.3,1.1e-08,1,0.17	GT:PL:GQ	0/1:82,0,76:78
odorranaTranscripts_326_803	579	.	A	C	42	.	DP=12;VDB=0.0393;AF1=0.5;AC1=1;DP4=1,4,2,5;MQ=20;FQ=24;PV4=1,2.1e-06,1,1	GT:PL:GQ	0/1:72,0,51:54
odorranaTranscripts_327_1399	197	.	C	T	23	.	DP=23;VDB=0.0398;AF1=0.5;AC1=1;DP4=11,5,4,3;MQ=20;FQ=26;PV4=0.66,1.4e-11,1,0.41	GT:PL:GQ	0/1:53,0,117:56
odorranaTranscripts_327_1399	305	.	A	T	21	.	DP=11;VDB=0.0081;AF1=0.5;AC1=1;DP4=0,5,0,6;MQ=20;FQ=16.3;PV4=1,1.6e-07,1,1	GT:PL:GQ	0/1:51,0,44:46
odorranaTranscripts_327_1399	772	.	C	T	70	.	DP=19;VDB=0.0388;AF1=0.5;AC1=1;DP4=4,4,6,5;MQ=20;FQ=49;PV4=1,3.1e-05,1,0.31	GT:PL:GQ	0/1:100,0,76:79
odorranaTranscripts_327_1399	842	.	T	C	6.98	.	DP=11;VDB=0.0014;AF1=0.4999;AC1=1;DP4=2,4,0,4;MQ=20;FQ=9.53;PV4=0.47,1,1,1	GT:PL:GQ	0/1:36,0,72:37
odorranaTranscripts_327_1399	880	.	C	T	54.1	.	DP=9;VDB=0.0197;AF1=0.5129;AC1=1;DP4=1,1,2,5;MQ=20;FQ=-14.2;PV4=1,0.11,1,0.12	GT:PL:GQ	0/1:84,0,13:16
odorranaTranscripts_327_1399	904	.	A	C	58.4	.	DP=11;VDB=0.0190;AF1=0.5554;AC1=1;DP4=1,1,7,2;MQ=20;FQ=-20;PV4=0.49,0.24,1,0.14	GT:PL:GQ	0/1:88,0,7:10
odorranaTranscripts_327_1399	1092	.	A	G	48.1	.	DP=8;VDB=0.0019;AF1=0.5064;AC1=1;DP4=1,1,3,3;MQ=20;FQ=-11.3;PV4=1,0.018,1,0.17	GT:PL:GQ	0/1:78,0,16:19
odorranaTranscripts_329_516	343	.	T	C	6.98	.	DP=39;VDB=0.0369;AF1=0.4999;AC1=1;DP4=13,17,4,5;MQ=20;FQ=9.53;PV4=1,0.082,1,0.14	GT:PL:GQ	0/1:36,0,147:37
odorranaTranscripts_329_516	469	.	C	T	8.65	.	DP=7;VDB=0.0041;AF1=0.5002;AC1=1;DP4=0,3,0,4;MQ=20;FQ=4.92;PV4=1,5.1e-05,1,1	GT:PL:GQ	0/1:38,0,31:34
odorranaTranscripts_330_954	388	.	A	G	45	.	DP=52;VDB=0.0371;AF1=0.5;AC1=1;DP4=20,12,14,4;MQ=20;FQ=48;PV4=0.35,5.3e-16,1,0.32	GT:PL:GQ	0/1:75,0,137:78
odorranaTranscripts_330_954	532	.	T	G	87	.	DP=66;VDB=0.0392;AF1=0.5;AC1=1;DP4=19,20,9,18;MQ=20;FQ=90;PV4=0.31,8.8e-20,1,0.42	GT:PL:GQ	0/1:117,0,148:99
odorranaTranscripts_330_954	829	.	G	T	36	.	DP=76;VDB=0.0401;AF1=0.5;AC1=1;DP4=21,33,6,16;MQ=20;FQ=39;PV4=0.43,1.4e-29,1,0.27	GT:PL:GQ	0/1:66,0,143:69
odorranaTranscripts_331_2183	1306	.	G	A	39	.	DP=40;VDB=0.0339;AF1=0.5;AC1=1;DP4=16,12,6,6;MQ=20;FQ=42;PV4=0.74,1.9e-18,1,0.13	GT:PL:GQ	0/1:69,0,141:72
odorranaTranscripts_331_2183	2077	.	A	C	17.1	.	DP=13;VDB=0.0355;AF1=0.5;AC1=1;DP4=1,6,0,6;MQ=20;FQ=20;PV4=1,5.8e-05,1,1	GT:PL:GQ	0/1:47,0,68:50
odorranaTranscripts_332_2684	17	.	T	G	6.02	.	DP=2;VDB=0.0099;AF1=1;AC1=2;DP4=0,0,2,0;MQ=20;FQ=-33	GT:PL:GQ	1/1:36,6,0:6
odorranaTranscripts_333_2559	642	.	T	C	4.77	.	DP=18;VDB=0.0241;AF1=0.4999;AC1=1;DP4=9,4,4,1;MQ=20;FQ=6.99;PV4=1,5.8e-12,1,0.0014	GT:PL:GQ	0/1:33,0,110:33
odorranaTranscripts_333_2559	874	.	C	G	63	.	DP=20;VDB=0.0380;AF1=0.5;AC1=1;DP4=5,5,6,4;MQ=20;FQ=64.3;PV4=1,2.7e-11,1,1	GT:PL:GQ	0/1:93,0,96:94
odorranaTranscripts_333_2559	953	.	C	T	3.54	.	DP=15;VDB=0.0287;AF1=0.4998;AC1=1;DP4=3,8,2,2;MQ=20;FQ=5.47;PV4=0.56,2e-06,1,1	GT:PL:GQ	0/1:31,0,107:30
odorranaTranscripts_333_2559	1426	.	C	T	47	.	DP=22;VDB=0.0325;AF1=0.5;AC1=1;DP4=8,5,4,5;MQ=20;FQ=50;PV4=0.67,0.17,1,0.026	GT:PL:GQ	0/1:77,0,111:80
odorranaTranscripts_335_2706	1469	.	G	A	94	.	DP=46;VDB=0.0343;AF1=0.5;AC1=1;DP4=11,14,10,11;MQ=20;FQ=96.9;PV4=1,1.4e-19,1,1	GT:PL:GQ	0/1:124,0,141:99
odorranaTranscripts_335_2706	1671	.	A	G	8.64	.	DP=64;VDB=0.0271;AF1=0.5;AC1=1;DP4=25,23,11,5;MQ=20;FQ=11.3;PV4=0.38,2e-23,1,1	GT:PL:GQ	0/1:38,0,134:40
odorranaTranscripts_337_944	84	.	G	A	68	.	DP=13;VDB=0.0274;AF1=1;AC1=2;DP4=0,0,5,3;MQ=20;FQ=-51	GT:PL:GQ	1/1:101,24,0:45
odorranaTranscripts_337_944	357	.	C	G	109	.	DP=64;VDB=0.0401;AF1=0.5;AC1=1;DP4=21,10,15,16;MQ=20;FQ=96.9;PV4=0.2,1,1,1	GT:PL:GQ	0/1:139,0,124:99
odorranaTranscripts_337_944	434	.	A	G	7.8	.	DP=85;VDB=0.0388;AF1=0.5;AC1=1;DP4=35,29,10,10;MQ=20;FQ=10.4;PV4=0.8,1.9e-35,1,0.43	GT:PL:GQ	0/1:37,0,117:39
odorranaTranscripts_338_1338	214	.	C	T	50	.	DP=27;VDB=0.0271;AF1=0.5;AC1=1;DP4=10,6,8,3;MQ=20;FQ=53;PV4=0.69,0.44,1,1	GT:PL:GQ	0/1:80,0,120:83
odorranaTranscripts_338_1338	313	.	A	C	51	.	DP=21;VDB=0.0343;AF1=0.5;AC1=1;DP4=7,5,4,5;MQ=20;FQ=54;PV4=0.67,3.8e-11,1,0.24	GT:PL:GQ	0/1:81,0,108:84
odorranaTranscripts_338_1338	395	.	A	G	69	.	DP=34;VDB=0.0399;AF1=0.5;AC1=1;DP4=11,6,8,8;MQ=20;FQ=71.9;PV4=0.49,1.3e-18,1,1	GT:PL:GQ	0/1:99,0,115:99
odorranaTranscripts_338_1338	533	.	A	C	46	.	DP=32;VDB=0.0322;AF1=0.5;AC1=1;DP4=7,12,5,7;MQ=20;FQ=49;PV4=1,3.2e-08,1,1	GT:PL:GQ	0/1:76,0,133:79
odorranaTranscripts_338_1338	566	.	C	T	89	.	DP=28;VDB=0.0369;AF1=0.5;AC1=1;DP4=5,7,5,10;MQ=20;FQ=72;PV4=0.71,6.9e-08,1,0.4	GT:PL:GQ	0/1:119,0,99:99
odorranaTranscripts_338_1338	614	.	C	T	49	.	DP=25;VDB=0.0398;AF1=0.5;AC1=1;DP4=7,7,7,3;MQ=20;FQ=52;PV4=0.42,7.8e-11,1,0.44	GT:PL:GQ	0/1:79,0,120:82
odorranaTranscripts_338_1338	675	.	C	T	63	.	DP=32;VDB=0.0345;AF1=0.5;AC1=1;DP4=8,11,5,8;MQ=20;FQ=66;PV4=1,4.4e-15,1,0.13	GT:PL:GQ	0/1:93,0,135:96
odorranaTranscripts_338_1338	682	.	C	T	60	.	DP=31;VDB=0.0298;AF1=0.5;AC1=1;DP4=8,11,5,7;MQ=20;FQ=63;PV4=1,0.29,1,0.15	GT:PL:GQ	0/1:90,0,136:93
odorranaTranscripts_338_1338	753	.	C	A	26	.	DP=20;VDB=0.0380;AF1=0.5;AC1=1;DP4=8,4,5,2;MQ=20;FQ=29;PV4=1,5.1e-05,1,1	GT:PL:GQ	0/1:56,0,104:59
odorranaTranscripts_338_1338	830	.	T	A	97	.	DP=28;VDB=0.0394;AF1=0.5;AC1=1;DP4=6,5,7,9;MQ=20;FQ=62;PV4=0.7,9.7e-12,1,1	GT:PL:GQ	0/1:127,0,89:92
odorranaTranscripts_338_1338	982	.	A	T	67	.	DP=35;VDB=0.0298;AF1=0.5;AC1=1;DP4=9,12,7,7;MQ=20;FQ=70;PV4=0.74,5e-11,1,0.22	GT:PL:GQ	0/1:97,0,139:99
odorranaTranscripts_338_1338	1108	.	C	A	37	.	DP=35;VDB=0.0322;AF1=0.5;AC1=1;DP4=15,8,7,4;MQ=20;FQ=40;PV4=1,1.7e-16,1,1	GT:PL:GQ	0/1:67,0,131:70
odorranaTranscripts_338_1338	1149	.	T	C	54	.	DP=38;VDB=0.0396;AF1=0.5;AC1=1;DP4=15,10,6,7;MQ=20;FQ=57;PV4=0.5,3e-18,1,0.36	GT:PL:GQ	0/1:84,0,138:87
odorranaTranscripts_339_2895	2	.	A	T,C	16.6	.	DP=7;VDB=0.0000;AF1=1;AC1=2;DP4=0,0,7,0;MQ=20;FQ=-39	GT:PL:GQ	1/1:80,43,31,52,0,43:20
odorranaTranscripts_339_2895	568	.	G	A	69	.	DP=92;VDB=0.0143;AF1=0.5;AC1=1;DP4=16,16,25,33;MQ=20;FQ=69.9;PV4=0.66,1.6e-47,1,1	GT:PL:GQ	0/1:99,0,101:99
odorranaTranscripts_340_1909	672	.	C	T	150	.	DP=69;VDB=0.0374;AF1=1;AC1=2;DP4=2,2,29,34;MQ=20;FQ=-149;PV4=1,7.4e-10,1,1	GT:PL:GQ	1/1:183,122,0:99
odorranaTranscripts_340_1909	1248	.	T	C	5.46	.	DP=12;VDB=0.0199;AF1=0.4999;AC1=1;DP4=3,5,2,2;MQ=20;FQ=7.8;PV4=1,3.3e-05,1,0.39	GT:PL:GQ	0/1:34,0,91:34
odorranaTranscripts_340_1909	1324	.	C	T	9.31	.	DP=2;VDB=0.0159;AF1=1;AC1=2;DP4=0,0,1,1;MQ=20;FQ=-33	GT:PL:GQ	1/1:40,6,0:8
odorranaTranscripts_340_1909	1567	.	C	T	10.4	.	DP=6;VDB=0.0073;AF1=0.5008;AC1=1;DP4=1,1,2,1;MQ=20;FQ=-4.2;PV4=1,0.0037,1,0.39	GT:PL:GQ	0/1:40,0,25:29
odorranaTranscripts_340_1909	1629	.	T	C	6.2	.	DP=27;VDB=0.0398;AF1=0.4999;AC1=1;DP4=16,3,6,1;MQ=20;FQ=8.65;PV4=1,0.007,1,1	GT:PL:GQ	0/1:35,0,97:36
odorranaTranscripts_341_2653	735	.	G	A	21	.	DP=8;VDB=0.0161;AF1=0.5;AC1=1;DP4=1,3,2,2;MQ=20;FQ=19.9;PV4=1,0.018,1,1	GT:PL:GQ	0/1:51,0,49:50
odorranaTranscripts_341_2653	1049	.	C	A	3.54	.	DP=15;VDB=0.0329;AF1=0.4998;AC1=1;DP4=5,6,2,2;MQ=20;FQ=5.47;PV4=1,1,1,0.41	GT:PL:GQ	0/1:31,0,113:30
odorranaTranscripts_341_2653	1841	.	G	A	8.64	.	DP=14;VDB=0.0392;AF1=0.5;AC1=1;DP4=2,7,1,4;MQ=20;FQ=11.3;PV4=1,8.3e-05,1,0.24	GT:PL:GQ	0/1:38,0,90:40
odorranaTranscripts_341_2653	1843	.	G	A	20	.	DP=14;VDB=0.0298;AF1=0.5;AC1=1;DP4=2,6,1,5;MQ=20;FQ=23;PV4=1,8.1e-05,1,0.0092	GT:PL:GQ	0/1:50,0,81:53
odorranaTranscripts_341_2653	1854	.	A	G	6.2	.	DP=11;VDB=0.0271;AF1=0.4999;AC1=1;DP4=1,5,2,2;MQ=20;FQ=8.65;PV4=0.5,7e-07,1,0.15	GT:PL:GQ	0/1:35,0,66:36
odorranaTranscripts_342_2415	918	.	G	A	30	.	DP=24;VDB=0.0383;AF1=0.5;AC1=1;DP4=8,7,5,4;MQ=20;FQ=33;PV4=1,8.9e-12,1,1	GT:PL:GQ	0/1:60,0,124:63
odorranaTranscripts_342_2415	921	.	A	G	50	.	DP=25;VDB=0.0394;AF1=0.5;AC1=1;DP4=6,9,6,4;MQ=20;FQ=53;PV4=0.43,4e-08,1,0.45	GT:PL:GQ	0/1:80,0,124:83
odorranaTranscripts_343_2894	666	.	T	C	81	.	DP=86;VDB=0.0399;AF1=0.5;AC1=1;DP4=29,22,19,14;MQ=20;FQ=84;PV4=1,1,1,1	GT:PL:GQ	0/1:111,0,141:99
odorranaTranscripts_343_2894	2742	.	C	T	16.7	.	DP=55;VDB=0.0368;AF1=0.5939;AC1=1;DP4=1,1,8,1;MQ=20;FQ=-22;PV4=0.35,0.0021,1,0.023	GT:PL:GQ	0/1:46,0,5:8
odorranaTranscripts_344_4814	3226	.	C	T	29	.	DP=44;VDB=0.0339;AF1=0.5;AC1=1;DP4=16,16,6,6;MQ=20;FQ=32;PV4=1,0.0077,1,0.039	GT:PL:GQ	0/1:59,0,146:62
odorranaTranscripts_344_4814	4153	.	A	C	113	.	DP=90;VDB=0.0374;AF1=1;AC1=2;DP4=4,2,47,34;MQ=20;FQ=-174;PV4=1,3.3e-21,1,1	GT:PL:GQ	1/1:146,147,0:99
odorranaTranscripts_345_1521	92	.	T	C	17.7	.	DP=5;VDB=0.0033;AF1=0.5939;AC1=1;DP4=1,0,4,0;MQ=20;FQ=-22;PV4=1,1,1,1	GT:PL:GQ	0/1:47,0,5:8
odorranaTranscripts_345_1521	567	.	C	A	47	.	DP=23;VDB=0.0380;AF1=0.5;AC1=1;DP4=7,6,5,5;MQ=20;FQ=50;PV4=1,4.9e-13,1,1	GT:PL:GQ	0/1:77,0,114:80
odorranaTranscripts_345_1521	820	.	G	T	43	.	DP=13;VDB=0.0380;AF1=0.5;AC1=1;DP4=3,2,4,4;MQ=20;FQ=24;PV4=1,1.8e-06,1,1	GT:PL:GQ	0/1:73,0,51:54
odorranaTranscripts_345_1521	1346	.	C	T	47	.	DP=14;VDB=0.0400;AF1=0.5;AC1=1;DP4=4,3,3,4;MQ=20;FQ=46.5;PV4=1,4.9e-09,1,0.051	GT:PL:GQ	0/1:77,0,76:76
odorranaTranscripts_345_1521	1490	.	T	C	6.02	.	DP=2;VDB=0.0099;AF1=1;AC1=2;DP4=0,0,0,2;MQ=20;FQ=-33	GT:PL:GQ	1/1:36,6,0:6
odorranaTranscripts_347_3136	147	.	A	G	35.3	.	DP=6;VDB=0.0033;AF1=1;AC1=2;DP4=0,0,5,0;MQ=20;FQ=-42	GT:PL:GQ	1/1:68,15,0:27
odorranaTranscripts_348_2006	1059	.	A	G	21	.	DP=19;VDB=0.0345;AF1=0.5;AC1=1;DP4=7,5,4,2;MQ=20;FQ=24;PV4=1,2.3e-08,1,1	GT:PL:GQ	0/1:51,0,112:54
odorranaTranscripts_348_2006	1138	.	G	A	74	.	DP=25;VDB=0.0298;AF1=0.5;AC1=1;DP4=5,6,7,7;MQ=20;FQ=67.5;PV4=1,8.3e-13,1,0.22	GT:PL:GQ	0/1:104,0,95:97
odorranaTranscripts_348_2006	1252	.	G	A	4.13	.	DP=14;VDB=0.0271;AF1=0.4998;AC1=1;DP4=7,3,1,3;MQ=20;FQ=6.2;PV4=0.24,9.3e-05,1,1	GT:PL:GQ	0/1:32,0,97:31
odorranaTranscripts_348_2006	1290	.	G	A	21	.	DP=13;VDB=0.0284;AF1=0.5;AC1=1;DP4=5,3,3,2;MQ=20;FQ=24;PV4=1,4.3e-05,1,1	GT:PL:GQ	0/1:51,0,87:54
odorranaTranscripts_349_537	233	.	G	A	32	.	DP=61;VDB=0.0442;AF1=0.5;AC1=1;DP4=23,21,6,11;MQ=20;FQ=35;PV4=0.27,0.00039,1,0.01	GT:PL:GQ	0/1:62,0,139:65
odorranaTranscripts_350_1842	1387	.	C	T	89.4	.	DP=50;VDB=0.0084;AF1=1;AC1=2;DP4=1,7,6,35;MQ=20;FQ=-40;PV4=1,1.2e-13,1,1	GT:PL:GQ	1/1:122,13,0:23
odorranaTranscripts_350_1842	1488	.	C	T	36.2	.	DP=6;VDB=0.0019;AF1=0.7304;AC1=1;DP4=1,0,1,4;MQ=20;FQ=-25;PV4=0.33,0.002,1,1	GT:PL:GQ	0/1:65,0,2:5
odorranaTranscripts_350_1842	1701	.	C	T	78	.	DP=10;VDB=0.0104;AF1=1;AC1=2;DP4=0,0,7,2;MQ=20;FQ=-54	GT:PL:GQ	1/1:111,27,0:51
odorranaTranscripts_351_2933	360	.	G	A	31	.	DP=37;VDB=0.0271;AF1=0.5;AC1=1;DP4=12,11,8,5;MQ=20;FQ=34;PV4=0.73,7.7e-18,1,0.2	GT:PL:GQ	0/1:61,0,141:64
odorranaTranscripts_351_2933	365	.	G	A	22	.	DP=41;VDB=0.0271;AF1=0.5;AC1=1;DP4=12,15,8,6;MQ=20;FQ=25;PV4=0.52,2.9e-21,1,1	GT:PL:GQ	0/1:52,0,148:55
odorranaTranscripts_351_2933	2550	.	A	G	42	.	DP=29;VDB=0.0399;AF1=0.5;AC1=1;DP4=10,6,7,5;MQ=20;FQ=45;PV4=1,8e-07,1,0.073	GT:PL:GQ	0/1:72,0,119:75
odorranaTranscripts_353_2444	77	.	G	A	29	.	DP=8;VDB=0.0140;AF1=0.5001;AC1=1;DP4=2,1,4,1;MQ=20;FQ=6.98;PV4=1,0.073,1,1	GT:PL:GQ	0/1:59,0,33:36
odorranaTranscripts_353_2444	155	.	A	G	4.13	.	DP=21;VDB=0.0345;AF1=0.4998;AC1=1;DP4=11,3,6,0;MQ=20;FQ=6.2;PV4=0.52,1,1,1	GT:PL:GQ	0/1:32,0,101:31
odorranaTranscripts_353_2444	176	.	G	A	29	.	DP=24;VDB=0.0298;AF1=0.5;AC1=1;DP4=9,5,8,1;MQ=20;FQ=32;PV4=0.34,6.8e-09,1,1	GT:PL:GQ	0/1:59,0,114:62
odorranaTranscripts_353_2444	1114	.	G	T	14.2	.	DP=36;VDB=0.0400;AF1=0.5;AC1=1;DP4=12,13,4,6;MQ=20;FQ=17.1;PV4=0.72,2.1e-20,1,1	GT:PL:GQ	0/1:44,0,146:47
odorranaTranscripts_353_2444	1180	.	T	G	24	.	DP=37;VDB=0.0399;AF1=0.5;AC1=1;DP4=11,15,3,7;MQ=20;FQ=27;PV4=0.71,0.097,1,1	GT:PL:GQ	0/1:54,0,147:57
odorranaTranscripts_353_2444	2229	.	G	A	49	.	DP=35;VDB=0.0399;AF1=0.5;AC1=1;DP4=11,6,10,8;MQ=20;FQ=52;PV4=0.73,4.5e-20,1,1	GT:PL:GQ	0/1:79,0,112:82
odorranaTranscripts_354_2700	1387	.	A	G	21	.	DP=8;VDB=0.0333;AF1=0.5;AC1=1;DP4=1,3,2,2;MQ=20;FQ=19.9;PV4=1,0.26,1,1	GT:PL:GQ	0/1:51,0,49:50
odorranaTranscripts_355_3394	617	.	C	A	55	.	DP=14;VDB=0.0399;AF1=0.5;AC1=1;DP4=4,2,5,3;MQ=20;FQ=34;PV4=1,1,1,1	GT:PL:GQ	0/1:85,0,61:64
odorranaTranscripts_355_3394	732	.	T	C	30	.	DP=23;VDB=0.0271;AF1=0.5;AC1=1;DP4=6,7,4,5;MQ=20;FQ=33;PV4=1,2.7e-17,1,1	GT:PL:GQ	0/1:60,0,117:63
odorranaTranscripts_355_3394	1860	.	C	G	52	.	DP=26;VDB=0.0384;AF1=0.5;AC1=1;DP4=9,7,4,6;MQ=20;FQ=55;PV4=0.69,9.9e-09,1,1	GT:PL:GQ	0/1:82,0,125:85
odorranaTranscripts_356_4034	1563	.	C	T	6.2	.	DP=19;VDB=0.0066;AF1=0.4999;AC1=1;DP4=8,6,2,3;MQ=20;FQ=8.65;PV4=0.63,3.5e-11,1,1	GT:PL:GQ	0/1:35,0,122:36
odorranaTranscripts_356_4034	3869	.	C	A	51	.	DP=46;VDB=0.0281;AF1=0.5;AC1=1;DP4=11,16,7,11;MQ=20;FQ=54;PV4=1,1.5e-25,1,1	GT:PL:GQ	0/1:81,0,146:84
odorranaTranscripts_357_727	35	.	G	A	28	.	DP=18;VDB=0.0012;AF1=0.5;AC1=1;DP4=9,0,9,0;MQ=20;FQ=28;PV4=1,7.4e-12,1,0.32	GT:PL:GQ	0/1:58,0,58:58
odorranaTranscripts_357_727	58	.	A	G	4.77	.	DP=33;VDB=0.0298;AF1=0.4999;AC1=1;DP4=22,3,6,2;MQ=20;FQ=6.99;PV4=0.57,0.016,1,0.27	GT:PL:GQ	0/1:33,0,86:33
odorranaTranscripts_357_727	64	.	G	A	37	.	DP=36;VDB=0.0099;AF1=0.5;AC1=1;DP4=18,3,12,2;MQ=20;FQ=40;PV4=1,8.7e-18,1,0.19	GT:PL:GQ	0/1:67,0,95:70
odorranaTranscripts_358_3041	410	.	A	G	18.1	.	DP=24;VDB=0.0298;AF1=0.5;AC1=1;DP4=4,13,2,5;MQ=20;FQ=21;PV4=1,1.8e-11,1,1	GT:PL:GQ	0/1:48,0,122:51
odorranaTranscripts_358_3041	571	.	G	A	5.46	.	DP=12;VDB=0.0333;AF1=0.4999;AC1=1;DP4=6,2,2,2;MQ=20;FQ=7.8;PV4=0.55,0.00018,1,1	GT:PL:GQ	0/1:34,0,82:34
odorranaTranscripts_358_3041	575	.	T	C	42	.	DP=13;VDB=0.0345;AF1=0.5;AC1=1;DP4=3,3,4,3;MQ=20;FQ=38;PV4=1,0.26,1,1	GT:PL:GQ	0/1:72,0,66:68
odorranaTranscripts_358_3041	681	.	T	A	16.1	.	DP=22;VDB=0.0241;AF1=0.5;AC1=1;DP4=8,5,4,2;MQ=20;FQ=19.1;PV4=1,4.9e-11,1,1	GT:PL:GQ	0/1:46,0,115:49
odorranaTranscripts_358_3041	1297	.	C	T	32	.	DP=30;VDB=0.0371;AF1=0.5;AC1=1;DP4=14,6,5,4;MQ=20;FQ=35;PV4=0.67,2.2e-11,1,1	GT:PL:GQ	0/1:62,0,122:65
odorranaTranscripts_358_3041	1545	.	G	T	30	.	DP=43;VDB=0.0244;AF1=0.5;AC1=1;DP4=14,17,4,8;MQ=20;FQ=33;PV4=0.73,1,1,1	GT:PL:GQ	0/1:60,0,148:63
odorranaTranscripts_358_3041	2463	.	A	C	60	.	DP=84;VDB=0.0399;AF1=0.5;AC1=1;DP4=24,29,12,16;MQ=20;FQ=63;PV4=1,1.2e-40,1,1	GT:PL:GQ	0/1:90,0,146:93
odorranaTranscripts_358_3041	2541	.	C	T	63	.	DP=58;VDB=0.0388;AF1=0.5;AC1=1;DP4=9,20,8,14;MQ=20;FQ=66;PV4=0.77,1e-17,1,1	GT:PL:GQ	0/1:93,0,143:96
odorranaTranscripts_358_3041	2564	.	C	T	177	.	DP=45;VDB=0.0404;AF1=1;AC1=2;DP4=1,0,17,27;MQ=20;FQ=-142;PV4=0.4,0.43,1,0.17	GT:PL:GQ	1/1:210,115,0:99
odorranaTranscripts_358_3041	2960	.	A	G	169	.	DP=90;VDB=0.0355;AF1=1;AC1=2;DP4=0,0,31,55;MQ=20;FQ=-282	GT:PL:GQ	1/1:202,255,0:99
odorranaTranscripts_359_1890	1101	.	T	C	40	.	DP=28;VDB=0.0374;AF1=0.5;AC1=1;DP4=9,9,7,3;MQ=20;FQ=43;PV4=0.43,0.046,1,0.46	GT:PL:GQ	0/1:70,0,134:73
odorranaTranscripts_359_1890	1671	.	C	T	109	.	DP=21;VDB=0.0322;AF1=1;AC1=2;DP4=3,0,8,9;MQ=20;FQ=-32;PV4=0.22,0.22,1,1	GT:PL:GQ	1/1:140,5,0:9
odorranaTranscripts_360_935	908	.	G	T	42	.	DP=47;VDB=0.0001;AF1=0.5001;AC1=1;DP4=0,15,1,30;MQ=20;FQ=9.53;PV4=1,8.4e-18,1,1	GT:PL:GQ	0/1:72,0,36:39
odorranaTranscripts_362_1414	1351	.	C	T	24	.	DP=6;VDB=0.0219;AF1=0.5016;AC1=1;DP4=1,1,1,3;MQ=20;FQ=-6.18;PV4=1,0.17,1,0.27	GT:PL:GQ	0/1:54,0,22:25
odorranaTranscripts_362_1414	1357	.	C	T	9.52	.	DP=6;VDB=0.0118;AF1=0.5;AC1=1;DP4=1,2,1,2;MQ=20;FQ=9.52;PV4=1,0.071,1,1	GT:PL:GQ	0/1:39,0,39:39
odorranaTranscripts_363_2591	1486	.	A	C	6.02	.	DP=2;VDB=0.0196;AF1=1;AC1=2;DP4=0,0,2,0;MQ=20;FQ=-33	GT:PL:GQ	1/1:36,6,0:6
odorranaTranscripts_363_2591	1500	.	C	T	19.6	.	DP=4;VDB=0.0086;AF1=1;AC1=2;DP4=0,0,4,0;MQ=20;FQ=-39	GT:PL:GQ	1/1:52,12,0:21
odorranaTranscripts_363_2591	1567	.	G	A	72.5	.	DP=9;VDB=0.0404;AF1=1;AC1=2;DP4=0,1,4,4;MQ=20;FQ=-34;PV4=1,0.11,1,0.19	GT:PL:GQ	1/1:104,7,0:12
odorranaTranscripts_364_775	304	.	A	G	59.2	.	DP=17;VDB=0.0198;AF1=1;AC1=2;DP4=1,1,1,13;MQ=20;FQ=-35;PV4=0.24,1.5e-06,1,0.33	GT:PL:GQ	1/1:91,8,0:14
odorranaTranscripts_364_775	312	.	C	T	49.4	.	DP=14;VDB=0.0253;AF1=0.5554;AC1=1;DP4=1,1,1,8;MQ=20;FQ=-20;PV4=0.35,0.12,1,0.022	GT:PL:GQ	0/1:79,0,7:10
odorranaTranscripts_368_2565	366	.	T	C	33	.	DP=18;VDB=0.0401;AF1=0.5;AC1=1;DP4=5,5,4,3;MQ=20;FQ=36;PV4=1,2.6e-07,1,1	GT:PL:GQ	0/1:63,0,102:66
odorranaTranscripts_368_2565	397	.	A	G	8.64	.	DP=20;VDB=0.0172;AF1=0.5;AC1=1;DP4=9,4,3,4;MQ=20;FQ=11.3;PV4=0.36,8.4e-12,1,1	GT:PL:GQ	0/1:38,0,108:40
odorranaTranscripts_368_2565	898	.	G	A	15.1	.	DP=9;VDB=0.0011;AF1=0.5;AC1=1;DP4=2,3,3,1;MQ=20;FQ=18;PV4=0.52,0.00035,1,0.2	GT:PL:GQ	0/1:45,0,63:48
odorranaTranscripts_368_2565	1528	.	T	G	12.3	.	DP=5;VDB=0.0225;AF1=0.5016;AC1=1;DP4=0,2,1,2;MQ=20;FQ=-6.22;PV4=1,0.0042,1,0.14	GT:PL:GQ	0/1:42,0,22:25
odorranaTranscripts_368_2565	1679	.	G	C	43	.	DP=12;VDB=0.0154;AF1=0.5002;AC1=1;DP4=4,0,7,1;MQ=20;FQ=5.47;PV4=1,1,1,1	GT:PL:GQ	0/1:73,0,31:34
odorranaTranscripts_369_2200	198	.	A	G	5.46	.	DP=13;VDB=0.0345;AF1=0.4999;AC1=1;DP4=6,1,3,1;MQ=20;FQ=7.8;PV4=1,0.089,1,0.35	GT:PL:GQ	0/1:34,0,68:34
odorranaTranscripts_369_2200	199	.	G	A	30	.	DP=13;VDB=0.0198;AF1=0.5;AC1=1;DP4=4,1,5,1;MQ=20;FQ=22.6;PV4=1,0.27,1,0.46	GT:PL:GQ	0/1:60,0,50:53
odorranaTranscripts_369_2200	688	.	A	G	10.4	.	DP=34;VDB=0.0393;AF1=0.5;AC1=1;DP4=9,16,4,4;MQ=20;FQ=13.2;PV4=0.68,1,1,1	GT:PL:GQ	0/1:40,0,145:42
odorranaTranscripts_369_2200	1036	.	G	A	13.2	.	DP=32;VDB=0.0320;AF1=0.5;AC1=1;DP4=7,16,5,4;MQ=20;FQ=16.1;PV4=0.24,3.9e-17,1,0.11	GT:PL:GQ	0/1:43,0,141:46
odorranaTranscripts_369_2200	1180	.	T	A	7.8	.	DP=43;VDB=0.0380;AF1=0.5;AC1=1;DP4=15,17,4,6;MQ=20;FQ=10.4;PV4=1,1.1e-15,1,1	GT:PL:GQ	0/1:37,0,145:39
odorranaTranscripts_369_2200	1268	.	G	A	16.1	.	DP=52;VDB=0.0399;AF1=0.5;AC1=1;DP4=20,19,8,5;MQ=20;FQ=19.1;PV4=0.75,1.6e-25,1,0.24	GT:PL:GQ	0/1:46,0,140:49
odorranaTranscripts_371_707	630	.	C	A	22	.	DP=52;VDB=0.0003;AF1=0.5;AC1=1;DP4=1,28,0,23;MQ=20;FQ=25;PV4=1,1.3e-38,1,0.33	GT:PL:GQ	0/1:52,0,76:55
odorranaTranscripts_372_3946	62	.	A	T	12.3	.	DP=5;VDB=0.0211;AF1=0.5008;AC1=1;DP4=1,1,2,1;MQ=20;FQ=-4.17;PV4=1,1,1,0.39	GT:PL:GQ	0/1:42,0,25:28
odorranaTranscripts_372_3946	229	.	C	G	25	.	DP=14;VDB=0.0400;AF1=0.5;AC1=1;DP4=3,4,2,3;MQ=20;FQ=28;PV4=1,6.1e-07,1,1	GT:PL:GQ	0/1:55,0,81:58
odorranaTranscripts_372_3946	250	.	C	G	31	.	DP=12;VDB=0.0400;AF1=0.5;AC1=1;DP4=2,4,3,3;MQ=20;FQ=33.2;PV4=1,1.5e-07,1,0.36	GT:PL:GQ	0/1:61,0,68:63
odorranaTranscripts_372_3946	258	.	T	A	23	.	DP=12;VDB=0.0345;AF1=0.5;AC1=1;DP4=3,4,2,3;MQ=20;FQ=26;PV4=1,4.2e-07,1,0.45	GT:PL:GQ	0/1:53,0,81:56
odorranaTranscripts_372_3946	694	.	C	A	15.8	.	DP=5;VDB=0.0315;AF1=0.5939;AC1=1;DP4=1,0,0,4;MQ=20;FQ=-22;PV4=0.2,0.00018,1,0.34	GT:PL:GQ	0/1:45,0,5:8
odorranaTranscripts_372_3946	1372	.	A	G	65	.	DP=20;VDB=0.0322;AF1=0.5;AC1=1;DP4=4,6,4,6;MQ=20;FQ=65;PV4=1,1,1,1	GT:PL:GQ	0/1:95,0,95:95
odorranaTranscripts_372_3946	2250	.	G	A	28	.	DP=52;VDB=0.0399;AF1=0.5;AC1=1;DP4=19,19,8,6;MQ=20;FQ=31;PV4=0.76,1,1,1	GT:PL:GQ	0/1:58,0,143:61
odorranaTranscripts_372_3946	2344	.	A	G	34	.	DP=43;VDB=0.0277;AF1=0.5;AC1=1;DP4=12,18,5,7;MQ=20;FQ=37;PV4=1,0.0026,1,0.021	GT:PL:GQ	0/1:64,0,149:67
odorranaTranscripts_372_3946	2754	.	G	A	20	.	DP=29;VDB=0.0365;AF1=0.5;AC1=1;DP4=7,10,4,5;MQ=20;FQ=23;PV4=1,1e-08,1,1	GT:PL:GQ	0/1:50,0,133:53
odorranaTranscripts_372_3946	2848	.	A	G	5.46	.	DP=24;VDB=0.0380;AF1=0.4999;AC1=1;DP4=7,11,3,3;MQ=20;FQ=7.8;PV4=0.67,6.3e-05,1,0.26	GT:PL:GQ	0/1:34,0,134:34
odorranaTranscripts_372_3946	3078	.	A	G	16.1	.	DP=11;VDB=0.0099;AF1=0.5;AC1=1;DP4=0,5,0,5;MQ=20;FQ=16.1;PV4=1,0.048,1,1	GT:PL:GQ	0/1:46,0,46:46
odorranaTranscripts_372_3946	3132	.	T	A,G	3.41	.	DP=3;VDB=0.0000;AF1=1;AC1=2;DP4=0,0,3,0;MQ=20;FQ=-33	GT:PL:GQ	1/1:43,17,11,31,0,28:4
odorranaTranscripts_372_3946	3764	.	G	A	97	.	DP=67;VDB=0.0380;AF1=0.5;AC1=1;DP4=15,23,13,16;MQ=20;FQ=100;PV4=0.8,1.6e-17,1,1	GT:PL:GQ	0/1:127,0,148:99
odorranaTranscripts_372_3946	3770	.	C	T	91	.	DP=62;VDB=0.0380;AF1=0.5;AC1=1;DP4=12,23,10,15;MQ=20;FQ=94;PV4=0.79,0.057,1,1	GT:PL:GQ	0/1:121,0,149:99
odorranaTranscripts_372_3946	3864	.	A	G	39	.	DP=23;VDB=0.0118;AF1=0.5;AC1=1;DP4=2,10,1,10;MQ=20;FQ=42;PV4=1,0.017,1,0.27	GT:PL:GQ	0/1:69,0,91:72
odorranaTranscripts_374_1704	354	.	T	C	37	.	DP=33;VDB=0.0392;AF1=0.5;AC1=1;DP4=10,12,3,8;MQ=20;FQ=40;PV4=0.46,9.3e-14,1,1	GT:PL:GQ	0/1:67,0,143:70
odorranaTranscripts_374_1704	428	.	G	T	93	.	DP=26;VDB=0.0407;AF1=0.5;AC1=1;DP4=5,3,11,6;MQ=20;FQ=32;PV4=1,2.5e-08,1,1	GT:PL:GQ	0/1:123,0,59:62
odorranaTranscripts_374_1704	496	.	G	A	26	.	DP=29;VDB=0.0211;AF1=0.5;AC1=1;DP4=9,10,5,4;MQ=20;FQ=29;PV4=1,3.4e-13,1,0.0013	GT:PL:GQ	0/1:56,0,138:59
odorranaTranscripts_374_1704	785	.	A	G	4.13	.	DP=21;VDB=0.0140;AF1=0.4998;AC1=1;DP4=12,3,2,3;MQ=20;FQ=6.2;PV4=0.13,1,1,1	GT:PL:GQ	0/1:32,0,101:31
odorranaTranscripts_374_1704	1001	.	T	C	46	.	DP=61;VDB=0.0359;AF1=0.5;AC1=1;DP4=25,15,11,7;MQ=20;FQ=49;PV4=1,1,1,0.13	GT:PL:GQ	0/1:76,0,135:79
odorranaTranscripts_375_4044	1191	.	C	A	109	.	DP=65;VDB=0.0404;AF1=0.5;AC1=1;DP4=18,15,15,17;MQ=20;FQ=108;PV4=0.62,1.6e-23,1,0.22	GT:PL:GQ	0/1:139,0,138:99
odorranaTranscripts_375_4044	1307	.	T	G	59	.	DP=46;VDB=0.0356;AF1=0.5;AC1=1;DP4=15,14,5,11;MQ=20;FQ=62;PV4=0.22,1.7e-13,1,0.26	GT:PL:GQ	0/1:89,0,146:92
odorranaTranscripts_375_4044	1718	.	C	T	15.1	.	DP=50;VDB=0.0384;AF1=0.5;AC1=1;DP4=20,16,7,7;MQ=20;FQ=18.1;PV4=0.76,1e-20,1,0.16	GT:PL:GQ	0/1:45,0,139:48
odorranaTranscripts_375_4044	1820	.	G	A	7.8	.	DP=46;VDB=0.0396;AF1=0.5;AC1=1;DP4=15,19,5,6;MQ=20;FQ=10.4;PV4=1,1.4e-18,1,1	GT:PL:GQ	0/1:37,0,146:39
odorranaTranscripts_376_742	577	.	C	T	3.98	.	DP=2;VDB=0.0099;AF1=1;AC1=2;DP4=0,0,2,0;MQ=20;FQ=-33	GT:PL:GQ	1/1:33,6,0:5
odorranaTranscripts_377_1414	46	.	A	G	9.31	.	DP=2;VDB=0.0176;AF1=1;AC1=2;DP4=0,0,1,1;MQ=20;FQ=-33	GT:PL:GQ	1/1:40,6,0:8
odorranaTranscripts_377_1414	79	.	T	C	3.64	.	DP=3;VDB=0.0176;AF1=0.5205;AC1=1;DP4=1,0,1,1;MQ=20;FQ=-16.1;PV4=1,0.44,1,1	GT:PL:GQ	0/1:31,0,11:18
odorranaTranscripts_377_1414	105	.	C	G	15.2	.	DP=6;VDB=0.0059;AF1=0.5016;AC1=1;DP4=1,1,4,0;MQ=20;FQ=-6.2;PV4=0.33,1,1,0.27	GT:PL:GQ	0/1:45,0,22:25
odorranaTranscripts_377_1414	110	.	A	G	23.1	.	DP=8;VDB=0.0053;AF1=0.508;AC1=1;DP4=1,1,6,0;MQ=20;FQ=-12.3;PV4=0.25,0.09,1,0.41	GT:PL:GQ	0/1:53,0,15:18
odorranaTranscripts_379_2265	844	.	C	T	33	.	DP=14;VDB=0.0359;AF1=0.5;AC1=1;DP4=4,3,4,2;MQ=20;FQ=35.9;PV4=1,2.3e-06,1,0.46	GT:PL:GQ	0/1:63,0,78:66
odorranaTranscripts_380_3698	664	.	A	C	55	.	DP=19;VDB=0.0400;AF1=0.5;AC1=1;DP4=7,3,4,5;MQ=20;FQ=55;PV4=0.37,4.9e-05,1,0.13	GT:PL:GQ	0/1:85,0,85:85
odorranaTranscripts_380_3698	1102	.	T	C	11.3	.	DP=17;VDB=0.0322;AF1=0.5;AC1=1;DP4=3,7,3,3;MQ=20;FQ=14.2;PV4=0.61,8.2e-08,1,1	GT:PL:GQ	0/1:41,0,100:43
odorranaTranscripts_380_3698	1291	.	T	C	32	.	DP=11;VDB=0.0392;AF1=0.5;AC1=1;DP4=3,2,5,1;MQ=20;FQ=28.8;PV4=0.55,0.00043,1,0.19	GT:PL:GQ	0/1:62,0,57:59
odorranaTranscripts_380_3698	2246	.	G	A	73	.	DP=29;VDB=0.0343;AF1=0.5;AC1=1;DP4=6,8,8,5;MQ=20;FQ=75.7;PV4=0.45,1,1,1	GT:PL:GQ	0/1:103,0,115:99
odorranaTranscripts_380_3698	2914	.	C	A	25	.	DP=33;VDB=0.0305;AF1=0.5;AC1=1;DP4=13,10,5,4;MQ=20;FQ=28;PV4=1,1.7e-06,1,0.011	GT:PL:GQ	0/1:55,0,139:58
odorranaTranscripts_380_3698	3154	.	T	C	36	.	DP=48;VDB=0.0271;AF1=0.5;AC1=1;DP4=22,11,9,5;MQ=20;FQ=39;PV4=1,0.16,1,1	GT:PL:GQ	0/1:66,0,131:69
odorranaTranscripts_383_338	25	.	G	A	41	.	DP=19;VDB=0.0000;AF1=1;AC1=2;DP4=0,0,10,0;MQ=20;FQ=-57	GT:PL:GQ	1/1:74,30,0:57
odorranaTranscripts_383_338	29	.	C	A	57	.	DP=34;VDB=0.0000;AF1=1;AC1=2;DP4=0,0,24,0;MQ=20;FQ=-99	GT:PL:GQ	1/1:90,72,0:99
odorranaTranscripts_384_4330	372	.	C	G	87	.	DP=75;VDB=0.0172;AF1=0.5;AC1=1;DP4=2,20,8,37;MQ=20;FQ=29;PV4=0.48,6.6e-27,1,1	GT:PL:GQ	0/1:117,0,56:59
odorranaTranscripts_384_4330	460	.	C	T	73	.	DP=99;VDB=0.0207;AF1=0.5;AC1=1;DP4=38,14,27,18;MQ=20;FQ=76;PV4=0.2,4.2e-60,1,1	GT:PL:GQ	0/1:103,0,124:99
odorranaTranscripts_384_4330	1156	.	C	T	9.52	.	DP=82;VDB=0.0404;AF1=0.5;AC1=1;DP4=31,25,7,18;MQ=20;FQ=12.3;PV4=0.03,6.9e-48,1,1	GT:PL:GQ	0/1:39,0,134:41
odorranaTranscripts_384_4330	1498	.	T	C	95	.	DP=99;VDB=0.0395;AF1=0.5;AC1=1;DP4=31,17,30,19;MQ=20;FQ=96.6;PV4=0.83,8.6e-46,1,0.0049	GT:PL:GQ	0/1:125,0,129:99
odorranaTranscripts_384_4330	1569	.	G	T	39	.	DP=90;VDB=0.0308;AF1=0.5;AC1=1;DP4=28,27,14,20;MQ=20;FQ=42;PV4=0.39,1.9e-31,1,1	GT:PL:GQ	0/1:69,0,144:72
odorranaTranscripts_384_4330	2130	.	C	T	96	.	DP=76;VDB=0.0399;AF1=0.5;AC1=1;DP4=19,25,13,19;MQ=20;FQ=99;PV4=1,1.1e-34,1,0.44	GT:PL:GQ	0/1:126,0,150:99
odorranaTranscripts_384_4330	2188	.	C	A	97	.	DP=72;VDB=0.0355;AF1=0.5;AC1=1;DP4=22,14,23,12;MQ=20;FQ=99;PV4=0.81,1.2e-30,1,1	GT:PL:GQ	0/1:127,0,133:99
odorranaTranscripts_384_4330	2359	.	T	C	96	.	DP=61;VDB=0.0393;AF1=0.5;AC1=1;DP4=22,12,14,13;MQ=20;FQ=98.2;PV4=0.43,5.9e-21,1,0.057	GT:PL:GQ	0/1:126,0,133:99
odorranaTranscripts_384_4330	2752	.	C	T	19.1	.	DP=39;VDB=0.0392;AF1=0.5;AC1=1;DP4=13,16,4,6;MQ=20;FQ=22;PV4=1,6.3e-14,1,1	GT:PL:GQ	0/1:49,0,147:52
odorranaTranscripts_384_4330	2821	.	C	T	6.2	.	DP=30;VDB=0.0400;AF1=0.4999;AC1=1;DP4=11,11,5,3;MQ=20;FQ=8.65;PV4=0.69,1.2e-14,1,1	GT:PL:GQ	0/1:35,0,142:36
odorranaTranscripts_384_4330	2869	.	A	C	8.64	.	DP=30;VDB=0.0365;AF1=0.5;AC1=1;DP4=10,12,6,2;MQ=20;FQ=11.3;PV4=0.23,0.17,1,1	GT:PL:GQ	0/1:38,0,144:40
odorranaTranscripts_384_4330	3171	.	C	T	56	.	DP=22;VDB=0.0399;AF1=0.5;AC1=1;DP4=4,8,6,4;MQ=20;FQ=59;PV4=0.39,4.7e-11,1,0.41	GT:PL:GQ	0/1:86,0,107:89
odorranaTranscripts_384_4330	4064	.	G	A	7.8	.	DP=12;VDB=0.0199;AF1=0.5;AC1=1;DP4=4,4,3,1;MQ=20;FQ=10.4;PV4=0.58,2.5e-05,1,0.39	GT:PL:GQ	0/1:37,0,92:39
odorranaTranscripts_389_4254	483	.	T	C	82	.	DP=97;VDB=0.0404;AF1=0.5;AC1=1;DP4=32,26,14,21;MQ=20;FQ=85;PV4=0.2,1.5e-38,1,1	GT:PL:GQ	0/1:112,0,141:99
odorranaTranscripts_389_4254	505	.	T	C	98	.	DP=86;VDB=0.0333;AF1=0.5;AC1=1;DP4=20,18,25,22;MQ=20;FQ=98.5;PV4=1,1.4e-40,1,1	GT:PL:GQ	0/1:128,0,129:99
odorranaTranscripts_389_4254	3210	.	C	T	37	.	DP=36;VDB=0.0404;AF1=0.5;AC1=1;DP4=17,8,6,5;MQ=20;FQ=40;PV4=0.47,2.3e-13,1,0.31	GT:PL:GQ	0/1:67,0,128:70
odorranaTranscripts_389_4254	3264	.	A	G	27	.	DP=44;VDB=0.0402;AF1=0.5;AC1=1;DP4=20,12,7,5;MQ=20;FQ=30;PV4=1,1,1,0.11	GT:PL:GQ	0/1:57,0,133:60
odorranaTranscripts_390_4179	2910	.	A	G	50	.	DP=9;VDB=0.0365;AF1=1;AC1=2;DP4=0,0,9,0;MQ=20;FQ=-54	GT:PL:GQ	1/1:83,27,0:51
odorranaTranscripts_391_1567	1127	.	G	A	49	.	DP=28;VDB=0.0398;AF1=0.5;AC1=1;DP4=7,10,4,6;MQ=20;FQ=52;PV4=1,5.7e-15,1,0.41	GT:PL:GQ	0/1:79,0,132:82
odorranaTranscripts_391_1567	1131	.	G	A	15.1	.	DP=27;VDB=0.0400;AF1=0.5;AC1=1;DP4=7,12,4,3;MQ=20;FQ=18.1;PV4=0.41,0.0027,1,0.06	GT:PL:GQ	0/1:45,0,138:48
odorranaTranscripts_391_1567	1344	.	A	G	22	.	DP=23;VDB=0.0216;AF1=0.5;AC1=1;DP4=3,11,3,5;MQ=20;FQ=25;PV4=0.62,3.2e-07,1,1	GT:PL:GQ	0/1:52,0,105:55
odorranaTranscripts_391_1567	1389	.	A	G	7.8	.	DP=11;VDB=0.0199;AF1=0.5;AC1=1;DP4=1,6,2,2;MQ=20;FQ=10.4;PV4=0.49,1.5e-05,1,0.49	GT:PL:GQ	0/1:37,0,72:39
odorranaTranscripts_391_1567	1405	.	G	A	19.1	.	DP=8;VDB=0.0313;AF1=0.5;AC1=1;DP4=1,3,1,3;MQ=20;FQ=19.1;PV4=1,0.0014,1,1	GT:PL:GQ	0/1:49,0,49:49
odorranaTranscripts_391_1567	1410	.	A	G	31	.	DP=8;VDB=0.0271;AF1=0.5001;AC1=1;DP4=1,2,1,4;MQ=20;FQ=7.8;PV4=1,1,1,1	GT:PL:GQ	0/1:61,0,34:37
odorranaTranscripts_393_1622	371	.	A	T	144	.	DP=26;VDB=0.0055;AF1=1;AC1=2;DP4=0,0,4,21;MQ=20;FQ=-102	GT:PL:GQ	1/1:177,75,0:99
odorranaTranscripts_393_1622	403	.	A	C	53	.	DP=10;VDB=0.0001;AF1=1;AC1=2;DP4=0,0,0,9;MQ=20;FQ=-54	GT:PL:GQ	1/1:86,27,0:51
odorranaTranscripts_393_1622	516	.	C	T	8.61	.	DP=17;VDB=0.0011;AF1=1;AC1=2;DP4=0,0,1,2;MQ=20;FQ=-36	GT:PL:GQ	1/1:40,9,0:12
odorranaTranscripts_393_1622	517	.	A	G	6.95	.	DP=17;VDB=0.0011;AF1=1;AC1=2;DP4=0,0,1,2;MQ=20;FQ=-36	GT:PL:GQ	1/1:38,9,0:10
odorranaTranscripts_393_1622	622	.	G	T	139	.	DP=20;VDB=0.0147;AF1=1;AC1=2;DP4=0,0,4,15;MQ=20;FQ=-84	GT:PL:GQ	1/1:172,57,0:99
odorranaTranscripts_393_1622	633	.	A	T	62	.	DP=17;VDB=0.0055;AF1=1;AC1=2;DP4=0,0,2,14;MQ=20;FQ=-75	GT:PL:GQ	1/1:95,48,0:93
odorranaTranscripts_393_1622	835	.	A	T	78	.	DP=9;VDB=0.0002;AF1=1;AC1=2;DP4=0,0,7,2;MQ=20;FQ=-54	GT:PL:GQ	1/1:111,27,0:51
odorranaTranscripts_393_1622	937	.	A	G	139	.	DP=16;VDB=0.0004;AF1=1;AC1=2;DP4=0,0,5,11;MQ=20;FQ=-75	GT:PL:GQ	1/1:172,48,0:93
odorranaTranscripts_393_1622	948	.	A	T	55	.	DP=11;VDB=0.0001;AF1=1;AC1=2;DP4=0,0,0,10;MQ=20;FQ=-57	GT:PL:GQ	1/1:88,30,0:57
odorranaTranscripts_393_1622	1174	.	C	A	18.1	.	DP=8;VDB=0.0204;AF1=0.5;AC1=1;DP4=3,1,3,1;MQ=20;FQ=18.1;PV4=1,0.14,1,1	GT:PL:GQ	0/1:48,0,48:48
odorranaTranscripts_393_1622	1202	.	G	A	68	.	DP=22;VDB=0.0001;AF1=0.5;AC1=1;DP4=8,1,10,3;MQ=20;FQ=34;PV4=0.62,0.41,1,1	GT:PL:GQ	0/1:98,0,61:64
odorranaTranscripts_393_1622	1569	.	C	G	134	.	DP=44;VDB=0.0011;AF1=1;AC1=2;DP4=0,0,5,34;MQ=20;FQ=-144	GT:PL:GQ	1/1:167,117,0:99
odorranaTranscripts_394_4288	80	.	A	T	6.02	.	DP=2;VDB=0.0099;AF1=1;AC1=2;DP4=0,0,2,0;MQ=20;FQ=-33	GT:PL:GQ	1/1:36,6,0:6
odorranaTranscripts_394_4288	195	.	A	G	101	.	DP=51;VDB=0.0099;AF1=1;AC1=2;DP4=7,2,22,20;MQ=20;FQ=-31;PV4=0.27,0.4,1,0.16	GT:PL:GQ	1/1:131,4,0:7
odorranaTranscripts_394_4288	242	.	C	T	39	.	DP=30;VDB=0.0298;AF1=0.5;AC1=1;DP4=10,10,5,5;MQ=20;FQ=42;PV4=1,1.4e-11,1,0.12	GT:PL:GQ	0/1:69,0,139:72
odorranaTranscripts_394_4288	255	.	A	C	108	.	DP=31;VDB=0.0380;AF1=0.5;AC1=1;DP4=4,7,10,10;MQ=20;FQ=53;PV4=0.71,0.13,1,1	GT:PL:GQ	0/1:138,0,80:83
odorranaTranscripts_394_4288	256	.	A	G	14.2	.	DP=29;VDB=0.0216;AF1=0.5;AC1=1;DP4=11,10,2,6;MQ=20;FQ=17.1;PV4=0.24,0.23,1,0.34	GT:PL:GQ	0/1:44,0,140:47
odorranaTranscripts_394_4288	306	.	C	G	22	.	DP=17;VDB=0.0089;AF1=0.5;AC1=1;DP4=1,8,0,8;MQ=20;FQ=25;PV4=1,1.2e-08,1,1	GT:PL:GQ	0/1:52,0,74:55
odorranaTranscripts_394_4288	311	.	C	T	32	.	DP=16;VDB=0.0001;AF1=0.5;AC1=1;DP4=0,8,1,7;MQ=20;FQ=28;PV4=1,1.5e-06,1,0.00093	GT:PL:GQ	0/1:62,0,56:58
odorranaTranscripts_394_4288	347	.	G	A	17.1	.	DP=3;VDB=0.0196;AF1=1;AC1=2;DP4=0,0,0,3;MQ=20;FQ=-36	GT:PL:GQ	1/1:49,9,0:15
odorranaTranscripts_394_4288	426	.	C	T	58	.	DP=17;VDB=0.0019;AF1=1;AC1=2;DP4=0,0,17,0;MQ=20;FQ=-78	GT:PL:GQ	1/1:91,51,0:98
odorranaTranscripts_394_4288	435	.	C	A	59	.	DP=18;VDB=0.0025;AF1=1;AC1=2;DP4=0,0,18,0;MQ=20;FQ=-81	GT:PL:GQ	1/1:92,54,0:99
odorranaTranscripts_394_4288	541	.	A	G	131	.	DP=26;VDB=0.0066;AF1=1;AC1=2;DP4=0,0,3,22;MQ=20;FQ=-102	GT:PL:GQ	1/1:164,75,0:99
odorranaTranscripts_394_4288	547	.	C	G	131	.	DP=25;VDB=0.0053;AF1=1;AC1=2;DP4=0,0,3,22;MQ=20;FQ=-102	GT:PL:GQ	1/1:164,75,0:99
odorranaTranscripts_394_4288	651	.	A	C	39	.	DP=23;VDB=0.0081;AF1=1;AC1=2;DP4=2,0,21,0;MQ=20;FQ=-57;PV4=1,0.052,1,1	GT:PL:GQ	1/1:72,30,0:56
odorranaTranscripts_394_4288	669	.	G	T	75	.	DP=36;VDB=0.0271;AF1=1;AC1=2;DP4=1,2,26,4;MQ=20;FQ=-67;PV4=0.078,8.1e-12,1,1	GT:PL:GQ	1/1:108,40,0:77
odorranaTranscripts_394_4288	766	.	T	A	111	.	DP=66;VDB=0.0404;AF1=1;AC1=2;DP4=3,5,26,31;MQ=20;FQ=-77;PV4=0.72,0.18,1,1	GT:PL:GQ	1/1:144,50,0:97
odorranaTranscripts_394_4288	808	.	G	A	87	.	DP=48;VDB=0.0380;AF1=1;AC1=2;DP4=1,3,17,23;MQ=20;FQ=-82;PV4=0.63,1.5e-14,1,1	GT:PL:GQ	1/1:120,55,0:99
odorranaTranscripts_394_4288	1824	.	A	C	93	.	DP=11;VDB=0.0356;AF1=1;AC1=2;DP4=0,0,2,9;MQ=20;FQ=-60	GT:PL:GQ	1/1:126,33,0:63
odorranaTranscripts_394_4288	2173	.	A	T	67	.	DP=27;VDB=0.0399;AF1=0.5;AC1=1;DP4=7,8,4,8;MQ=20;FQ=70;PV4=0.7,1.7e-14,1,1	GT:PL:GQ	0/1:97,0,122:99
odorranaTranscripts_394_4288	3870	.	C	T	92	.	DP=14;VDB=0.0418;AF1=1;AC1=2;DP4=0,0,7,5;MQ=20;FQ=-63	GT:PL:GQ	1/1:125,36,0:69
odorranaTranscripts_394_4288	3873	.	C	T	90	.	DP=14;VDB=0.0418;AF1=1;AC1=2;DP4=0,0,7,5;MQ=20;FQ=-63	GT:PL:GQ	1/1:123,36,0:69
odorranaTranscripts_395_1337	1156	.	C	T	41	.	DP=36;VDB=0.0014;AF1=0.5;AC1=1;DP4=14,8,3,11;MQ=20;FQ=44;PV4=0.019,3.1e-20,1,1	GT:PL:GQ	0/1:71,0,130:74
odorranaTranscripts_395_1337	1161	.	T	C	41	.	DP=36;VDB=0.0011;AF1=0.5;AC1=1;DP4=14,9,2,11;MQ=20;FQ=44;PV4=0.014,1,1,0.17	GT:PL:GQ	0/1:71,0,135:74
odorranaTranscripts_395_1337	1252	.	C	T	22	.	DP=17;VDB=0.0081;AF1=0.5;AC1=1;DP4=2,8,1,5;MQ=20;FQ=25;PV4=1,1.5e-07,1,1	GT:PL:GQ	0/1:52,0,92:55
odorranaTranscripts_396_2382	1029	.	A	G	23	.	DP=55;VDB=0.0404;AF1=0.5;AC1=1;DP4=24,13,10,8;MQ=20;FQ=26;PV4=0.56,1.5e-32,1,1	GT:PL:GQ	0/1:53,0,134:56
odorranaTranscripts_397_3223	120	.	C	T	37	.	DP=38;VDB=0.0380;AF1=0.5;AC1=1;DP4=18,7,10,3;MQ=20;FQ=40;PV4=1,4.8e-15,1,1	GT:PL:GQ	0/1:67,0,123:70
odorranaTranscripts_397_3223	948	.	G	T	54	.	DP=37;VDB=0.0400;AF1=0.5;AC1=1;DP4=8,13,4,8;MQ=20;FQ=57;PV4=1,2.3e-16,1,1	GT:PL:GQ	0/1:84,0,140:87
odorranaTranscripts_397_3223	1202	.	C	T	35	.	DP=46;VDB=0.0404;AF1=0.5;AC1=1;DP4=13,20,6,7;MQ=20;FQ=38;PV4=0.75,1,1,0.15	GT:PL:GQ	0/1:65,0,149:68
odorranaTranscripts_398_2064	1355	.	A	C	34.5	.	DP=15;VDB=0.0225;AF1=1;AC1=2;DP4=1,1,12,0;MQ=20;FQ=-29;PV4=0.14,0.14,1,0.2	GT:PL:GQ	1/1:64,2,0:5
odorranaTranscripts_399_3272	847	.	G	T	73	.	DP=67;VDB=0.0407;AF1=0.5;AC1=1;DP4=16,23,13,13;MQ=20;FQ=76;PV4=0.61,1.1e-30,1,1	GT:PL:GQ	0/1:103,0,151:99
odorranaTranscripts_401_2220	168	.	G	A	23	.	DP=19;VDB=0.0380;AF1=0.5;AC1=1;DP4=3,9,2,5;MQ=20;FQ=26;PV4=1,3.7e-13,1,0.23	GT:PL:GQ	0/1:53,0,106:56
odorranaTranscripts_401_2220	1788	.	A	G	119	.	DP=19;VDB=0.0374;AF1=1;AC1=2;DP4=2,0,7,10;MQ=20;FQ=-45;PV4=0.21,1,1,0.17	GT:PL:GQ	1/1:152,18,0:33
odorranaTranscripts_402_4166	1169	.	T	C	38	.	DP=12;VDB=0.0359;AF1=0.5;AC1=1;DP4=2,4,3,3;MQ=20;FQ=38;PV4=1,7.3e-07,1,0.21	GT:PL:GQ	0/1:68,0,68:68
odorranaTranscripts_402_4166	3173	.	C	T	42	.	DP=80;VDB=0.0392;AF1=0.5;AC1=1;DP4=36,15,19,9;MQ=20;FQ=45;PV4=0.8,2.6e-28,1,0.34	GT:PL:GQ	0/1:72,0,125:75
odorranaTranscripts_403_3910	656	.	C	T	76	.	DP=30;VDB=0.0365;AF1=0.5;AC1=1;DP4=4,11,4,10;MQ=20;FQ=77.8;PV4=1,0.068,1,1	GT:PL:GQ	0/1:106,0,111:99
odorranaTranscripts_403_3910	1102	.	T	C	7.8	.	DP=34;VDB=0.0394;AF1=0.5;AC1=1;DP4=12,14,4,4;MQ=20;FQ=10.4;PV4=1,0.17,1,1	GT:PL:GQ	0/1:37,0,146:39
odorranaTranscripts_403_3910	1470	.	G	T	3.01	.	DP=23;VDB=0.0359;AF1=0.4997;AC1=1;DP4=9,8,5,1;MQ=20;FQ=4.77;PV4=0.34,8.4e-08,1,1	GT:PL:GQ	0/1:30,0,133:28
odorranaTranscripts_403_3910	3016	.	A	G	9.52	.	DP=6;VDB=0.0225;AF1=0.5;AC1=1;DP4=1,2,2,1;MQ=20;FQ=9.52;PV4=1,0.00013,1,1	GT:PL:GQ	0/1:39,0,39:39
odorranaTranscripts_404_1835	17	.	A	G	17.1	.	DP=6;VDB=0.0000;AF1=1;AC1=2;DP4=0,0,3,0;MQ=20;FQ=-36	GT:PL:GQ	1/1:49,9,0:15
odorranaTranscripts_404_1835	18	.	T	G	17.1	.	DP=6;VDB=0.0000;AF1=1;AC1=2;DP4=0,0,3,0;MQ=20;FQ=-36	GT:PL:GQ	1/1:49,9,0:15
odorranaTranscripts_404_1835	655	.	G	T	53	.	DP=27;VDB=0.0365;AF1=0.5;AC1=1;DP4=7,8,4,7;MQ=20;FQ=56;PV4=0.7,5.8e-12,1,1	GT:PL:GQ	0/1:83,0,123:86
odorranaTranscripts_404_1835	1001	.	G	T	40.1	.	DP=8;VDB=0.0066;AF1=0.5064;AC1=1;DP4=1,1,4,2;MQ=20;FQ=-11.3;PV4=1,0.00087,1,1	GT:PL:GQ	0/1:70,0,16:19
odorranaTranscripts_405_2973	522	.	A	G	68	.	DP=18;VDB=0.0394;AF1=0.5;AC1=1;DP4=3,5,5,5;MQ=20;FQ=47;PV4=0.66,0.002,1,0.27	GT:PL:GQ	0/1:98,0,74:77
odorranaTranscripts_405_2973	651	.	C	T	32	.	DP=13;VDB=0.0118;AF1=0.5;AC1=1;DP4=3,4,4,2;MQ=20;FQ=34.9;PV4=0.59,0.052,1,0.24	GT:PL:GQ	0/1:62,0,79:65
odorranaTranscripts_405_2973	2124	.	C	T	61	.	DP=34;VDB=0.0356;AF1=0.5;AC1=1;DP4=10,9,5,8;MQ=20;FQ=64;PV4=0.49,3.6e-12,1,0.35	GT:PL:GQ	0/1:91,0,133:94
odorranaTranscripts_406_2769	126	.	G	A	5.46	.	DP=6;VDB=0.0000;AF1=0.4999;AC1=1;DP4=2,1,3,0;MQ=20;FQ=6.83;PV4=1,0.26,1,1	GT:PL:GQ	0/1:34,0,39:34
odorranaTranscripts_406_2769	197	.	T	G	97	.	DP=9;VDB=0.0395;AF1=1;AC1=2;DP4=0,0,4,5;MQ=20;FQ=-54	GT:PL:GQ	1/1:130,27,0:51
odorranaTranscripts_406_2769	223	.	A	G	33	.	DP=13;VDB=0.0003;AF1=0.5005;AC1=1;DP4=0,4,9,0;MQ=20;FQ=3.02;PV4=0.0014,0.17,1,0.009	GT:PL:GQ	0/1:63,0,27:30
odorranaTranscripts_406_2769	254	.	G	A	30.3	.	DP=20;VDB=0.0124;AF1=0.5336;AC1=1;DP4=0,4,16,0;MQ=20;FQ=-18.1;PV4=0.00021,1,1,1	GT:PL:GQ	0/1:60,0,9:12
odorranaTranscripts_406_2769	485	.	G	C	86	.	DP=92;VDB=0.0340;AF1=0.5;AC1=1;DP4=5,19,40,24;MQ=20;FQ=21;PV4=0.00067,9.1e-40,1,1	GT:PL:GQ	0/1:116,0,48:51
odorranaTranscripts_406_2769	1266	.	A	C	30	.	DP=30;VDB=0.0400;AF1=0.5;AC1=1;DP4=14,7,5,4;MQ=20;FQ=33;PV4=0.69,0.43,1,1	GT:PL:GQ	0/1:60,0,127:63
odorranaTranscripts_407_5802	325	.	A	G	8.65	.	DP=8;VDB=0.0000;AF1=0.5003;AC1=1;DP4=3,0,5,0;MQ=20;FQ=3.82;PV4=1,1.2e-08,1,1	GT:PL:GQ	0/1:38,0,29:32
odorranaTranscripts_407_5802	1690	.	G	T	38	.	DP=22;VDB=0.0399;AF1=0.5;AC1=1;DP4=9,5,3,5;MQ=20;FQ=41;PV4=0.38,1,1,1	GT:PL:GQ	0/1:68,0,114:71
odorranaTranscripts_407_5802	2547	.	C	A	10.4	.	DP=13;VDB=0.0380;AF1=0.5;AC1=1;DP4=3,5,2,3;MQ=20;FQ=13.2;PV4=1,1.8e-07,1,0.033	GT:PL:GQ	0/1:40,0,89:42
odorranaTranscripts_407_5802	2727	.	C	T	37	.	DP=18;VDB=0.0291;AF1=0.5;AC1=1;DP4=7,3,5,3;MQ=20;FQ=40;PV4=1,3.8e-09,1,1	GT:PL:GQ	0/1:67,0,91:70
odorranaTranscripts_407_5802	2924	.	T	A	46	.	DP=31;VDB=0.0345;AF1=0.5;AC1=1;DP4=8,12,5,6;MQ=20;FQ=49;PV4=1,2.8e-07,1,1	GT:PL:GQ	0/1:76,0,139:79
odorranaTranscripts_408_1966	164	.	C	T	152	.	DP=31;VDB=0.0374;AF1=1;AC1=2;DP4=0,0,14,11;MQ=20;FQ=-102	GT:PL:GQ	1/1:185,75,0:99
odorranaTranscripts_408_1966	1342	.	A	G	151	.	DP=50;VDB=0.0399;AF1=1;AC1=2;DP4=0,1,24,20;MQ=20;FQ=-142;PV4=0.47,1.1e-11,1,1	GT:PL:GQ	1/1:184,115,0:99
odorranaTranscripts_412_2096	131	.	C	T	28	.	DP=15;VDB=0.0325;AF1=0.5;AC1=1;DP4=7,2,4,2;MQ=20;FQ=31;PV4=1,1,1,0.36	GT:PL:GQ	0/1:58,0,83:61
odorranaTranscripts_412_2096	1907	.	C	T	113	.	DP=49;VDB=0.0308;AF1=1;AC1=2;DP4=3,1,32,12;MQ=20;FQ=-94;PV4=1,1,1,1	GT:PL:GQ	1/1:146,67,0:99
odorranaTranscripts_413_4547	109	.	T	C	43	.	DP=29;VDB=0.0374;AF1=0.5;AC1=1;DP4=14,3,10,2;MQ=20;FQ=46;PV4=1,1,1,0.15	GT:PL:GQ	0/1:73,0,97:76
odorranaTranscripts_413_4547	1933	.	G	A	14.2	.	DP=18;VDB=0.0298;AF1=0.5;AC1=1;DP4=9,3,3,3;MQ=20;FQ=17.1;PV4=0.34,6.1e-09,1,1	GT:PL:GQ	0/1:44,0,99:47
odorranaTranscripts_413_4547	2010	.	G	T	43	.	DP=14;VDB=0.0359;AF1=0.5;AC1=1;DP4=2,3,3,6;MQ=20;FQ=22;PV4=1,4.1e-08,1,1	GT:PL:GQ	0/1:73,0,49:52
odorranaTranscripts_413_4547	2346	.	A	G	6.98	.	DP=7;VDB=0.0154;AF1=0.4999;AC1=1;DP4=0,4,2,1;MQ=20;FQ=8.83;PV4=0.14,0.16,1,0.022	GT:PL:GQ	0/1:36,0,43:37
odorranaTranscripts_413_4547	2547	.	T	C	29	.	DP=36;VDB=0.0392;AF1=0.5;AC1=1;DP4=14,10,7,4;MQ=20;FQ=32;PV4=1,3.1e-17,1,1	GT:PL:GQ	0/1:59,0,139:62
odorranaTranscripts_413_4547	3336	.	T	C	39	.	DP=20;VDB=0.0392;AF1=0.5;AC1=1;DP4=4,7,5,4;MQ=20;FQ=42;PV4=0.65,1.4e-15,1,0.035	GT:PL:GQ	0/1:69,0,104:72
odorranaTranscripts_413_4547	3430	.	T	G	9.52	.	DP=7;VDB=0.0234;AF1=0.5;AC1=1;DP4=1,2,1,2;MQ=20;FQ=9.52;PV4=1,0.00074,1,0.34	GT:PL:GQ	0/1:39,0,39:39
odorranaTranscripts_413_4547	3598	.	C	T	14.2	.	DP=16;VDB=0.0392;AF1=0.5;AC1=1;DP4=6,5,2,3;MQ=20;FQ=17.1;PV4=1,0.098,1,0.4	GT:PL:GQ	0/1:44,0,110:47
odorranaTranscripts_414_1689	1117	.	C	T	77	.	DP=34;VDB=0.0333;AF1=0.5;AC1=1;DP4=7,9,12,6;MQ=20;FQ=79.5;PV4=0.3,1.8e-16,1,1	GT:PL:GQ	0/1:107,0,116:99
odorranaTranscripts_414_1689	1466	.	A	G	29	.	DP=48;VDB=0.0179;AF1=0.5;AC1=1;DP4=17,18,7,6;MQ=20;FQ=32;PV4=1,1.3e-10,1,1	GT:PL:GQ	0/1:59,0,145:62
odorranaTranscripts_414_1689	1635	.	G	A	12.3	.	DP=24;VDB=0.0069;AF1=0.5;AC1=1;DP4=1,16,1,6;MQ=20;FQ=15.1;PV4=0.51,0.43,1,1	GT:PL:GQ	0/1:42,0,84:44
odorranaTranscripts_415_1186	14	.	C	A	6.02	.	DP=2;VDB=0.0194;AF1=1;AC1=2;DP4=0,0,2,0;MQ=20;FQ=-33	GT:PL:GQ	1/1:36,6,0:6
odorranaTranscripts_419_1122	32	.	G	C	6.02	.	DP=2;VDB=0.0196;AF1=1;AC1=2;DP4=0,0,2,0;MQ=20;FQ=-33	GT:PL:GQ	1/1:36,6,0:6
odorranaTranscripts_419_1122	150	.	G	T	171	.	DP=84;VDB=0.0374;AF1=1;AC1=2;DP4=0,0,47,34;MQ=20;FQ=-271	GT:PL:GQ	1/1:204,244,0:99
odorranaTranscripts_419_1122	895	.	A	G	27	.	DP=95;VDB=0.0198;AF1=0.5;AC1=1;DP4=18,44,12,21;MQ=20;FQ=30;PV4=0.49,1.8e-49,1,1	GT:PL:GQ	0/1:57,0,150:60
odorranaTranscripts_420_2915	428	.	T	C	3.01	.	DP=9;VDB=0.0149;AF1=0.4997;AC1=1;DP4=2,4,2,1;MQ=20;FQ=4.77;PV4=0.52,4.9e-05,1,1	GT:PL:GQ	0/1:30,0,75:28
odorranaTranscripts_420_2915	1858	.	C	T	62	.	DP=12;VDB=0.0398;AF1=0.5016;AC1=1;DP4=2,1,5,4;MQ=20;FQ=-6.18;PV4=1,8.8e-08,1,1	GT:PL:GQ	0/1:92,0,22:25
odorranaTranscripts_421_2469	2172	.	A	T	128	.	DP=43;VDB=0.0374;AF1=1;AC1=2;DP4=0,0,11,9;MQ=20;FQ=-87	GT:PL:GQ	1/1:161,60,0:99
odorranaTranscripts_422_2545	1964	.	T	A	62	.	DP=22;VDB=0.0343;AF1=0.5;AC1=1;DP4=4,6,6,5;MQ=20;FQ=62.5;PV4=0.67,0.12,1,0.0038	GT:PL:GQ	0/1:92,0,93:92
odorranaTranscripts_422_2545	2277	.	G	C	5.46	.	DP=11;VDB=0.0318;AF1=0.4999;AC1=1;DP4=2,5,3,1;MQ=20;FQ=7.8;PV4=0.24,2e-07,1,0.44	GT:PL:GQ	0/1:34,0,80:34
odorranaTranscripts_422_2545	2282	.	G	T	12.3	.	DP=10;VDB=0.0318;AF1=0.5;AC1=1;DP4=1,5,3,1;MQ=20;FQ=15.1;PV4=0.19,1,1,0.42	GT:PL:GQ	0/1:42,0,66:44
odorranaTranscripts_425_670	77	.	G	A	6.02	.	DP=2;VDB=0.0073;AF1=1;AC1=2;DP4=0,0,2,0;MQ=20;FQ=-33	GT:PL:GQ	1/1:36,6,0:6
odorranaTranscripts_425_670	193	.	G	A	71	.	DP=38;VDB=0.0172;AF1=0.5;AC1=1;DP4=11,6,17,4;MQ=20;FQ=73;PV4=0.29,4.8e-13,1,0.22	GT:PL:GQ	0/1:101,0,107:99
odorranaTranscripts_427_1269	581	.	T	C	9.31	.	DP=2;VDB=0.0047;AF1=1;AC1=2;DP4=0,0,1,1;MQ=20;FQ=-33	GT:PL:GQ	1/1:40,6,0:8
odorranaTranscripts_429_2445	443	.	C	T	4.77	.	DP=17;VDB=0.0380;AF1=0.4999;AC1=1;DP4=5,6,4,2;MQ=20;FQ=6.99;PV4=0.62,4.7e-07,1,1	GT:PL:GQ	0/1:33,0,110:33
odorranaTranscripts_429_2445	496	.	C	A	36	.	DP=16;VDB=0.0284;AF1=0.5;AC1=1;DP4=5,4,4,3;MQ=20;FQ=39;PV4=1,1.3e-08,1,0.17	GT:PL:GQ	0/1:66,0,93:69
odorranaTranscripts_429_2445	749	.	G	T	24	.	DP=20;VDB=0.0302;AF1=0.5;AC1=1;DP4=4,9,3,4;MQ=20;FQ=27;PV4=0.65,5.4e-09,1,1	GT:PL:GQ	0/1:54,0,115:57
odorranaTranscripts_429_2445	1222	.	A	G	5.46	.	DP=8;VDB=0.0244;AF1=0.4999;AC1=1;DP4=0,5,1,2;MQ=20;FQ=7.71;PV4=0.37,0.046,1,0.36	GT:PL:GQ	0/1:34,0,50:34
odorranaTranscripts_429_2445	1364	.	G	A	3.64	.	DP=3;VDB=0.0157;AF1=0.5205;AC1=1;DP4=1,0,1,1;MQ=20;FQ=-16.1;PV4=1,1,1,1	GT:PL:GQ	0/1:31,0,11:18
odorranaTranscripts_429_2445	1683	.	T	G	14.2	.	DP=50;VDB=0.0384;AF1=0.5;AC1=1;DP4=17,20,6,6;MQ=20;FQ=17.1;PV4=1,9.3e-17,1,0.17	GT:PL:GQ	0/1:44,0,144:47
odorranaTranscripts_429_2445	2030	.	G	A	65	.	DP=56;VDB=0.0399;AF1=0.5;AC1=1;DP4=20,16,9,10;MQ=20;FQ=68;PV4=0.58,0.023,1,1	GT:PL:GQ	0/1:95,0,144:98
odorranaTranscripts_429_2445	2136	.	A	T	30	.	DP=81;VDB=0.0401;AF1=0.5;AC1=1;DP4=33,24,13,9;MQ=20;FQ=33;PV4=1,0.12,1,1	GT:PL:GQ	0/1:60,0,127:63
odorranaTranscripts_430_2717	410	.	T	C	4.13	.	DP=47;VDB=0.0399;AF1=0.4998;AC1=1;DP4=18,17,8,4;MQ=20;FQ=6.2;PV4=0.5,2.4e-15,1,1	GT:PL:GQ	0/1:32,0,141:31
odorranaTranscripts_430_2717	883	.	C	T	8.64	.	DP=28;VDB=0.0400;AF1=0.5;AC1=1;DP4=8,12,5,3;MQ=20;FQ=11.3;PV4=0.41,9.7e-17,1,0.35	GT:PL:GQ	0/1:38,0,141:40
odorranaTranscripts_430_2717	1861	.	T	A	29	.	DP=40;VDB=0.0399;AF1=0.5;AC1=1;DP4=17,10,9,3;MQ=20;FQ=32;PV4=0.71,2e-13,1,0.051	GT:PL:GQ	0/1:59,0,135:62
odorranaTranscripts_430_2717	1900	.	T	G	4.13	.	DP=50;VDB=0.0399;AF1=0.4998;AC1=1;DP4=21,18,4,7;MQ=20;FQ=6.2;PV4=0.5,1.1e-14,1,1	GT:PL:GQ	0/1:32,0,135:31
odorranaTranscripts_430_2717	1912	.	T	G	76	.	DP=50;VDB=0.0400;AF1=0.5;AC1=1;DP4=15,16,9,10;MQ=20;FQ=79;PV4=1,0.22,1,0.25	GT:PL:GQ	0/1:106,0,148:99
odorranaTranscripts_430_2717	1916	.	G	A	70	.	DP=49;VDB=0.0399;AF1=0.5;AC1=1;DP4=15,16,9,9;MQ=20;FQ=73;PV4=1,1.1e-21,1,0.2	GT:PL:GQ	0/1:100,0,148:99
odorranaTranscripts_430_2717	2324	.	T	C	25	.	DP=11;VDB=0.0155;AF1=0.5;AC1=1;DP4=1,5,2,3;MQ=20;FQ=27.5;PV4=0.55,0.22,1,0.13	GT:PL:GQ	0/1:55,0,64:57
odorranaTranscripts_432_7282	2319	.	C	T	94	.	DP=42;VDB=0.0339;AF1=0.5;AC1=1;DP4=9,12,7,14;MQ=20;FQ=96.2;PV4=0.75,5.5e-14,1,0.25	GT:PL:GQ	0/1:124,0,131:99
odorranaTranscripts_434_994	159	.	G	A	40	.	DP=13;VDB=0.0298;AF1=0.5;AC1=1;DP4=4,2,4,3;MQ=20;FQ=35.2;PV4=1,1.9e-08,1,1	GT:PL:GQ	0/1:70,0,63:65
odorranaTranscripts_434_994	167	.	C	A	41	.	DP=14;VDB=0.0298;AF1=0.5;AC1=1;DP4=4,3,4,3;MQ=20;FQ=42.8;PV4=1,6.9e-10,1,0.42	GT:PL:GQ	0/1:71,0,76:73
odorranaTranscripts_434_994	426	.	A	C	77	.	DP=8;VDB=0.0298;AF1=1;AC1=2;DP4=0,0,2,6;MQ=20;FQ=-51	GT:PL:GQ	1/1:110,24,0:45
odorranaTranscripts_435_6268	6	.	G	T	50	.	DP=8;VDB=0.0000;AF1=1;AC1=2;DP4=0,0,8,0;MQ=20;FQ=-51	GT:PL:GQ	1/1:83,24,0:45
odorranaTranscripts_435_6268	966	.	C	T	104	.	DP=58;VDB=0.0355;AF1=0.5;AC1=1;DP4=12,12,22,12;MQ=20;FQ=91.9;PV4=0.29,0.42,1,1	GT:PL:GQ	0/1:134,0,119:99
odorranaTranscripts_435_6268	984	.	T	C	9.52	.	DP=47;VDB=0.0253;AF1=0.5;AC1=1;DP4=14,13,20,0;MQ=20;FQ=12.3;PV4=0.00017,2.5e-22,1,1	GT:PL:GQ	0/1:39,0,142:41
odorranaTranscripts_435_6268	1134	.	C	T	11.3	.	DP=41;VDB=0.0302;AF1=0.5001;AC1=1;DP4=4,5,31,0;MQ=20;FQ=7.15;PV4=0.00019,2e-22,1,0.029	GT:PL:GQ	0/1:41,0,34:37
odorranaTranscripts_435_6268	1282	.	A	T	39	.	DP=42;VDB=0.0190;AF1=0.5;AC1=1;DP4=9,19,5,9;MQ=20;FQ=42;PV4=1,3.1e-26,1,1	GT:PL:GQ	0/1:69,0,147:72
odorranaTranscripts_435_6268	1340	.	A	G	49	.	DP=17;VDB=0.0388;AF1=1;AC1=2;DP4=1,0,16,0;MQ=20;FQ=-58;PV4=1,0.17,1,0.22	GT:PL:GQ	1/1:82,31,0:59
odorranaTranscripts_435_6268	4019	.	T	C	23	.	DP=18;VDB=0.0190;AF1=0.5;AC1=1;DP4=5,7,3,3;MQ=20;FQ=26;PV4=1,1.1e-06,1,1	GT:PL:GQ	0/1:53,0,116:56
odorranaTranscripts_435_6268	4033	.	C	T	28	.	DP=13;VDB=0.0164;AF1=0.5;AC1=1;DP4=2,5,4,2;MQ=20;FQ=31;PV4=0.29,9.7e-09,1,1	GT:PL:GQ	0/1:58,0,76:61
odorranaTranscripts_435_6268	4409	.	C	T	18.1	.	DP=8;VDB=0.0180;AF1=0.5;AC1=1;DP4=3,1,3,1;MQ=20;FQ=18.1;PV4=1,2.7e-08,1,0.41	GT:PL:GQ	0/1:48,0,48:48
odorranaTranscripts_435_6268	4429	.	G	A	6.98	.	DP=12;VDB=0.0324;AF1=0.4999;AC1=1;DP4=4,4,3,1;MQ=20;FQ=9.53;PV4=0.58,4.3e-06,1,1	GT:PL:GQ	0/1:36,0,92:37
odorranaTranscripts_436_1929	977	.	A	G	24	.	DP=3;VDB=0.0224;AF1=1;AC1=2;DP4=0,0,2,1;MQ=20;FQ=-36	GT:PL:GQ	1/1:56,9,0:15
odorranaTranscripts_437_1924	229	.	C	T	31	.	DP=20;VDB=0.0373;AF1=0.5;AC1=1;DP4=7,6,4,3;MQ=20;FQ=34;PV4=1,0.16,1,1	GT:PL:GQ	0/1:61,0,118:64
odorranaTranscripts_437_1924	321	.	A	G	23	.	DP=28;VDB=0.0118;AF1=0.5;AC1=1;DP4=14,6,3,5;MQ=20;FQ=26;PV4=0.2,0.38,1,1	GT:PL:GQ	0/1:53,0,122:56
odorranaTranscripts_437_1924	423	.	A	G	14.2	.	DP=15;VDB=0.0271;AF1=0.5;AC1=1;DP4=1,8,0,6;MQ=20;FQ=17.1;PV4=1,4.8e-08,1,0.35	GT:PL:GQ	0/1:44,0,77:47
odorranaTranscripts_437_1924	496	.	A	G	4.13	.	DP=15;VDB=0.0399;AF1=0.4998;AC1=1;DP4=6,4,2,2;MQ=20;FQ=6.2;PV4=1,1.5e-07,1,1	GT:PL:GQ	0/1:32,0,103:31
odorranaTranscripts_437_1924	558	.	A	G	12.3	.	DP=10;VDB=0.0126;AF1=0.5;AC1=1;DP4=2,4,3,1;MQ=20;FQ=15.1;PV4=0.52,1,1,0.21	GT:PL:GQ	0/1:42,0,71:44
odorranaTranscripts_437_1924	582	.	G	A	17.1	.	DP=14;VDB=0.0241;AF1=0.5;AC1=1;DP4=6,3,3,2;MQ=20;FQ=20.1;PV4=1,0.0012,1,1	GT:PL:GQ	0/1:47,0,92:50
odorranaTranscripts_440_3393	2716	.	C	T	108	.	DP=37;VDB=0.0401;AF1=1;AC1=2;DP4=1,1,12,18;MQ=20;FQ=-82;PV4=1,2.5e-12,1,0.17	GT:PL:GQ	1/1:141,55,0:99
odorranaTranscripts_441_3559	472	.	G	A	100	.	DP=27;VDB=0.0345;AF1=1;AC1=2;DP4=0,0,7,7;MQ=20;FQ=-69	GT:PL:GQ	1/1:133,42,0:81
odorranaTranscripts_441_3559	1171	.	C	A	92	.	DP=71;VDB=0.0308;AF1=0.5;AC1=1;DP4=21,18,20,12;MQ=20;FQ=95;PV4=0.48,4e-41,1,1	GT:PL:GQ	0/1:122,0,143:99
odorranaTranscripts_441_3559	1287	.	T	G	81	.	DP=60;VDB=0.0384;AF1=0.5;AC1=1;DP4=13,23,10,13;MQ=20;FQ=84;PV4=0.6,2.4e-29,1,0.47	GT:PL:GQ	0/1:111,0,151:99
odorranaTranscripts_441_3559	1698	.	C	T	18.1	.	DP=34;VDB=0.0393;AF1=0.5;AC1=1;DP4=17,7,6,4;MQ=20;FQ=21;PV4=0.69,7.8e-17,1,0.011	GT:PL:GQ	0/1:48,0,124:51
odorranaTranscripts_442_1614	902	.	A	G	190	.	DP=96;VDB=0.0198;AF1=1;AC1=2;DP4=2,0,24,60;MQ=20;FQ=-244;PV4=0.089,0.11,1,0.16	GT:PL:GQ	1/1:223,217,0:99
odorranaTranscripts_443_1803	537	.	C	T	6.98	.	DP=13;VDB=0.0190;AF1=0.4999;AC1=1;DP4=4,2,6,0;MQ=20;FQ=9.52;PV4=0.45,7.7e-08,1,1	GT:PL:GQ	0/1:36,0,66:37
odorranaTranscripts_443_1803	671	.	C	T	29	.	DP=20;VDB=0.0398;AF1=0.5;AC1=1;DP4=4,9,2,5;MQ=20;FQ=32;PV4=1,2.6e-13,1,0.043	GT:PL:GQ	0/1:59,0,115:62
odorranaTranscripts_443_1803	1056	.	C	T	7.8	.	DP=13;VDB=0.0249;AF1=0.5;AC1=1;DP4=2,7,2,2;MQ=20;FQ=10.4;PV4=0.53,3.3e-05,1,0.47	GT:PL:GQ	0/1:37,0,91:39
odorranaTranscripts_443_1803	1487	.	C	T	143	.	DP=24;VDB=0.0365;AF1=1;AC1=2;DP4=0,0,7,17;MQ=20;FQ=-99	GT:PL:GQ	1/1:176,72,0:99
odorranaTranscripts_444_601	21	.	C	G	33	.	DP=23;VDB=0.0001;AF1=0.5;AC1=1;DP4=10,0,13,0;MQ=20;FQ=26.5;PV4=1,0.5,1,1	GT:PL:GQ	0/1:63,0,54:56
odorranaTranscripts_444_601	346	.	C	A	27	.	DP=79;VDB=0.0053;AF1=0.5;AC1=1;DP4=17,35,5,22;MQ=20;FQ=30;PV4=0.29,2.5e-45,1,1	GT:PL:GQ	0/1:57,0,151:60
odorranaTranscripts_444_601	404	.	C	T	6.96	.	DP=15;VDB=0.0350;AF1=0.6671;AC1=1;DP4=0,1,0,4;MQ=20;FQ=-24;PV4=1,0.27,1,1	GT:PL:GQ	0/1:35,0,3:7
odorranaTranscripts_445_2861	2492	.	G	A	22	.	DP=27;VDB=0.0305;AF1=0.5;AC1=1;DP4=4,15,2,6;MQ=20;FQ=25;PV4=1,0.19,1,0.31	GT:PL:GQ	0/1:52,0,123:55
odorranaTranscripts_445_2861	2754	.	T	C	41	.	DP=34;VDB=0.0401;AF1=0.5;AC1=1;DP4=6,16,3,8;MQ=20;FQ=44;PV4=1,5.2e-07,1,1	GT:PL:GQ	0/1:71,0,136:74
odorranaTranscripts_446_711	578	.	C	T	24	.	DP=9;VDB=0.0392;AF1=0.5;AC1=1;DP4=1,3,3,2;MQ=20;FQ=18.4;PV4=0.52,8.4e-05,1,1	GT:PL:GQ	0/1:54,0,46:48
odorranaTranscripts_447_3119	1509	.	A	G	46	.	DP=91;VDB=0.0404;AF1=0.5;AC1=1;DP4=24,39,14,14;MQ=20;FQ=49;PV4=0.36,7.3e-35,1,1	GT:PL:GQ	0/1:76,0,142:79
odorranaTranscripts_447_3119	2554	.	C	G	52	.	DP=65;VDB=0.0244;AF1=1;AC1=2;DP4=0,1,60,0;MQ=20;FQ=-192;PV4=0.016,1,1,0.28	GT:PL:GQ	1/1:85,165,0:99
odorranaTranscripts_448_901	410	.	A	T	38.5	.	DP=4;VDB=0.0017;AF1=1;AC1=2;DP4=0,0,2,2;MQ=20;FQ=-39	GT:PL:GQ	1/1:71,12,0:21
odorranaTranscripts_449_1857	931	.	A	G	29	.	DP=43;VDB=0.0172;AF1=0.5;AC1=1;DP4=26,2,10,5;MQ=20;FQ=31.9;PV4=0.04,1.1e-23,1,1	GT:PL:GQ	0/1:59,0,77:62
odorranaTranscripts_449_1857	944	.	A	G	12.3	.	DP=54;VDB=0.0404;AF1=0.5;AC1=1;DP4=9,6,37,0;MQ=20;FQ=15.1;PV4=0.00025,0.16,1,0.022	GT:PL:GQ	0/1:42,0,66:44
odorranaTranscripts_449_1857	1205	.	T	G	47	.	DP=98;VDB=0.0388;AF1=0.5;AC1=1;DP4=34,30,16,15;MQ=20;FQ=50;PV4=1,1.5e-50,1,1	GT:PL:GQ	0/1:77,0,135:80
odorranaTranscripts_449_1857	1457	.	T	C	3.54	.	DP=32;VDB=0.0053;AF1=0.4998;AC1=1;DP4=4,17,3,4;MQ=20;FQ=5.47;PV4=0.32,1.3e-07,1,1	GT:PL:GQ	0/1:31,0,122:30
odorranaTranscripts_449_1857	1501	.	C	T	7.8	.	DP=13;VDB=0.0393;AF1=0.5;AC1=1;DP4=1,6,1,3;MQ=20;FQ=10.4;PV4=1,0.001,1,1	GT:PL:GQ	0/1:37,0,72:39
odorranaTranscripts_449_1857	1677	.	C	T	9.31	.	DP=2;VDB=0.0120;AF1=1;AC1=2;DP4=0,0,1,1;MQ=20;FQ=-33	GT:PL:GQ	1/1:40,6,0:8
odorranaTranscripts_449_1857	1681	.	T	C	9.31	.	DP=2;VDB=0.0120;AF1=1;AC1=2;DP4=0,0,1,1;MQ=20;FQ=-33	GT:PL:GQ	1/1:40,6,0:8
odorranaTranscripts_450_1980	826	.	A	G	71	.	DP=37;VDB=0.0384;AF1=0.5;AC1=1;DP4=8,12,11,6;MQ=20;FQ=74;PV4=0.19,3.1e-12,1,0.0035	GT:PL:GQ	0/1:101,0,133:99
odorranaTranscripts_450_1980	1135	.	G	T	4.13	.	DP=19;VDB=0.0244;AF1=0.4999;AC1=1;DP4=3,0,3,0;MQ=20;FQ=4.69;PV4=1,0.0013,1,1	GT:PL:GQ	0/1:32,0,34:31
odorranaTranscripts_453_980	596	.	G	T	25	.	DP=17;VDB=0.0373;AF1=0.5;AC1=1;DP4=5,5,4,2;MQ=20;FQ=28;PV4=0.63,6.6e-08,1,1	GT:PL:GQ	0/1:55,0,103:58
odorranaTranscripts_454_8135	34	.	G	A	8.64	.	DP=21;VDB=0.0025;AF1=0.5;AC1=1;DP4=11,1,6,1;MQ=20;FQ=11.3;PV4=1,0.0003,1,1	GT:PL:GQ	0/1:38,0,77:40
odorranaTranscripts_454_8135	1103	.	G	A	60	.	DP=67;VDB=0.0291;AF1=0.5;AC1=1;DP4=26,19,11,11;MQ=20;FQ=63;PV4=0.61,4e-10,1,1	GT:PL:GQ	0/1:90,0,139:93
odorranaTranscripts_454_8135	1145	.	T	C	101	.	DP=59;VDB=0.0388;AF1=0.5;AC1=1;DP4=12,17,9,20;MQ=20;FQ=104;PV4=0.59,3.5e-19,1,0.0088	GT:PL:GQ	0/1:131,0,140:99
odorranaTranscripts_454_8135	1334	.	A	G	105	.	DP=85;VDB=0.0402;AF1=0.5;AC1=1;DP4=19,24,22,18;MQ=20;FQ=108;PV4=0.38,3.1e-26,1,0.098	GT:PL:GQ	0/1:135,0,145:99
odorranaTranscripts_454_8135	1370	.	A	C	110	.	DP=79;VDB=0.0413;AF1=0.5;AC1=1;DP4=18,20,20,19;MQ=20;FQ=110;PV4=0.82,6.9e-29,1,1	GT:PL:GQ	0/1:140,0,140:99
odorranaTranscripts_454_8135	3248	.	A	G	35	.	DP=30;VDB=0.0380;AF1=0.5;AC1=1;DP4=13,7,6,4;MQ=20;FQ=38;PV4=1,4.5e-09,1,1	GT:PL:GQ	0/1:65,0,128:68
odorranaTranscripts_454_8135	3386	.	G	A	11.3	.	DP=28;VDB=0.0407;AF1=0.5;AC1=1;DP4=10,9,4,3;MQ=20;FQ=14.2;PV4=1,2e-06,1,1	GT:PL:GQ	0/1:41,0,137:43
odorranaTranscripts_454_8135	3458	.	C	T	60	.	DP=31;VDB=0.0400;AF1=0.5;AC1=1;DP4=7,12,6,6;MQ=20;FQ=63;PV4=0.71,6e-09,1,1	GT:PL:GQ	0/1:90,0,135:93
odorranaTranscripts_455_2100	410	.	G	A	17.1	.	DP=17;VDB=0.0374;AF1=0.5;AC1=1;DP4=4,7,1,5;MQ=20;FQ=20.1;PV4=0.6,1.3e-06,1,0.084	GT:PL:GQ	0/1:47,0,109:50
odorranaTranscripts_456_1150	286	.	T	C	3.64	.	DP=3;VDB=0.0176;AF1=0.5205;AC1=1;DP4=1,0,1,1;MQ=20;FQ=-16.1;PV4=1,0.083,1,0.3	GT:PL:GQ	0/1:31,0,11:18
odorranaTranscripts_456_1150	379	.	C	T	61	.	DP=16;VDB=0.0190;AF1=0.5008;AC1=1;DP4=2,2,7,5;MQ=20;FQ=-4.12;PV4=1,0.0024,1,1	GT:PL:GQ	0/1:91,0,25:28
odorranaTranscripts_457_4314	501	.	G	A	15.1	.	DP=71;VDB=0.0401;AF1=0.5;AC1=1;DP4=25,26,8,9;MQ=20;FQ=18.1;PV4=1,8e-14,1,0.24	GT:PL:GQ	0/1:45,0,132:48
odorranaTranscripts_457_4314	1169	.	A	C	118	.	DP=40;VDB=0.0216;AF1=0.5;AC1=1;DP4=6,7,11,16;MQ=20;FQ=52;PV4=1,1.6e-12,1,1	GT:PL:GQ	0/1:148,0,79:82
odorranaTranscripts_457_4314	1256	.	T	G	97	.	DP=45;VDB=0.0380;AF1=0.5;AC1=1;DP4=13,6,15,11;MQ=20;FQ=75;PV4=0.54,5.1e-24,1,0.36	GT:PL:GQ	0/1:127,0,102:99
odorranaTranscripts_457_4314	1380	.	C	T	5.46	.	DP=53;VDB=0.0365;AF1=0.4999;AC1=1;DP4=18,23,4,8;MQ=20;FQ=7.8;PV4=0.74,1,1,1	GT:PL:GQ	0/1:34,0,141:34
odorranaTranscripts_457_4314	1732	.	C	A	14.2	.	DP=11;VDB=0.0001;AF1=0.5;AC1=1;DP4=1,5,0,5;MQ=20;FQ=17.1;PV4=1,0.3,1,0.35	GT:PL:GQ	0/1:44,0,64:47
odorranaTranscripts_457_4314	1831	.	C	T	11.3	.	DP=42;VDB=0.0198;AF1=0.5;AC1=1;DP4=12,1,5,1;MQ=20;FQ=14.2;PV4=1,0.088,1,0.37	GT:PL:GQ	0/1:41,0,77:43
odorranaTranscripts_457_4314	4188	.	C	T	15.1	.	DP=11;VDB=0.0042;AF1=0.5;AC1=1;DP4=2,4,1,4;MQ=20;FQ=18.1;PV4=1,2.2e-05,1,0.075	GT:PL:GQ	0/1:45,0,70:48
odorranaTranscripts_460_907	702	.	A	G	23.1	.	DP=7;VDB=0.0013;AF1=0.5032;AC1=1;DP4=0,2,3,1;MQ=20;FQ=-8.63;PV4=0.4,1,1,1	GT:PL:GQ	0/1:53,0,19:22
odorranaTranscripts_462_1249	698	.	G	A	5.47	.	DP=5;VDB=0.0225;AF1=0.5007;AC1=1;DP4=1,1,2,1;MQ=20;FQ=-4.44;PV4=1,0.0015,1,0.25	GT:PL:GQ	0/1:34,0,25:29
odorranaTranscripts_462_1249	732	.	C	G	21	.	DP=3;VDB=0.0149;AF1=1;AC1=2;DP4=0,0,1,2;MQ=20;FQ=-36	GT:PL:GQ	1/1:53,9,0:15
odorranaTranscripts_462_1249	769	.	A	G	17.1	.	DP=3;VDB=0.0070;AF1=1;AC1=2;DP4=0,0,3,0;MQ=20;FQ=-36	GT:PL:GQ	1/1:49,9,0:15
odorranaTranscripts_462_1249	773	.	A	G	14.1	.	DP=3;VDB=0.0070;AF1=1;AC1=2;DP4=0,0,3,0;MQ=20;FQ=-36	GT:PL:GQ	1/1:46,9,0:14
odorranaTranscripts_462_1249	869	.	T	G	133	.	DP=14;VDB=0.0343;AF1=1;AC1=2;DP4=0,0,6,8;MQ=20;FQ=-69	GT:PL:GQ	1/1:166,42,0:81
odorranaTranscripts_463_3494	302	.	A	C	77	.	DP=35;VDB=0.0025;AF1=1;AC1=2;DP4=0,0,30,2;MQ=20;FQ=-123	GT:PL:GQ	1/1:110,96,0:99
odorranaTranscripts_463_3494	310	.	G	T	66	.	DP=41;VDB=0.0066;AF1=0.5;AC1=1;DP4=18,4,15,4;MQ=20;FQ=67.6;PV4=1,2.5e-18,1,0.27	GT:PL:GQ	0/1:96,0,100:98
odorranaTranscripts_463_3494	389	.	G	A	84	.	DP=62;VDB=0.0388;AF1=0.5;AC1=1;DP4=13,16,10,20;MQ=20;FQ=87;PV4=0.43,1.1e-33,1,1	GT:PL:GQ	0/1:114,0,138:99
odorranaTranscripts_463_3494	411	.	G	T	114	.	DP=65;VDB=0.0388;AF1=0.5;AC1=1;DP4=17,14,14,20;MQ=20;FQ=106;PV4=0.32,5.3e-34,1,0.2	GT:PL:GQ	0/1:144,0,133:99
odorranaTranscripts_463_3494	571	.	G	A	94	.	DP=83;VDB=0.0374;AF1=0.5;AC1=1;DP4=21,25,21,15;MQ=20;FQ=97;PV4=0.27,4.8e-29,1,1	GT:PL:GQ	0/1:124,0,148:99
odorranaTranscripts_464_5338	96	.	T	C	17.1	.	DP=16;VDB=0.0021;AF1=0.5;AC1=1;DP4=7,1,7,0;MQ=20;FQ=20;PV4=1,9.1e-06,1,0.25	GT:PL:GQ	0/1:47,0,68:50
odorranaTranscripts_464_5338	1850	.	A	G	50	.	DP=29;VDB=0.0298;AF1=0.5;AC1=1;DP4=8,6,5,9;MQ=20;FQ=53;PV4=0.45,4.1e-18,1,1	GT:PL:GQ	0/1:80,0,111:83
odorranaTranscripts_464_5338	3212	.	G	A	64	.	DP=41;VDB=0.0398;AF1=0.5;AC1=1;DP4=13,13,6,9;MQ=20;FQ=67;PV4=0.75,5.8e-17,1,0.24	GT:PL:GQ	0/1:94,0,145:97
odorranaTranscripts_464_5338	3512	.	A	G	77	.	DP=63;VDB=0.0333;AF1=0.5;AC1=1;DP4=21,18,11,13;MQ=20;FQ=80;PV4=0.61,6.6e-16,1,1	GT:PL:GQ	0/1:107,0,145:99
odorranaTranscripts_464_5338	3524	.	G	A	62	.	DP=61;VDB=0.0380;AF1=0.5;AC1=1;DP4=20,19,11,9;MQ=20;FQ=65;PV4=1,1.2e-16,1,1	GT:PL:GQ	0/1:92,0,146:95
odorranaTranscripts_464_5338	3544	.	A	G	38	.	DP=54;VDB=0.0388;AF1=0.5;AC1=1;DP4=18,18,9,6;MQ=20;FQ=41;PV4=0.55,0.34,1,1	GT:PL:GQ	0/1:68,0,146:71
odorranaTranscripts_464_5338	3550	.	A	G	4.77	.	DP=48;VDB=0.0399;AF1=0.4999;AC1=1;DP4=20,17,3,8;MQ=20;FQ=6.99;PV4=0.17,1,1,0.029	GT:PL:GQ	0/1:33,0,137:33
odorranaTranscripts_464_5338	5085	.	C	G	58	.	DP=85;VDB=0.0404;AF1=0.5;AC1=1;DP4=25,32,12,15;MQ=20;FQ=61;PV4=1,1,1,1	GT:PL:GQ	0/1:88,0,143:91
odorranaTranscripts_465_6280	3978	.	A	G	15.1	.	DP=27;VDB=0.0322;AF1=0.5;AC1=1;DP4=8,11,3,4;MQ=20;FQ=18.1;PV4=1,6.9e-13,1,1	GT:PL:GQ	0/1:45,0,139:48
odorranaTranscripts_465_6280	4344	.	A	G	3.98	.	DP=2;VDB=0.0099;AF1=1;AC1=2;DP4=0,0,2,0;MQ=20;FQ=-33	GT:PL:GQ	1/1:33,6,0:5
odorranaTranscripts_465_6280	4521	.	G	A	69	.	DP=20;VDB=0.0374;AF1=0.5;AC1=1;DP4=3,5,4,6;MQ=20;FQ=51;PV4=1,0.094,1,0.018	GT:PL:GQ	0/1:99,0,78:81
odorranaTranscripts_465_6280	5032	.	A	G	44	.	DP=41;VDB=0.0400;AF1=0.5;AC1=1;DP4=10,17,7,7;MQ=20;FQ=47;PV4=0.51,6.4e-25,1,0.3	GT:PL:GQ	0/1:74,0,148:77
odorranaTranscripts_466_3432	633	.	A	G	30	.	DP=10;VDB=0.0298;AF1=0.5;AC1=1;DP4=3,2,2,3;MQ=20;FQ=29.5;PV4=1,3.6e-05,1,0.34	GT:PL:GQ	0/1:60,0,59:59
odorranaTranscripts_466_3432	2364	.	A	G	52	.	DP=26;VDB=0.0380;AF1=0.5;AC1=1;DP4=8,8,4,6;MQ=20;FQ=55;PV4=0.7,5.2e-15,1,1	GT:PL:GQ	0/1:82,0,128:85
odorranaTranscripts_466_3432	2810	.	C	A	21	.	DP=15;VDB=0.0099;AF1=0.5;AC1=1;DP4=4,4,5,1;MQ=20;FQ=24;PV4=0.3,8.3e-09,1,1	GT:PL:GQ	0/1:51,0,88:54
odorranaTranscripts_466_3432	2875	.	G	A	59	.	DP=22;VDB=0.0305;AF1=0.5;AC1=1;DP4=6,6,6,4;MQ=20;FQ=62;PV4=0.69,1.7e-10,1,0.22	GT:PL:GQ	0/1:89,0,109:92
odorranaTranscripts_468_1487	67	.	C	T	23.1	.	DP=6;VDB=0.0325;AF1=0.5032;AC1=1;DP4=2,0,3,1;MQ=20;FQ=-8.63;PV4=1,0.18,1,1	GT:PL:GQ	0/1:53,0,19:22
odorranaTranscripts_468_1487	107	.	A	C	4.77	.	DP=8;VDB=0.0100;AF1=0.4999;AC1=1;DP4=3,2,2,1;MQ=20;FQ=6.98;PV4=1,0.058,1,1	GT:PL:GQ	0/1:33,0,64:33
odorranaTranscripts_468_1487	131	.	C	T	13.2	.	DP=9;VDB=0.0329;AF1=0.5;AC1=1;DP4=3,2,1,3;MQ=20;FQ=16.1;PV4=0.52,0.028,1,0.27	GT:PL:GQ	0/1:43,0,62:46
odorranaTranscripts_469_1735	290	.	T	C	9.52	.	DP=11;VDB=0.0328;AF1=0.5;AC1=1;DP4=5,2,3,1;MQ=20;FQ=12.3;PV4=1,2.8e-05,1,1	GT:PL:GQ	0/1:39,0,77:41
odorranaTranscripts_469_1735	414	.	A	G	5.46	.	DP=18;VDB=0.0371;AF1=0.4999;AC1=1;DP4=5,8,3,2;MQ=20;FQ=7.8;PV4=0.61,3.8e-11,1,1	GT:PL:GQ	0/1:34,0,121:34
odorranaTranscripts_469_1735	553	.	T	C	21	.	DP=23;VDB=0.0399;AF1=0.5;AC1=1;DP4=8,7,5,2;MQ=20;FQ=24;PV4=0.65,1e-11,1,1	GT:PL:GQ	0/1:51,0,126:54
odorranaTranscripts_470_1485	1051	.	G	A	18.1	.	DP=6;VDB=0.0022;AF1=0.5016;AC1=1;DP4=1,1,3,1;MQ=20;FQ=-6.19;PV4=1,0.014,1,1	GT:PL:GQ	0/1:48,0,22:25
odorranaTranscripts_471_1433	1205	.	C	A	34	.	DP=8;VDB=0.0408;AF1=0.5001;AC1=1;DP4=1,2,2,3;MQ=20;FQ=7.8;PV4=1,0.0014,1,1	GT:PL:GQ	0/1:64,0,34:37
odorranaTranscripts_473_4000	2201	.	A	G	30	.	DP=32;VDB=0.0404;AF1=0.5;AC1=1;DP4=8,14,4,6;MQ=20;FQ=33;PV4=1,2.5e-16,1,0.5	GT:PL:GQ	0/1:60,0,143:63
odorranaTranscripts_473_4000	2484	.	A	G	6.98	.	DP=17;VDB=0.0365;AF1=0.4999;AC1=1;DP4=7,5,4,1;MQ=20;FQ=9.53;PV4=0.6,0.00043,1,1	GT:PL:GQ	0/1:36,0,114:37
odorranaTranscripts_477_2215	956	.	C	T	29	.	DP=13;VDB=0.0244;AF1=0.5;AC1=1;DP4=4,3,3,3;MQ=20;FQ=32;PV4=1,7.1e-08,1,1	GT:PL:GQ	0/1:59,0,78:62
odorranaTranscripts_477_2215	999	.	T	C	10.4	.	DP=17;VDB=0.0314;AF1=0.5;AC1=1;DP4=5,7,3,2;MQ=20;FQ=13.2;PV4=0.62,0.00048,1,1	GT:PL:GQ	0/1:40,0,117:42
odorranaTranscripts_477_2215	1255	.	C	T	25	.	DP=20;VDB=0.0305;AF1=0.5;AC1=1;DP4=7,6,4,3;MQ=20;FQ=28;PV4=1,1.9e-07,1,0.082	GT:PL:GQ	0/1:55,0,118:58
odorranaTranscripts_477_2215	1704	.	A	G	7.8	.	DP=9;VDB=0.0236;AF1=0.5;AC1=1;DP4=2,3,2,2;MQ=20;FQ=10.4;PV4=1,1.7e-06,1,0.2	GT:PL:GQ	0/1:37,0,63:39
odorranaTranscripts_477_2215	1705	.	T	C	7.8	.	DP=9;VDB=0.0236;AF1=0.5;AC1=1;DP4=2,3,2,2;MQ=20;FQ=10.4;PV4=1,2.3e-06,1,0.2	GT:PL:GQ	0/1:37,0,63:39
odorranaTranscripts_477_2215	2113	.	C	A	15.5	.	DP=4;VDB=0.0149;AF1=0.543;AC1=1;DP4=0,1,1,2;MQ=20;FQ=-19;PV4=1,1,1,0.31	GT:PL:GQ	0/1:45,0,8:11
odorranaTranscripts_481_1144	184	.	A	G	22.7	.	DP=6;VDB=0.0180;AF1=0.5939;AC1=1;DP4=0,1,3,1;MQ=20;FQ=-22;PV4=0.4,0.00014,1,1	GT:PL:GQ	0/1:52,0,5:8
odorranaTranscripts_481_1144	194	.	C	T	41	.	DP=9;VDB=0.0322;AF1=0.5003;AC1=1;DP4=2,1,4,2;MQ=20;FQ=4.77;PV4=1,0.00019,1,1	GT:PL:GQ	0/1:71,0,30:33
odorranaTranscripts_481_1144	304	.	C	T	26.7	.	DP=5;VDB=0.0161;AF1=0.5939;AC1=1;DP4=0,1,1,3;MQ=20;FQ=-22;PV4=1,0.0021,1,1	GT:PL:GQ	0/1:56,0,5:8
odorranaTranscripts_481_1144	854	.	G	A	12.3	.	DP=5;VDB=0.0225;AF1=0.5016;AC1=1;DP4=2,0,1,2;MQ=20;FQ=-6.22;PV4=0.4,0.093,1,0.25	GT:PL:GQ	0/1:42,0,22:25
odorranaTranscripts_481_1144	868	.	A	G	12.3	.	DP=5;VDB=0.0225;AF1=0.5016;AC1=1;DP4=2,0,1,2;MQ=20;FQ=-6.22;PV4=0.4,0.17,1,0.22	GT:PL:GQ	0/1:42,0,22:25
odorranaTranscripts_481_1144	898	.	A	T	28.7	.	DP=5;VDB=0.0309;AF1=0.5939;AC1=1;DP4=0,1,2,2;MQ=20;FQ=-22;PV4=1,0.0046,1,0.29	GT:PL:GQ	0/1:58,0,5:8
odorranaTranscripts_482_3392	1801	.	C	T	18.1	.	DP=8;VDB=0.0124;AF1=0.5002;AC1=1;DP4=3,0,3,1;MQ=20;FQ=5.4;PV4=1,1.7e-05,1,0.23	GT:PL:GQ	0/1:48,0,31:34
odorranaTranscripts_485_786	364	.	A	C	116	.	DP=19;VDB=0.0314;AF1=1;AC1=2;DP4=0,0,6,10;MQ=20;FQ=-75	GT:PL:GQ	1/1:149,48,0:93
odorranaTranscripts_485_786	677	.	C	T	34.6	.	DP=11;VDB=0.0399;AF1=0.5939;AC1=1;DP4=0,2,1,8;MQ=20;FQ=-22;PV4=1,4.8e-07,1,0.091	GT:PL:GQ	0/1:64,0,5:8
odorranaTranscripts_486_2820	1033	.	A	G	59	.	DP=37;VDB=0.0298;AF1=0.5;AC1=1;DP4=14,9,9,5;MQ=20;FQ=62;PV4=1,4.1e-19,1,0.39	GT:PL:GQ	0/1:89,0,134:92
odorranaTranscripts_487_688	420	.	A	T	18.1	.	DP=9;VDB=0.0333;AF1=0.5;AC1=1;DP4=3,2,2,2;MQ=20;FQ=20.9;PV4=1,1,1,1	GT:PL:GQ	0/1:48,0,62:51
odorranaTranscripts_488_2146	262	.	T	C	60	.	DP=11;VDB=0.0400;AF1=0.5025;AC1=1;DP4=3,0,4,4;MQ=20;FQ=-7.78;PV4=0.24,0.00075,1,1	GT:PL:GQ	0/1:90,0,20:23
odorranaTranscripts_488_2146	428	.	T	G	7.8	.	DP=23;VDB=0.0393;AF1=0.5;AC1=1;DP4=6,11,4,2;MQ=20;FQ=10.4;PV4=0.34,0.25,1,0.4	GT:PL:GQ	0/1:37,0,133:39
odorranaTranscripts_488_2146	1089	.	C	T	6.98	.	DP=10;VDB=0.0022;AF1=0.4999;AC1=1;DP4=3,3,0,4;MQ=20;FQ=9.53;PV4=0.2,0.042,1,0.12	GT:PL:GQ	0/1:36,0,74:37
odorranaTranscripts_488_2146	1465	.	G	A	31	.	DP=15;VDB=0.0371;AF1=0.5;AC1=1;DP4=3,6,3,3;MQ=20;FQ=34;PV4=0.62,1,1,0.46	GT:PL:GQ	0/1:61,0,94:64
odorranaTranscripts_488_2146	1907	.	C	T	48.1	.	DP=7;VDB=0.0325;AF1=1;AC1=2;DP4=0,1,3,3;MQ=20;FQ=-28;PV4=1,0.052,1,1	GT:PL:GQ	1/1:77,1,0:4
odorranaTranscripts_491_6040	190	.	A	G	89	.	DP=49;VDB=0.0399;AF1=0.5;AC1=1;DP4=12,16,10,11;MQ=20;FQ=92;PV4=0.78,1,1,0.39	GT:PL:GQ	0/1:119,0,146:99
odorranaTranscripts_491_6040	699	.	A	G	24	.	DP=3;VDB=0.0157;AF1=1;AC1=2;DP4=0,0,2,1;MQ=20;FQ=-36	GT:PL:GQ	1/1:56,9,0:15
odorranaTranscripts_491_6040	2538	.	A	G	3.01	.	DP=18;VDB=0.0392;AF1=0.4997;AC1=1;DP4=4,7,2,2;MQ=20;FQ=4.77;PV4=1,3.6e-05,1,0.16	GT:PL:GQ	0/1:30,0,112:28
odorranaTranscripts_491_6040	2570	.	G	A	7.8	.	DP=13;VDB=0.0270;AF1=0.5;AC1=1;DP4=5,3,3,1;MQ=20;FQ=10.4;PV4=1,0.32,1,0.45	GT:PL:GQ	0/1:37,0,89:39
odorranaTranscripts_491_6040	2604	.	G	A	46	.	DP=18;VDB=0.0402;AF1=0.5;AC1=1;DP4=8,2,5,3;MQ=20;FQ=48.2;PV4=0.61,0.35,1,1	GT:PL:GQ	0/1:76,0,83:78
odorranaTranscripts_491_6040	5595	.	A	G	8.93	.	DP=4;VDB=0.0161;AF1=0.543;AC1=1;DP4=1,0,1,2;MQ=20;FQ=-19;PV4=1,0.0052,1,0.19	GT:PL:GQ	0/1:38,0,8:12
odorranaTranscripts_493_6179	4075	.	T	C	47	.	DP=14;VDB=0.0322;AF1=0.5;AC1=1;DP4=4,3,3,4;MQ=20;FQ=46.5;PV4=1,0.00021,1,1	GT:PL:GQ	0/1:77,0,76:76
odorranaTranscripts_494_2640	753	.	T	C	44	.	DP=17;VDB=0.0241;AF1=0.5;AC1=1;DP4=3,6,3,5;MQ=20;FQ=46.9;PV4=1,3e-09,1,0.1	GT:PL:GQ	0/1:74,0,90:77
odorranaTranscripts_494_2640	829	.	G	A	14.2	.	DP=8;VDB=0.0145;AF1=0.5;AC1=1;DP4=0,4,1,3;MQ=20;FQ=12.5;PV4=1,0.001,1,0.073	GT:PL:GQ	0/1:44,0,41:42
odorranaTranscripts_494_2640	1136	.	A	G	43	.	DP=13;VDB=0.0388;AF1=0.5;AC1=1;DP4=4,2,5,2;MQ=20;FQ=35.6;PV4=1,3.2e-06,1,0.11	GT:PL:GQ	0/1:73,0,63:66
odorranaTranscripts_494_2640	1155	.	A	G	21	.	DP=13;VDB=0.0322;AF1=0.5;AC1=1;DP4=6,2,3,2;MQ=20;FQ=24;PV4=1,3.5e-06,1,1	GT:PL:GQ	0/1:51,0,81:54
odorranaTranscripts_494_2640	1336	.	G	A	46	.	DP=16;VDB=0.0099;AF1=0.5;AC1=1;DP4=7,1,4,4;MQ=20;FQ=38.6;PV4=0.28,1.1e-06,1,1	GT:PL:GQ	0/1:76,0,66:69
odorranaTranscripts_494_2640	1403	.	G	A	10.4	.	DP=19;VDB=0.0168;AF1=0.5;AC1=1;DP4=7,5,3,2;MQ=20;FQ=13.2;PV4=1,0.038,1,0.13	GT:PL:GQ	0/1:40,0,108:42
odorranaTranscripts_494_2640	1409	.	A	G	16.1	.	DP=21;VDB=0.0380;AF1=0.5;AC1=1;DP4=7,7,3,3;MQ=20;FQ=19.1;PV4=1,0.00015,1,1	GT:PL:GQ	0/1:46,0,122:49
odorranaTranscripts_494_2640	1449	.	G	A	10.4	.	DP=22;VDB=0.0081;AF1=0.5;AC1=1;DP4=9,7,4,2;MQ=20;FQ=13.2;PV4=1,0.31,1,1	GT:PL:GQ	0/1:40,0,129:42
odorranaTranscripts_494_2640	1454	.	C	T	6.2	.	DP=23;VDB=0.0140;AF1=0.4999;AC1=1;DP4=8,8,5,1;MQ=20;FQ=8.65;PV4=0.33,1,1,1	GT:PL:GQ	0/1:35,0,131:36
odorranaTranscripts_494_2640	1531	.	A	G	11.3	.	DP=25;VDB=0.0298;AF1=0.5;AC1=1;DP4=10,8,2,5;MQ=20;FQ=14.2;PV4=0.38,6.2e-09,1,1	GT:PL:GQ	0/1:41,0,133:43
odorranaTranscripts_494_2640	1599	.	A	C	52	.	DP=30;VDB=0.0225;AF1=0.5;AC1=1;DP4=12,7,4,7;MQ=20;FQ=55;PV4=0.26,5.2e-12,1,1	GT:PL:GQ	0/1:82,0,127:85
odorranaTranscripts_494_2640	1662	.	G	A	22	.	DP=33;VDB=0.0365;AF1=0.5;AC1=1;DP4=10,14,5,4;MQ=20;FQ=25;PV4=0.7,1.1e-17,1,1	GT:PL:GQ	0/1:52,0,146:55
odorranaTranscripts_494_2640	1726	.	C	T	39	.	DP=30;VDB=0.0140;AF1=0.5;AC1=1;DP4=8,12,3,7;MQ=20;FQ=42;PV4=0.7,1,1,1	GT:PL:GQ	0/1:69,0,140:72
odorranaTranscripts_494_2640	1832	.	A	C	80.4	.	DP=12;VDB=0.0380;AF1=1;AC1=2;DP4=0,1,4,6;MQ=20;FQ=-40;PV4=1,1.7e-06,1,1	GT:PL:GQ	1/1:113,13,0:23
odorranaTranscripts_494_2640	2451	.	T	G	100	.	DP=54;VDB=0.0405;AF1=0.5;AC1=1;DP4=15,14,9,16;MQ=20;FQ=103;PV4=0.28,1.3e-22,1,0.27	GT:PL:GQ	0/1:130,0,141:99
odorranaTranscripts_495_854	210	.	C	T	45	.	DP=29;VDB=0.0384;AF1=0.5;AC1=1;DP4=12,4,10,2;MQ=20;FQ=48;PV4=0.67,1.2e-13,1,0.26	GT:PL:GQ	0/1:75,0,106:78
odorranaTranscripts_495_854	225	.	C	T	32	.	DP=29;VDB=0.0359;AF1=0.5;AC1=1;DP4=13,5,5,4;MQ=20;FQ=35;PV4=0.42,5.8e-11,1,1	GT:PL:GQ	0/1:62,0,116:65
odorranaTranscripts_495_854	403	.	T	C	48	.	DP=22;VDB=0.0333;AF1=0.5;AC1=1;DP4=5,8,3,6;MQ=20;FQ=51;PV4=1,0.027,1,0.063	GT:PL:GQ	0/1:78,0,116:81
odorranaTranscripts_495_854	412	.	C	T	6.2	.	DP=17;VDB=0.0271;AF1=0.4999;AC1=1;DP4=5,7,3,2;MQ=20;FQ=8.65;PV4=0.62,6.8e-08,1,1	GT:PL:GQ	0/1:35,0,117:36
odorranaTranscripts_495_854	428	.	C	T	26	.	DP=21;VDB=0.0394;AF1=0.5;AC1=1;DP4=9,5,4,3;MQ=20;FQ=29;PV4=1,2.2e-11,1,1	GT:PL:GQ	0/1:56,0,116:59
odorranaTranscripts_495_854	627	.	G	T	53	.	DP=30;VDB=0.0253;AF1=0.5;AC1=1;DP4=9,10,5,6;MQ=20;FQ=56;PV4=1,1,1,1	GT:PL:GQ	0/1:83,0,137:86
odorranaTranscripts_495_854	768	.	C	T	107	.	DP=15;VDB=0.0392;AF1=1;AC1=2;DP4=0,1,5,9;MQ=20;FQ=-52;PV4=1,8.1e-05,1,1	GT:PL:GQ	1/1:140,25,0:47
odorranaTranscripts_496_2646	203	.	G	T	114	.	DP=29;VDB=0.0399;AF1=1;AC1=2;DP4=2,0,16,10;MQ=20;FQ=-72;PV4=0.52,2.2e-10,1,1	GT:PL:GQ	1/1:147,45,0:87
odorranaTranscripts_496_2646	732	.	A	G	59	.	DP=34;VDB=0.0314;AF1=0.5;AC1=1;DP4=10,11,6,7;MQ=20;FQ=62;PV4=1,4.4e-15,1,0.026	GT:PL:GQ	0/1:89,0,140:92
odorranaTranscripts_496_2646	744	.	C	G	78	.	DP=33;VDB=0.0396;AF1=1;AC1=2;DP4=4,1,13,15;MQ=20;FQ=-36;PV4=0.34,1.3e-14,1,1	GT:PL:GQ	1/1:110,9,0:16
odorranaTranscripts_496_2646	872	.	C	A	50	.	DP=21;VDB=0.0355;AF1=0.5;AC1=1;DP4=4,8,3,6;MQ=20;FQ=53;PV4=1,2e-08,1,0.37	GT:PL:GQ	0/1:80,0,108:83
odorranaTranscripts_496_2646	923	.	A	G	57	.	DP=18;VDB=0.0404;AF1=0.5;AC1=1;DP4=2,5,9,2;MQ=20;FQ=35;PV4=0.049,3.8e-05,1,1	GT:PL:GQ	0/1:87,0,62:65
odorranaTranscripts_496_2646	1244	.	A	G	47.1	.	DP=8;VDB=0.0244;AF1=0.5102;AC1=1;DP4=0,2,2,4;MQ=20;FQ=-13.2;PV4=1,9.2e-05,1,1	GT:PL:GQ	0/1:77,0,14:17
odorranaTranscripts_496_2646	1361	.	C	G	60	.	DP=8;VDB=0.0066;AF1=1;AC1=2;DP4=0,0,7,1;MQ=20;FQ=-51	GT:PL:GQ	1/1:93,24,0:45
odorranaTranscripts_496_2646	1427	.	C	T	33	.	DP=20;VDB=0.0398;AF1=0.5;AC1=1;DP4=12,0,4,3;MQ=20;FQ=33.9;PV4=0.036,4.4e-07,1,0.25	GT:PL:GQ	0/1:63,0,65:64
odorranaTranscripts_496_2646	1436	.	A	C	33	.	DP=22;VDB=0.0172;AF1=0.5;AC1=1;DP4=5,4,12,0;MQ=20;FQ=36;PV4=0.021,4.9e-09,1,1	GT:PL:GQ	0/1:63,0,82:66
odorranaTranscripts_496_2646	2242	.	A	C	90	.	DP=74;VDB=0.0271;AF1=0.5;AC1=1;DP4=24,20,12,18;MQ=20;FQ=93;PV4=0.24,2.5e-32,1,1	GT:PL:GQ	0/1:120,0,144:99
odorranaTranscripts_499_3043	480	.	T	C	40	.	DP=27;VDB=0.0362;AF1=0.5;AC1=1;DP4=3,10,2,8;MQ=20;FQ=43;PV4=1,0.00046,1,1	GT:PL:GQ	0/1:70,0,104:73
odorranaTranscripts_499_3043	481	.	C	T	47	.	DP=27;VDB=0.0392;AF1=0.5;AC1=1;DP4=3,11,2,8;MQ=20;FQ=50;PV4=1,0.41,1,1	GT:PL:GQ	0/1:77,0,105:80
odorranaTranscripts_499_3043	507	.	T	C	4.77	.	DP=15;VDB=0.0231;AF1=0.4999;AC1=1;DP4=6,4,2,2;MQ=20;FQ=6.99;PV4=1,1.8e-05,1,0.4	GT:PL:GQ	0/1:33,0,103:33
odorranaTranscripts_499_3043	826	.	C	T	50	.	DP=16;VDB=0.0416;AF1=0.5;AC1=1;DP4=3,5,4,4;MQ=20;FQ=51.3;PV4=1,2.4e-05,1,0.31	GT:PL:GQ	0/1:80,0,83:81
odorranaTranscripts_499_3043	1014	.	T	C	55.2	.	DP=11;VDB=0.0124;AF1=0.5263;AC1=1;DP4=1,1,6,2;MQ=20;FQ=-17.1;PV4=1,3.2e-05,1,0.1	GT:PL:GQ	0/1:85,0,10:13
odorranaTranscripts_499_3043	1167	.	T	C	8.64	.	DP=12;VDB=0.0130;AF1=0.5;AC1=1;DP4=4,3,2,2;MQ=20;FQ=11.3;PV4=1,0.0015,1,1	GT:PL:GQ	0/1:38,0,82:40
odorranaTranscripts_499_3043	1183	.	C	T	36	.	DP=12;VDB=0.0343;AF1=0.5;AC1=1;DP4=4,2,4,2;MQ=20;FQ=36;PV4=1,1,1,0.28	GT:PL:GQ	0/1:66,0,66:66
odorranaTranscripts_499_3043	1224	.	T	C	33	.	DP=19;VDB=0.0399;AF1=0.5;AC1=1;DP4=7,5,4,3;MQ=20;FQ=36;PV4=1,5.9e-07,1,1	GT:PL:GQ	0/1:63,0,111:66
odorranaTranscripts_499_3043	1310	.	T	C	11.3	.	DP=25;VDB=0.0345;AF1=0.5;AC1=1;DP4=11,6,4,4;MQ=20;FQ=14.2;PV4=0.67,4.1e-12,1,1	GT:PL:GQ	0/1:41,0,123:43
odorranaTranscripts_499_3043	1317	.	T	C	30	.	DP=26;VDB=0.0343;AF1=0.5;AC1=1;DP4=9,8,7,2;MQ=20;FQ=33;PV4=0.4,1,1,0.037	GT:PL:GQ	0/1:60,0,131:63
odorranaTranscripts_499_3043	1699	.	T	A	80	.	DP=65;VDB=0.0235;AF1=0.5;AC1=1;DP4=19,17,8,20;MQ=20;FQ=83;PV4=0.075,3.9e-20,1,1	GT:PL:GQ	0/1:110,0,143:99
odorranaTranscripts_499_3043	1702	.	T	C	114	.	DP=64;VDB=0.0383;AF1=0.5;AC1=1;DP4=8,19,19,18;MQ=20;FQ=93;PV4=0.12,3.1e-13,1,0.08	GT:PL:GQ	0/1:144,0,120:99
odorranaTranscripts_500_1304	553	.	A	C	98	.	DP=11;VDB=0.0001;AF1=1;AC1=2;DP4=0,0,2,9;MQ=20;FQ=-60	GT:PL:GQ	1/1:131,33,0:63
odorranaTranscripts_500_1304	568	.	A	G	89	.	DP=9;VDB=0.0398;AF1=1;AC1=2;DP4=0,0,2,7;MQ=20;FQ=-54	GT:PL:GQ	1/1:122,27,0:51
odorranaTranscripts_500_1304	580	.	A	T	72	.	DP=11;VDB=0.0002;AF1=1;AC1=2;DP4=0,0,10,1;MQ=20;FQ=-60	GT:PL:GQ	1/1:105,33,0:63
odorranaTranscripts_500_1304	1095	.	G	A	93.1	.	DP=67;VDB=0.0404;AF1=1;AC1=2;DP4=8,4,25,28;MQ=20;FQ=-28;PV4=0.34,1.5e-33,1,0.089	GT:PL:GQ	1/1:122,1,0:4
odorranaTranscripts_502_1979	524	.	A	G	5.46	.	DP=8;VDB=0.0224;AF1=0.4999;AC1=1;DP4=3,2,1,2;MQ=20;FQ=7.8;PV4=1,0.0016,1,1	GT:PL:GQ	0/1:34,0,64:34
odorranaTranscripts_502_1979	592	.	A	G	20.6	.	DP=4;VDB=0.0218;AF1=1;AC1=2;DP4=0,0,2,2;MQ=20;FQ=-39	GT:PL:GQ	1/1:53,12,0:21
odorranaTranscripts_502_1979	1506	.	T	C	26	.	DP=16;VDB=0.0286;AF1=0.5;AC1=1;DP4=9,1,4,2;MQ=20;FQ=29;PV4=0.52,0.29,1,0.26	GT:PL:GQ	0/1:56,0,76:59
odorranaTranscripts_502_1979	1559	.	T	C	73	.	DP=26;VDB=0.0373;AF1=0.5;AC1=1;DP4=7,5,7,5;MQ=20;FQ=73;PV4=1,1,1,1	GT:PL:GQ	0/1:103,0,103:99
odorranaTranscripts_502_1979	1730	.	A	T	35	.	DP=19;VDB=0.0066;AF1=0.5;AC1=1;DP4=10,0,1,7;MQ=20;FQ=32.6;PV4=0.00025,4.2e-12,1,1	GT:PL:GQ	0/1:65,0,61:63
odorranaTranscripts_502_1979	1798	.	C	T	79	.	DP=55;VDB=0.0124;AF1=0.5;AC1=1;DP4=18,12,12,13;MQ=20;FQ=82;PV4=0.42,1.8e-15,1,0.5	GT:PL:GQ	0/1:109,0,136:99
odorranaTranscripts_502_1979	1873	.	A	G	23	.	DP=14;VDB=0.0061;AF1=0.5;AC1=1;DP4=2,5,0,7;MQ=20;FQ=26;PV4=0.46,3e-06,1,0.046	GT:PL:GQ	0/1:53,0,74:56
odorranaTranscripts_502_1979	1906	.	G	T	5.46	.	DP=6;VDB=0.0098;AF1=0.5;AC1=1;DP4=0,3,0,3;MQ=20;FQ=5.46;PV4=1,0.0012,1,1	GT:PL:GQ	0/1:34,0,34:33
odorranaTranscripts_503_790	453	.	C	A	44	.	DP=66;VDB=0.0253;AF1=0.5;AC1=1;DP4=29,14,14,9;MQ=20;FQ=47;PV4=0.6,1.1e-37,1,1	GT:PL:GQ	0/1:74,0,131:77
odorranaTranscripts_505_2213	565	.	T	G	25	.	DP=34;VDB=0.0388;AF1=0.5;AC1=1;DP4=12,12,6,4;MQ=20;FQ=28;PV4=0.71,0.015,1,0.44	GT:PL:GQ	0/1:55,0,144:58
odorranaTranscripts_505_2213	1073	.	A	T	72	.	DP=27;VDB=0.0355;AF1=0.5;AC1=1;DP4=5,8,5,9;MQ=20;FQ=73.8;PV4=1,4.3e-15,1,1	GT:PL:GQ	0/1:102,0,107:99
odorranaTranscripts_505_2213	1133	.	C	A	94	.	DP=22;VDB=0.0299;AF1=0.5;AC1=1;DP4=2,5,6,8;MQ=20;FQ=29;PV4=0.66,1,1,0.033	GT:PL:GQ	0/1:124,0,56:59
odorranaTranscripts_505_2213	1610	.	C	T	79	.	DP=23;VDB=0.0400;AF1=0.5;AC1=1;DP4=5,5,5,7;MQ=20;FQ=63.9;PV4=1,0.28,1,1	GT:PL:GQ	0/1:109,0,91:94
odorranaTranscripts_505_2213	1641	.	C	G	41	.	DP=15;VDB=0.0392;AF1=0.5;AC1=1;DP4=3,5,2,5;MQ=20;FQ=43.8;PV4=1,1,1,0.095	GT:PL:GQ	0/1:71,0,85:74
odorranaTranscripts_505_2213	1647	.	C	T	39	.	DP=16;VDB=0.0392;AF1=0.5;AC1=1;DP4=3,6,2,5;MQ=20;FQ=42;PV4=1,1,1,0.25	GT:PL:GQ	0/1:69,0,92:72
odorranaTranscripts_505_2213	1866	.	C	A	3.54	.	DP=12;VDB=0.0287;AF1=0.4998;AC1=1;DP4=4,4,4,0;MQ=20;FQ=5.47;PV4=0.21,2.3e-07,1,0.42	GT:PL:GQ	0/1:31,0,92:30
odorranaTranscripts_506_648	300	.	C	T	6.98	.	DP=6;VDB=0.0215;AF1=0.5;AC1=1;DP4=1,2,1,2;MQ=20;FQ=8;PV4=1,0.014,1,1	GT:PL:GQ	0/1:36,0,39:36
odorranaTranscripts_506_648	330	.	C	T	14.5	.	DP=4;VDB=0.0175;AF1=0.543;AC1=1;DP4=0,1,2,1;MQ=20;FQ=-19;PV4=1,0.0099,1,1	GT:PL:GQ	0/1:44,0,8:11
odorranaTranscripts_507_1214	303	.	A	T	15.1	.	DP=6;VDB=0.0254;AF1=1;AC1=2;DP4=0,0,2,1;MQ=20;FQ=-36	GT:PL:GQ	1/1:47,9,0:14
odorranaTranscripts_508_931	460	.	A	G	12.3	.	DP=5;VDB=0.0154;AF1=0.5008;AC1=1;DP4=1,1,1,2;MQ=20;FQ=-4.17;PV4=1,0.014,1,0.47	GT:PL:GQ	0/1:42,0,25:28
odorranaTranscripts_510_2334	123	.	A	G	9.52	.	DP=20;VDB=0.0308;AF1=0.5;AC1=1;DP4=8,4,8,0;MQ=20;FQ=12.3;PV4=0.12,5.8e-06,1,0.36	GT:PL:GQ	0/1:39,0,105:41
odorranaTranscripts_510_2334	185	.	C	T	3.54	.	DP=31;VDB=0.0399;AF1=0.4998;AC1=1;DP4=9,15,4,3;MQ=20;FQ=5.47;PV4=0.41,2e-06,1,0.44	GT:PL:GQ	0/1:31,0,142:30
odorranaTranscripts_510_2334	206	.	T	A	10.4	.	DP=26;VDB=0.0380;AF1=0.5;AC1=1;DP4=8,11,3,4;MQ=20;FQ=13.2;PV4=1,5.9e-13,1,0.49	GT:PL:GQ	0/1:40,0,139:42
odorranaTranscripts_510_2334	1179	.	T	A	9.52	.	DP=15;VDB=0.0168;AF1=0.5;AC1=1;DP4=5,4,3,2;MQ=20;FQ=12.3;PV4=1,5.9e-06,1,0.13	GT:PL:GQ	0/1:39,0,97:41
odorranaTranscripts_511_1737	363	.	C	G	9.31	.	DP=2;VDB=0.0094;AF1=1;AC1=2;DP4=0,0,1,1;MQ=20;FQ=-33	GT:PL:GQ	1/1:40,6,0:8
odorranaTranscripts_511_1737	893	.	A	G	24.1	.	DP=7;VDB=0.0077;AF1=0.5064;AC1=1;DP4=1,1,1,3;MQ=20;FQ=-11.3;PV4=1,1,1,0.069	GT:PL:GQ	0/1:54,0,16:19
odorranaTranscripts_511_1737	899	.	A	G	3.01	.	DP=7;VDB=0.0183;AF1=0.4998;AC1=1;DP4=3,1,0,3;MQ=20;FQ=4.75;PV4=0.14,5.4e-05,1,1	GT:PL:GQ	0/1:30,0,50:28
odorranaTranscripts_512_965	730	.	A	G	27	.	DP=15;VDB=0.0393;AF1=0.5;AC1=1;DP4=5,4,4,2;MQ=20;FQ=30;PV4=1,0.17,1,0.049	GT:PL:GQ	0/1:57,0,95:60
odorranaTranscripts_512_965	737	.	G	A	25	.	DP=15;VDB=0.0365;AF1=0.5;AC1=1;DP4=5,2,2,3;MQ=20;FQ=28;PV4=0.56,0.28,1,0.23	GT:PL:GQ	0/1:55,0,75:58
odorranaTranscripts_512_965	738	.	A	G	10.4	.	DP=15;VDB=0.0365;AF1=0.5;AC1=1;DP4=4,5,4,1;MQ=20;FQ=13.2;PV4=0.3,0.012,1,1	GT:PL:GQ	0/1:40,0,98:42
odorranaTranscripts_514_4386	4052	.	A	G	59	.	DP=99;VDB=0.0404;AF1=0.5;AC1=1;DP4=32,22,29,10;MQ=20;FQ=62;PV4=0.18,1.1e-49,1,0.46	GT:PL:GQ	0/1:89,0,139:92
odorranaTranscripts_515_1662	144	.	G	C	24	.	DP=3;VDB=0.0224;AF1=1;AC1=2;DP4=0,0,2,1;MQ=20;FQ=-36	GT:PL:GQ	1/1:56,9,0:15
odorranaTranscripts_515_1662	151	.	T	C	24	.	DP=3;VDB=0.0224;AF1=1;AC1=2;DP4=0,0,2,1;MQ=20;FQ=-36	GT:PL:GQ	1/1:56,9,0:15
odorranaTranscripts_515_1662	475	.	C	T	22	.	DP=11;VDB=0.0345;AF1=0.5;AC1=1;DP4=1,5,4,1;MQ=20;FQ=24.8;PV4=0.08,5.3e-07,1,0.41	GT:PL:GQ	0/1:52,0,64:55
odorranaTranscripts_516_1117	665	.	G	A	5.46	.	DP=6;VDB=0.0175;AF1=0.4999;AC1=1;DP4=2,1,0,3;MQ=20;FQ=6.83;PV4=0.4,0.26,1,0.059	GT:PL:GQ	0/1:34,0,39:34
odorranaTranscripts_516_1117	716	.	T	C	14.5	.	DP=4;VDB=0.0098;AF1=0.543;AC1=1;DP4=0,1,2,1;MQ=20;FQ=-19;PV4=1,0.097,1,1	GT:PL:GQ	0/1:44,0,8:11
odorranaTranscripts_516_1117	1066	.	G	T	9.31	.	DP=2;VDB=0.0190;AF1=1;AC1=2;DP4=0,0,1,1;MQ=20;FQ=-33	GT:PL:GQ	1/1:40,6,0:8
odorranaTranscripts_517_2543	64	.	A	G	21.1	.	DP=7;VDB=0.0081;AF1=0.5032;AC1=1;DP4=2,0,3,1;MQ=20;FQ=-8.63;PV4=1,0.2,1,1	GT:PL:GQ	0/1:51,0,19:22
odorranaTranscripts_517_2543	716	.	A	G	44	.	DP=10;VDB=0.0380;AF1=0.5;AC1=1;DP4=2,2,3,3;MQ=20;FQ=18.1;PV4=1,0.39,1,1	GT:PL:GQ	0/1:74,0,45:48
odorranaTranscripts_517_2543	872	.	G	A	12.3	.	DP=5;VDB=0.0197;AF1=0.5008;AC1=1;DP4=1,1,1,2;MQ=20;FQ=-4.17;PV4=1,0.0017,1,0.45	GT:PL:GQ	0/1:42,0,25:28
odorranaTranscripts_517_2543	1079	.	T	C	21	.	DP=8;VDB=0.0022;AF1=0.5;AC1=1;DP4=3,1,2,2;MQ=20;FQ=19.3;PV4=1,0.4,1,0.15	GT:PL:GQ	0/1:51,0,48:49
odorranaTranscripts_517_2543	1167	.	A	C	9.52	.	DP=8;VDB=0.0105;AF1=0.5;AC1=1;DP4=2,2,1,3;MQ=20;FQ=12;PV4=1,1.1e-05,1,0.059	GT:PL:GQ	0/1:39,0,51:41
odorranaTranscripts_517_2543	1229	.	A	G	4.77	.	DP=9;VDB=0.0219;AF1=0.4999;AC1=1;DP4=5,0,2,1;MQ=20;FQ=6.92;PV4=0.37,0.25,1,0.37	GT:PL:GQ	0/1:33,0,50:33
odorranaTranscripts_517_2543	1658	.	A	T	107	.	DP=21;VDB=0.0399;AF1=1;AC1=2;DP4=1,2,7,10;MQ=20;FQ=-28;PV4=1,0.43,1,1	GT:PL:GQ	1/1:136,1,0:4
odorranaTranscripts_517_2543	1661	.	C	T	107	.	DP=20;VDB=0.0380;AF1=1;AC1=2;DP4=1,2,7,10;MQ=20;FQ=-28;PV4=1,0.025,1,1	GT:PL:GQ	1/1:136,1,0:4
odorranaTranscripts_517_2543	2367	.	A	G	32.2	.	DP=11;VDB=0.0216;AF1=0.5263;AC1=1;DP4=1,1,0,8;MQ=20;FQ=-17.1;PV4=0.2,0.32,1,0.32	GT:PL:GQ	0/1:62,0,10:13
odorranaTranscripts_519_5044	594	.	G	A	10.4	.	DP=19;VDB=0.0373;AF1=0.5;AC1=1;DP4=7,5,3,2;MQ=20;FQ=13.2;PV4=1,2e-07,1,1	GT:PL:GQ	0/1:40,0,114:42
odorranaTranscripts_519_5044	863	.	G	T	48	.	DP=18;VDB=0.0345;AF1=0.5;AC1=1;DP4=6,3,6,3;MQ=20;FQ=50.2;PV4=1,9e-10,1,1	GT:PL:GQ	0/1:78,0,85:80
odorranaTranscripts_519_5044	1094	.	A	G	4.77	.	DP=6;VDB=0.0145;AF1=0.5007;AC1=1;DP4=1,1,2,1;MQ=20;FQ=-4.52;PV4=1,0.0069,1,0.11	GT:PL:GQ	0/1:33,0,25:29
odorranaTranscripts_519_5044	2747	.	T	C	24	.	DP=21;VDB=0.0384;AF1=0.5;AC1=1;DP4=9,5,3,4;MQ=20;FQ=27;PV4=0.4,0.036,1,0.26	GT:PL:GQ	0/1:54,0,116:57
odorranaTranscripts_519_5044	2985	.	G	A	8.64	.	DP=24;VDB=0.0380;AF1=0.5;AC1=1;DP4=10,7,2,4;MQ=20;FQ=11.3;PV4=0.37,0.45,1,1	GT:PL:GQ	0/1:38,0,129:40
odorranaTranscripts_519_5044	3049	.	A	G	8.64	.	DP=23;VDB=0.0400;AF1=0.5;AC1=1;DP4=6,11,2,4;MQ=20;FQ=11.3;PV4=1,5.1e-07,1,1	GT:PL:GQ	0/1:38,0,133:40
odorranaTranscripts_519_5044	3453	.	C	G	25	.	DP=23;VDB=0.0244;AF1=0.5;AC1=1;DP4=4,9,3,7;MQ=20;FQ=28;PV4=1,2.7e-12,1,0.32	GT:PL:GQ	0/1:55,0,111:58
odorranaTranscripts_519_5044	3470	.	A	G	47	.	DP=20;VDB=0.0399;AF1=0.5;AC1=1;DP4=3,8,3,6;MQ=20;FQ=50;PV4=1,1.9e-10,1,1	GT:PL:GQ	0/1:77,0,99:80
odorranaTranscripts_519_5044	3496	.	A	G	3.01	.	DP=7;VDB=0.0125;AF1=0.4998;AC1=1;DP4=2,2,1,2;MQ=20;FQ=4.76;PV4=1,2.9e-05,1,1	GT:PL:GQ	0/1:30,0,53:28
odorranaTranscripts_519_5044	3943	.	C	A	66	.	DP=21;VDB=0.0365;AF1=0.5;AC1=1;DP4=5,5,5,5;MQ=20;FQ=66;PV4=1,1.7e-14,1,0.29	GT:PL:GQ	0/1:96,0,96:96
odorranaTranscripts_519_5044	3987	.	C	T	77	.	DP=23;VDB=0.0333;AF1=0.5;AC1=1;DP4=3,6,10,4;MQ=20;FQ=46;PV4=0.1,1,1,0.077	GT:PL:GQ	0/1:107,0,73:76
odorranaTranscripts_519_5044	4311	.	G	A	86	.	DP=38;VDB=0.0404;AF1=0.5;AC1=1;DP4=14,3,13,6;MQ=20;FQ=62;PV4=0.45,2e-14,1,1	GT:PL:GQ	0/1:116,0,89:92
odorranaTranscripts_521_1168	258	.	T	C	30	.	DP=10;VDB=0.0140;AF1=0.5;AC1=1;DP4=4,1,2,3;MQ=20;FQ=26.1;PV4=0.52,9.3e-05,1,0.38	GT:PL:GQ	0/1:60,0,54:56
odorranaTranscripts_521_1168	1008	.	T	C	3.54	.	DP=29;VDB=0.0398;AF1=0.4998;AC1=1;DP4=12,10,5,2;MQ=20;FQ=5.47;PV4=0.66,3.7e-13,1,1	GT:PL:GQ	0/1:31,0,139:30
odorranaTranscripts_522_3779	809	.	A	G	75	.	DP=35;VDB=0.0244;AF1=0.5;AC1=1;DP4=7,13,5,10;MQ=20;FQ=78;PV4=1,1,1,1	GT:PL:GQ	0/1:105,0,134:99
odorranaTranscripts_524_1723	1167	.	C	T	76.1	.	DP=7;VDB=0.0164;AF1=1;AC1=2;DP4=0,0,4,3;MQ=20;FQ=-48	GT:PL:GQ	1/1:109,21,0:39
odorranaTranscripts_525_951	789	.	C	T	23	.	DP=3;VDB=0.0130;AF1=1;AC1=2;DP4=0,0,1,2;MQ=20;FQ=-36	GT:PL:GQ	1/1:55,9,0:15
odorranaTranscripts_526_1179	873	.	C	G	41	.	DP=11;VDB=0.0398;AF1=0.5;AC1=1;DP4=3,2,3,3;MQ=20;FQ=29.8;PV4=1,0.033,1,1	GT:PL:GQ	0/1:71,0,57:60
odorranaTranscripts_528_3049	104	.	T	G	55	.	DP=89;VDB=0.0388;AF1=0.5;AC1=1;DP4=36,22,18,11;MQ=20;FQ=58;PV4=1,1,1,1	GT:PL:GQ	0/1:85,0,131:88
odorranaTranscripts_529_2843	363	.	A	G	4.13	.	DP=31;VDB=0.0164;AF1=0.4998;AC1=1;DP4=12,12,3,4;MQ=20;FQ=6.2;PV4=1,1,1,1	GT:PL:GQ	0/1:32,0,143:31
odorranaTranscripts_530_1848	290	.	A	G	6.2	.	DP=6;VDB=0.0020;AF1=0.5;AC1=1;DP4=1,2,1,2;MQ=20;FQ=7.43;PV4=1,0.002,1,1	GT:PL:GQ	0/1:35,0,39:35
odorranaTranscripts_530_1848	1782	.	T	A	62	.	DP=100;VDB=0.0253;AF1=0.5;AC1=1;DP4=14,50,9,27;MQ=20;FQ=65;PV4=0.81,7.4e-38,1,0.39	GT:PL:GQ	0/1:92,0,150:95
odorranaTranscripts_531_2091	198	.	A	G	3.64	.	DP=3;VDB=0.0121;AF1=0.5205;AC1=1;DP4=0,1,1,1;MQ=20;FQ=-16.1;PV4=1,0.11,1,1	GT:PL:GQ	0/1:31,0,11:18
odorranaTranscripts_532_1546	995	.	G	A	3.64	.	DP=3;VDB=0.0016;AF1=0.5205;AC1=1;DP4=0,1,1,1;MQ=20;FQ=-16.1;PV4=1,0.05,1,0.04	GT:PL:GQ	0/1:31,0,11:18
odorranaTranscripts_532_1546	1300	.	G	A	11.3	.	DP=8;VDB=0.0373;AF1=0.5;AC1=1;DP4=2,1,1,3;MQ=20;FQ=8.49;PV4=0.49,3.5e-05,1,1	GT:PL:GQ	0/1:41,0,36:38
odorranaTranscripts_534_1462	268	.	A	G	10.4	.	DP=16;VDB=0.0244;AF1=0.5;AC1=1;DP4=3,7,3,2;MQ=20;FQ=13.2;PV4=0.33,5.1e-06,1,0.38	GT:PL:GQ	0/1:40,0,101:42
odorranaTranscripts_534_1462	406	.	A	G	24	.	DP=13;VDB=0.0406;AF1=0.5;AC1=1;DP4=3,4,3,2;MQ=20;FQ=27;PV4=1,5.7e-07,1,0.39	GT:PL:GQ	0/1:54,0,81:57
odorranaTranscripts_534_1462	458	.	A	G	7.8	.	DP=8;VDB=0.0276;AF1=0.5;AC1=1;DP4=2,2,1,2;MQ=20;FQ=10.3;PV4=1,1,1,0.26	GT:PL:GQ	0/1:37,0,53:38
odorranaTranscripts_534_1462	635	.	A	G	155	.	DP=23;VDB=0.0394;AF1=1;AC1=2;DP4=0,0,12,10;MQ=20;FQ=-93	GT:PL:GQ	1/1:188,66,0:99
odorranaTranscripts_534_1462	646	.	A	C	130	.	DP=22;VDB=0.0388;AF1=1;AC1=2;DP4=0,0,14,8;MQ=20;FQ=-93	GT:PL:GQ	1/1:163,66,0:99
odorranaTranscripts_534_1462	913	.	C	A	25	.	DP=36;VDB=0.0359;AF1=0.5;AC1=1;DP4=11,14,3,7;MQ=20;FQ=28;PV4=0.7,2.1e-09,1,1	GT:PL:GQ	0/1:55,0,147:58
odorranaTranscripts_534_1462	1000	.	T	C	79	.	DP=35;VDB=0.0333;AF1=0.5;AC1=1;DP4=11,8,7,8;MQ=20;FQ=82;PV4=0.73,2e-16,1,1	GT:PL:GQ	0/1:109,0,128:99
odorranaTranscripts_534_1462	1070	.	G	A	33	.	DP=24;VDB=0.0365;AF1=0.5;AC1=1;DP4=7,9,3,5;MQ=20;FQ=36;PV4=1,1.9e-09,1,1	GT:PL:GQ	0/1:63,0,131:66
odorranaTranscripts_534_1462	1356	.	T	G	4.77	.	DP=11;VDB=0.0301;AF1=0.4999;AC1=1;DP4=0,7,0,4;MQ=20;FQ=6.97;PV4=1,1e-10,1,1	GT:PL:GQ	0/1:33,0,58:33
odorranaTranscripts_536_2294	62	.	G	A	15.1	.	DP=9;VDB=0.0033;AF1=0.5;AC1=1;DP4=3,2,3,1;MQ=20;FQ=18;PV4=1,0.024,1,1	GT:PL:GQ	0/1:45,0,62:48
odorranaTranscripts_536_2294	67	.	G	A	12.3	.	DP=9;VDB=0.0033;AF1=0.5;AC1=1;DP4=3,2,3,1;MQ=20;FQ=15.1;PV4=1,0.029,1,1	GT:PL:GQ	0/1:42,0,62:44
odorranaTranscripts_536_2294	252	.	G	A	14.2	.	DP=14;VDB=0.0359;AF1=0.5;AC1=1;DP4=5,3,1,5;MQ=20;FQ=17.1;PV4=0.14,4e-09,1,0.4	GT:PL:GQ	0/1:44,0,85:47
odorranaTranscripts_536_2294	257	.	G	T	17.1	.	DP=14;VDB=0.0359;AF1=0.5;AC1=1;DP4=4,4,1,5;MQ=20;FQ=20.1;PV4=0.3,2.1e-07,1,1	GT:PL:GQ	0/1:47,0,88:50
odorranaTranscripts_536_2294	623	.	A	C	40	.	DP=18;VDB=0.0402;AF1=0.5;AC1=1;DP4=5,5,2,6;MQ=20;FQ=43;PV4=0.37,3.4e-07,1,0.29	GT:PL:GQ	0/1:70,0,100:73
odorranaTranscripts_536_2294	656	.	A	T	42	.	DP=16;VDB=0.0081;AF1=0.5;AC1=1;DP4=3,5,3,5;MQ=20;FQ=44.7;PV4=1,2.3e-06,1,0.45	GT:PL:GQ	0/1:72,0,83:75
odorranaTranscripts_536_2294	923	.	A	G	4.77	.	DP=10;VDB=0.0301;AF1=0.4999;AC1=1;DP4=1,5,1,3;MQ=20;FQ=6.98;PV4=1,1.9e-06,1,1	GT:PL:GQ	0/1:33,0,66:33
odorranaTranscripts_536_2294	952	.	G	T	103	.	DP=12;VDB=0.0373;AF1=1;AC1=2;DP4=0,0,4,7;MQ=20;FQ=-60	GT:PL:GQ	1/1:136,33,0:63
odorranaTranscripts_536_2294	1194	.	T	A	9.52	.	DP=12;VDB=0.0218;AF1=0.5;AC1=1;DP4=2,6,2,2;MQ=20;FQ=12.3;PV4=0.55,7.5e-05,1,0.24	GT:PL:GQ	0/1:39,0,87:41
odorranaTranscripts_536_2294	1319	.	A	G	15.1	.	DP=9;VDB=0.0095;AF1=0.5;AC1=1;DP4=2,3,3,1;MQ=20;FQ=18;PV4=0.52,0.31,1,0.26	GT:PL:GQ	0/1:45,0,63:48
odorranaTranscripts_536_2294	1418	.	C	T	26	.	DP=17;VDB=0.0393;AF1=0.5;AC1=1;DP4=7,4,3,3;MQ=20;FQ=29;PV4=0.64,0.47,1,0.4	GT:PL:GQ	0/1:56,0,104:59
odorranaTranscripts_536_2294	1584	.	C	T	41	.	DP=26;VDB=0.0244;AF1=0.5;AC1=1;DP4=8,6,9,3;MQ=20;FQ=44;PV4=0.43,9.6e-15,1,1	GT:PL:GQ	0/1:71,0,114:74
odorranaTranscripts_538_433	248	.	C	T	58	.	DP=15;VDB=0.0404;AF1=0.5;AC1=1;DP4=2,4,4,4;MQ=20;FQ=35;PV4=0.63,0.41,1,1	GT:PL:GQ	0/1:88,0,62:65
odorranaTranscripts_538_433	266	.	C	T	12.3	.	DP=11;VDB=0.0333;AF1=0.5;AC1=1;DP4=3,4,2,2;MQ=20;FQ=15.1;PV4=1,0.00019,1,0.3	GT:PL:GQ	0/1:42,0,83:44
odorranaTranscripts_538_433	372	.	T	C	6.02	.	DP=2;VDB=0.0190;AF1=1;AC1=2;DP4=0,0,0,2;MQ=20;FQ=-33	GT:PL:GQ	1/1:36,6,0:6
odorranaTranscripts_541_603	169	.	A	G	43	.	DP=12;VDB=0.0298;AF1=0.5;AC1=1;DP4=2,2,7,1;MQ=20;FQ=12.3;PV4=0.24,1,1,1	GT:PL:GQ	0/1:73,0,39:42
odorranaTranscripts_542_2179	408	.	T	G	15.5	.	DP=5;VDB=0.0159;AF1=0.543;AC1=1;DP4=0,1,1,2;MQ=20;FQ=-19;PV4=1,1,1,0.33	GT:PL:GQ	0/1:45,0,8:11
odorranaTranscripts_543_3207	78	.	T	G	51	.	DP=32;VDB=0.0164;AF1=0.5;AC1=1;DP4=14,3,9,3;MQ=20;FQ=53.9;PV4=0.67,1.8e-08,1,1	GT:PL:GQ	0/1:81,0,97:84
odorranaTranscripts_543_3207	83	.	C	A	63	.	DP=35;VDB=0.0244;AF1=0.5;AC1=1;DP4=16,5,8,6;MQ=20;FQ=66;PV4=0.28,9.7e-09,1,0.29	GT:PL:GQ	0/1:93,0,112:96
odorranaTranscripts_543_3207	934	.	A	C	32	.	DP=23;VDB=0.0391;AF1=0.5;AC1=1;DP4=7,7,5,4;MQ=20;FQ=35;PV4=1,6.9e-15,1,1	GT:PL:GQ	0/1:62,0,121:65
odorranaTranscripts_543_3207	1259	.	A	T	3.54	.	DP=14;VDB=0.0254;AF1=0.4998;AC1=1;DP4=3,7,3,1;MQ=20;FQ=5.47;PV4=0.24,0.31,1,1	GT:PL:GQ	0/1:31,0,103:30
odorranaTranscripts_543_3207	1626	.	G	A	9.52	.	DP=9;VDB=0.0322;AF1=0.5;AC1=1;DP4=2,3,3,1;MQ=20;FQ=12.3;PV4=0.52,0.0012,1,0.38	GT:PL:GQ	0/1:39,0,63:41
odorranaTranscripts_543_3207	1854	.	G	A	15.1	.	DP=22;VDB=0.0392;AF1=0.5;AC1=1;DP4=7,8,3,4;MQ=20;FQ=18.1;PV4=1,2.1e-13,1,1	GT:PL:GQ	0/1:45,0,128:48
odorranaTranscripts_544_586	374	.	A	G	14.5	.	DP=4;VDB=0.0122;AF1=0.543;AC1=1;DP4=0,1,2,1;MQ=20;FQ=-19;PV4=1,0.0099,1,0.2	GT:PL:GQ	0/1:44,0,8:11
odorranaTranscripts_545_1624	162	.	T	C	4.77	.	DP=7;VDB=0.0215;AF1=0.4999;AC1=1;DP4=4,0,2,1;MQ=20;FQ=6.66;PV4=0.43,0.16,1,0.14	GT:PL:GQ	0/1:33,0,43:33
odorranaTranscripts_546_4273	393	.	A	T	7.8	.	DP=7;VDB=0.0218;AF1=0.5;AC1=1;DP4=3,1,1,2;MQ=20;FQ=10.2;PV4=0.49,0.00014,1,0.17	GT:PL:GQ	0/1:37,0,50:38
odorranaTranscripts_546_4273	586	.	T	C	87	.	DP=9;VDB=0.0281;AF1=1;AC1=2;DP4=0,0,6,3;MQ=20;FQ=-54	GT:PL:GQ	1/1:120,27,0:51
odorranaTranscripts_546_4273	1882	.	T	G	14.2	.	DP=41;VDB=0.0400;AF1=0.5;AC1=1;DP4=14,17,4,6;MQ=20;FQ=17.1;PV4=1,7.6e-06,1,0.34	GT:PL:GQ	0/1:44,0,144:47
odorranaTranscripts_546_4273	1928	.	G	T	114	.	DP=43;VDB=0.0355;AF1=1;AC1=2;DP4=0,0,14,4;MQ=20;FQ=-81	GT:PL:GQ	1/1:147,54,0:99
odorranaTranscripts_546_4273	2023	.	T	G	16.1	.	DP=54;VDB=0.0322;AF1=0.5;AC1=1;DP4=23,17,7,6;MQ=20;FQ=19.1;PV4=1,5.9e-24,1,1	GT:PL:GQ	0/1:46,0,134:49
odorranaTranscripts_546_4273	2236	.	G	A	26	.	DP=41;VDB=0.0374;AF1=0.5;AC1=1;DP4=12,18,5,6;MQ=20;FQ=29;PV4=1,3.4e-16,1,1	GT:PL:GQ	0/1:56,0,149:59
odorranaTranscripts_546_4273	2263	.	A	G	11.3	.	DP=42;VDB=0.0216;AF1=0.5;AC1=1;DP4=16,16,4,6;MQ=20;FQ=14.2;PV4=0.72,7.7e-12,1,1	GT:PL:GQ	0/1:41,0,144:43
odorranaTranscripts_546_4273	2656	.	G	C	40	.	DP=28;VDB=0.0365;AF1=0.5;AC1=1;DP4=8,9,8,3;MQ=20;FQ=43;PV4=0.25,5.6e-16,1,0.4	GT:PL:GQ	0/1:70,0,131:73
odorranaTranscripts_547_975	88	.	T	G	4.77	.	DP=18;VDB=0.0392;AF1=0.4999;AC1=1;DP4=7,6,4,1;MQ=20;FQ=6.99;PV4=0.6,1e-07,1,1	GT:PL:GQ	0/1:33,0,120:33
odorranaTranscripts_548_2153	719	.	G	A	42	.	DP=48;VDB=0.0365;AF1=0.5;AC1=1;DP4=18,15,7,7;MQ=20;FQ=45;PV4=1,5.6e-06,1,1	GT:PL:GQ	0/1:72,0,143:75
odorranaTranscripts_549_1082	685	.	C	T	6.98	.	DP=5;VDB=0.0107;AF1=0.5007;AC1=1;DP4=1,1,2,1;MQ=20;FQ=-4.32;PV4=1,0.0082,1,0.35	GT:PL:GQ	0/1:36,0,25:29
odorranaTranscripts_549_1082	931	.	A	G	10.4	.	DP=3;VDB=0.0220;AF1=1;AC1=2;DP4=0,0,2,1;MQ=20;FQ=-36	GT:PL:GQ	1/1:42,9,0:13
odorranaTranscripts_550_577	473	.	A	G	41.1	.	DP=6;VDB=0.0001;AF1=1;AC1=2;DP4=0,0,0,6;MQ=20;FQ=-45	GT:PL:GQ	1/1:74,18,0:33
odorranaTranscripts_550_577	483	.	A	T	12.2	.	DP=3;VDB=0.0000;AF1=1;AC1=2;DP4=0,0,0,3;MQ=20;FQ=-36	GT:PL:GQ	1/1:44,9,0:14
odorranaTranscripts_551_1066	31	.	A	G	6.02	.	DP=2;VDB=0.0099;AF1=1;AC1=2;DP4=0,0,2,0;MQ=20;FQ=-33	GT:PL:GQ	1/1:36,6,0:6
odorranaTranscripts_551_1066	32	.	A	T	6.02	.	DP=2;VDB=0.0099;AF1=1;AC1=2;DP4=0,0,2,0;MQ=20;FQ=-33	GT:PL:GQ	1/1:36,6,0:6
odorranaTranscripts_552_3225	82	.	C	T	11.3	.	DP=20;VDB=0.0001;AF1=0.5;AC1=1;DP4=13,0,7,0;MQ=20;FQ=14.2;PV4=1,1,1,1	GT:PL:GQ	0/1:41,0,64:43
odorranaTranscripts_553_1394	803	.	A	G	4.77	.	DP=8;VDB=0.0225;AF1=0.4999;AC1=1;DP4=3,2,2,1;MQ=20;FQ=6.98;PV4=1,0.00042,1,1	GT:PL:GQ	0/1:33,0,64:33
odorranaTranscripts_553_1394	880	.	G	A	13.2	.	DP=10;VDB=0.0271;AF1=0.5;AC1=1;DP4=2,4,1,3;MQ=20;FQ=16.1;PV4=1,0.013,1,1	GT:PL:GQ	0/1:43,0,72:46
odorranaTranscripts_553_1394	1264	.	A	G	24	.	DP=10;VDB=0.0399;AF1=0.5;AC1=1;DP4=2,2,0,6;MQ=20;FQ=17.6;PV4=0.13,0.00011,1,1	GT:PL:GQ	0/1:54,0,45:48
odorranaTranscripts_554_2269	1415	.	G	A	16.1	.	DP=10;VDB=0.0244;AF1=0.5;AC1=1;DP4=3,2,0,5;MQ=20;FQ=18.9;PV4=0.17,0.089,1,0.15	GT:PL:GQ	0/1:46,0,59:49
odorranaTranscripts_554_2269	1777	.	G	C	19.1	.	DP=16;VDB=0.0099;AF1=0.5;AC1=1;DP4=5,5,4,2;MQ=20;FQ=22;PV4=0.63,3.6e-08,1,1	GT:PL:GQ	0/1:49,0,103:52
odorranaTranscripts_554_2269	1818	.	T	C	73	.	DP=21;VDB=0.0384;AF1=0.5;AC1=1;DP4=7,3,5,6;MQ=20;FQ=58.9;PV4=0.39,0.38,1,1	GT:PL:GQ	0/1:103,0,86:89
odorranaTranscripts_556_886	239	.	G	A	6.98	.	DP=5;VDB=0.0178;AF1=0.5007;AC1=1;DP4=1,1,3,0;MQ=20;FQ=-4.32;PV4=0.4,0.12,1,0.38	GT:PL:GQ	0/1:36,0,25:29
odorranaTranscripts_556_886	259	.	C	G	9.52	.	DP=6;VDB=0.0202;AF1=0.5;AC1=1;DP4=2,1,2,1;MQ=20;FQ=9.52;PV4=1,0.33,1,1	GT:PL:GQ	0/1:39,0,39:39
odorranaTranscripts_557_1566	907	.	C	T	69.5	.	DP=14;VDB=0.0271;AF1=1;AC1=2;DP4=2,0,8,4;MQ=20;FQ=-31;PV4=1,3.3e-09,1,0.26	GT:PL:GQ	1/1:100,4,0:7
odorranaTranscripts_558_1155	491	.	A	T	145	.	DP=84;VDB=0.0069;AF1=1;AC1=2;DP4=0,0,36,46;MQ=20;FQ=-274	GT:PL:GQ	1/1:178,247,0:99
odorranaTranscripts_559_2163	105	.	G	T	56.1	.	DP=9;VDB=0.0384;AF1=0.5129;AC1=1;DP4=1,1,4,3;MQ=20;FQ=-14.2;PV4=1,0.097,1,0.082	GT:PL:GQ	0/1:86,0,13:16
odorranaTranscripts_562_735	375	.	A	G	53	.	DP=32;VDB=0.0373;AF1=0.5;AC1=1;DP4=9,10,6,6;MQ=20;FQ=56;PV4=1,3.7e-14,1,1	GT:PL:GQ	0/1:83,0,136:86
odorranaTranscripts_563_2062	203	.	G	A	28	.	DP=28;VDB=0.0225;AF1=0.5;AC1=1;DP4=4,14,1,9;MQ=20;FQ=31;PV4=0.63,1,1,1	GT:PL:GQ	0/1:58,0,121:61
odorranaTranscripts_563_2062	206	.	G	A	6.2	.	DP=26;VDB=0.0190;AF1=0.4999;AC1=1;DP4=3,15,0,8;MQ=20;FQ=8.65;PV4=0.53,8.5e-09,1,0.26	GT:PL:GQ	0/1:35,0,113:36
odorranaTranscripts_563_2062	257	.	G	A	11.3	.	DP=8;VDB=0.0011;AF1=0.5;AC1=1;DP4=1,3,0,4;MQ=20;FQ=13.6;PV4=1,0.11,1,0.2	GT:PL:GQ	0/1:41,0,49:43
odorranaTranscripts_563_2062	388	.	G	A	25	.	DP=18;VDB=0.0392;AF1=0.5;AC1=1;DP4=8,3,6,1;MQ=20;FQ=28;PV4=1,0.36,1,0.18	GT:PL:GQ	0/1:55,0,96:58
odorranaTranscripts_564_2717	864	.	C	A	48	.	DP=21;VDB=0.0333;AF1=0.5;AC1=1;DP4=8,4,6,3;MQ=20;FQ=51;PV4=1,4.8e-08,1,1	GT:PL:GQ	0/1:78,0,103:81
odorranaTranscripts_564_2717	1124	.	A	G	76	.	DP=28;VDB=0.0400;AF1=0.5;AC1=1;DP4=6,9,6,7;MQ=20;FQ=78.8;PV4=1,2.3e-11,1,0.1	GT:PL:GQ	0/1:106,0,120:99
odorranaTranscripts_564_2717	2331	.	A	G	11.4	.	DP=6;VDB=0.0219;AF1=0.5016;AC1=1;DP4=0,2,1,2;MQ=20;FQ=-6.22;PV4=1,0.0012,1,0.44	GT:PL:GQ	0/1:41,0,22:26
odorranaTranscripts_566_1685	224	.	A	G	66	.	DP=90;VDB=0.0401;AF1=0.5;AC1=1;DP4=36,23,16,15;MQ=20;FQ=69;PV4=0.5,1,1,0.12	GT:PL:GQ	0/1:96,0,133:99
odorranaTranscripts_566_1685	1619	.	C	G	9.31	.	DP=2;VDB=0.0161;AF1=1;AC1=2;DP4=0,0,1,1;MQ=20;FQ=-33	GT:PL:GQ	1/1:40,6,0:8
odorranaTranscripts_567_1027	445	.	A	G	91.5	.	DP=14;VDB=0.0308;AF1=1;AC1=2;DP4=1,1,6,6;MQ=20;FQ=-29;PV4=1,0.25,1,0.25	GT:PL:GQ	1/1:121,2,0:5
odorranaTranscripts_568_1100	102	.	T	G	84	.	DP=8;VDB=0.0118;AF1=1;AC1=2;DP4=0,0,5,3;MQ=20;FQ=-51	GT:PL:GQ	1/1:117,24,0:45
odorranaTranscripts_568_1100	843	.	G	A	14.2	.	DP=16;VDB=0.0359;AF1=0.5;AC1=1;DP4=6,5,2,3;MQ=20;FQ=17.1;PV4=1,0.28,1,0.015	GT:PL:GQ	0/1:44,0,110:47
odorranaTranscripts_568_1100	990	.	C	G	5.29	.	DP=2;VDB=0.0148;AF1=1;AC1=2;DP4=0,0,0,2;MQ=20;FQ=-33	GT:PL:GQ	1/1:35,6,0:6
odorranaTranscripts_569_4139	2684	.	T	C	9.52	.	DP=23;VDB=0.0392;AF1=0.5;AC1=1;DP4=11,6,3,3;MQ=20;FQ=12.3;PV4=0.64,0.21,1,0.42	GT:PL:GQ	0/1:39,0,124:41
odorranaTranscripts_570_2362	197	.	A	G	36	.	DP=31;VDB=0.0008;AF1=0.5;AC1=1;DP4=15,2,12,1;MQ=20;FQ=39;PV4=1,1,1,1	GT:PL:GQ	0/1:66,0,86:69
odorranaTranscripts_570_2362	1929	.	G	C	82	.	DP=32;VDB=0.0388;AF1=0.5;AC1=1;DP4=7,9,5,10;MQ=20;FQ=84.6;PV4=0.72,2.4e-13,1,1	GT:PL:GQ	0/1:112,0,122:99
odorranaTranscripts_571_1101	191	.	A	C	3.54	.	DP=14;VDB=0.0006;AF1=0.4998;AC1=1;DP4=5,3,5,0;MQ=20;FQ=5.47;PV4=0.23,1.9e-07,1,0.2	GT:PL:GQ	0/1:31,0,87:30
odorranaTranscripts_571_1101	251	.	C	T	25	.	DP=21;VDB=0.0305;AF1=0.5;AC1=1;DP4=7,7,4,3;MQ=20;FQ=28;PV4=1,0.32,1,0.041	GT:PL:GQ	0/1:55,0,124:58
odorranaTranscripts_571_1101	510	.	A	G	14.5	.	DP=4;VDB=0.0187;AF1=0.543;AC1=1;DP4=1,0,2,1;MQ=20;FQ=-19;PV4=1,0.032,1,0.035	GT:PL:GQ	0/1:44,0,8:11
odorranaTranscripts_571_1101	932	.	A	T	3.54	.	DP=8;VDB=0.0116;AF1=0.4998;AC1=1;DP4=4,1,2,1;MQ=20;FQ=5.46;PV4=1,4.6e-06,1,0.096	GT:PL:GQ	0/1:31,0,59:30
odorranaTranscripts_573_2052	709	.	G	T	25	.	DP=4;VDB=0.0301;AF1=1;AC1=2;DP4=0,0,1,2;MQ=20;FQ=-36	GT:PL:GQ	1/1:57,9,0:15
odorranaTranscripts_573_2052	985	.	G	A	3.54	.	DP=15;VDB=0.0014;AF1=0.4998;AC1=1;DP4=6,5,2,2;MQ=20;FQ=5.47;PV4=1,0.0016,1,1	GT:PL:GQ	0/1:31,0,111:30
odorranaTranscripts_573_2052	1794	.	A	C	111	.	DP=25;VDB=0.0396;AF1=1;AC1=2;DP4=1,2,10,12;MQ=20;FQ=-43;PV4=1,1.4e-09,1,1	GT:PL:GQ	1/1:144,16,0:29
odorranaTranscripts_573_2052	1877	.	A	G	49.3	.	DP=10;VDB=0.0033;AF1=0.543;AC1=1;DP4=0,2,1,7;MQ=20;FQ=-19;PV4=1,0.33,1,1	GT:PL:GQ	0/1:79,0,8:11
odorranaTranscripts_573_2052	1926	.	A	G	7.59	.	DP=2;VDB=0.0176;AF1=1;AC1=2;DP4=0,0,1,1;MQ=20;FQ=-33	GT:PL:GQ	1/1:38,6,0:7
odorranaTranscripts_574_2198	909	.	G	A	65	.	DP=33;VDB=0.0411;AF1=0.5;AC1=1;DP4=7,13,5,8;MQ=20;FQ=68;PV4=1,3.4e-12,1,0.25	GT:PL:GQ	0/1:95,0,136:98
odorranaTranscripts_574_2198	951	.	T	A	53	.	DP=31;VDB=0.0393;AF1=0.5;AC1=1;DP4=10,8,7,5;MQ=20;FQ=56;PV4=1,1.8e-07,1,1	GT:PL:GQ	0/1:83,0,130:86
odorranaTranscripts_574_2198	1920	.	C	T	57	.	DP=17;VDB=0.0325;AF1=0.5;AC1=1;DP4=2,6,4,5;MQ=20;FQ=48.7;PV4=0.62,5.8e-08,1,0.46	GT:PL:GQ	0/1:87,0,76:79
odorranaTranscripts_575_2869	522	.	A	G	9.52	.	DP=6;VDB=0.0168;AF1=0.5;AC1=1;DP4=1,2,1,2;MQ=20;FQ=9.52;PV4=1,1,1,0.37	GT:PL:GQ	0/1:39,0,39:39
odorranaTranscripts_575_2869	807	.	G	T	6.02	.	DP=2;VDB=0.0127;AF1=1;AC1=2;DP4=0,0,0,2;MQ=20;FQ=-33	GT:PL:GQ	1/1:36,6,0:6
odorranaTranscripts_575_2869	2528	.	A	C	96	.	DP=33;VDB=0.0398;AF1=0.5;AC1=1;DP4=10,5,7,11;MQ=20;FQ=75;PV4=0.17,0.097,1,0.034	GT:PL:GQ	0/1:126,0,102:99
odorranaTranscripts_578_1888	63	.	G	A	24	.	DP=3;VDB=0.0223;AF1=1;AC1=2;DP4=0,0,2,1;MQ=20;FQ=-36	GT:PL:GQ	1/1:56,9,0:15
odorranaTranscripts_578_1888	349	.	G	T	3.54	.	DP=7;VDB=0.0230;AF1=0.4998;AC1=1;DP4=1,3,3,0;MQ=20;FQ=5.44;PV4=0.14,9.3e-05,1,1	GT:PL:GQ	0/1:31,0,51:30
odorranaTranscripts_578_1888	704	.	G	T	5.46	.	DP=6;VDB=0.0098;AF1=0.4999;AC1=1;DP4=2,1,3,0;MQ=20;FQ=6.83;PV4=1,0.0005,1,1	GT:PL:GQ	0/1:34,0,39:34
odorranaTranscripts_578_1888	1603	.	G	T	53	.	DP=44;VDB=0.0400;AF1=0.5;AC1=1;DP4=14,14,9,6;MQ=20;FQ=56;PV4=0.75,8.7e-10,1,1	GT:PL:GQ	0/1:83,0,146:86
odorranaTranscripts_580_2938	302	.	A	T	37	.	DP=7;VDB=0.0011;AF1=0.5032;AC1=1;DP4=1,1,2,3;MQ=20;FQ=-8.63;PV4=1,1,1,0.11	GT:PL:GQ	0/1:67,0,19:22
odorranaTranscripts_580_2938	2409	.	C	T	25.5	.	DP=4;VDB=0.0011;AF1=1;AC1=2;DP4=0,0,4,0;MQ=20;FQ=-39	GT:PL:GQ	1/1:58,12,0:21
odorranaTranscripts_580_2938	2540	.	T	A	90	.	DP=10;VDB=0.0286;AF1=1;AC1=2;DP4=0,0,5,4;MQ=20;FQ=-54	GT:PL:GQ	1/1:123,27,0:51
odorranaTranscripts_580_2938	2799	.	A	G	46.1	.	DP=8;VDB=0.0033;AF1=1;AC1=2;DP4=0,0,0,7;MQ=20;FQ=-48	GT:PL:GQ	1/1:79,21,0:39
odorranaTranscripts_580_2938	2818	.	A	G	15.1	.	DP=3;VDB=0.0089;AF1=1;AC1=2;DP4=0,0,0,3;MQ=20;FQ=-36	GT:PL:GQ	1/1:47,9,0:14
odorranaTranscripts_582_1056	742	.	G	T	10.4	.	DP=11;VDB=0.0218;AF1=0.5;AC1=1;DP4=4,3,1,3;MQ=20;FQ=13.2;PV4=0.55,1,1,1	GT:PL:GQ	0/1:40,0,82:42
odorranaTranscripts_586_1621	369	.	A	C	36	.	DP=12;VDB=0.0244;AF1=0.5;AC1=1;DP4=1,5,4,2;MQ=20;FQ=33.6;PV4=0.24,0.012,1,1	GT:PL:GQ	0/1:66,0,62:64
odorranaTranscripts_587_1108	755	.	G	A	3.01	.	DP=71;VDB=0.0400;AF1=0.4997;AC1=1;DP4=27,28,9,7;MQ=20;FQ=4.77;PV4=0.78,2.9e-19,1,1	GT:PL:GQ	0/1:30,0,126:28
odorranaTranscripts_587_1108	1017	.	A	G	32	.	DP=16;VDB=0.0066;AF1=0.5;AC1=1;DP4=1,6,1,8;MQ=20;FQ=32;PV4=1,8e-06,1,1	GT:PL:GQ	0/1:62,0,62:62
odorranaTranscripts_588_731	37	.	G	A	29	.	DP=23;VDB=0.0001;AF1=0.5;AC1=1;DP4=14,0,8,1;MQ=20;FQ=31;PV4=0.39,1,1,1	GT:PL:GQ	0/1:59,0,65:61
odorranaTranscripts_588_731	109	.	C	T	10.4	.	DP=52;VDB=0.0253;AF1=0.5;AC1=1;DP4=19,19,7,5;MQ=20;FQ=13.2;PV4=0.74,0.17,1,0.39	GT:PL:GQ	0/1:40,0,141:42
odorranaTranscripts_588_731	110	.	G	A	12.3	.	DP=52;VDB=0.0172;AF1=0.5;AC1=1;DP4=20,18,6,6;MQ=20;FQ=15.1;PV4=1,0.04,1,1	GT:PL:GQ	0/1:42,0,139:44
odorranaTranscripts_588_731	172	.	A	G	27.5	.	DP=4;VDB=0.0003;AF1=1;AC1=2;DP4=0,0,0,4;MQ=20;FQ=-39	GT:PL:GQ	1/1:60,12,0:21
odorranaTranscripts_588_731	458	.	T	C	24	.	DP=37;VDB=0.0006;AF1=0.5;AC1=1;DP4=19,2,16,0;MQ=20;FQ=27;PV4=0.5,2.1e-13,1,0.11	GT:PL:GQ	0/1:54,0,83:57
odorranaTranscripts_588_731	556	.	G	C	32	.	DP=68;VDB=0.0019;AF1=0.5;AC1=1;DP4=13,35,5,15;MQ=20;FQ=35;PV4=1,1,1,1	GT:PL:GQ	0/1:62,0,144:65
odorranaTranscripts_589_1678	387	.	C	T	3.01	.	DP=8;VDB=0.0223;AF1=0.4997;AC1=1;DP4=2,3,2,1;MQ=20;FQ=4.77;PV4=1,2.1e-06,1,1	GT:PL:GQ	0/1:30,0,65:28
odorranaTranscripts_589_1678	1240	.	C	T	28	.	DP=16;VDB=0.0099;AF1=0.5;AC1=1;DP4=5,3,6,1;MQ=20;FQ=31;PV4=0.57,2.7e-08,1,1	GT:PL:GQ	0/1:58,0,83:61
odorranaTranscripts_589_1678	1413	.	T	C	4.77	.	DP=8;VDB=0.0208;AF1=0.4999;AC1=1;DP4=2,3,2,1;MQ=20;FQ=6.98;PV4=1,1,1,1	GT:PL:GQ	0/1:33,0,65:33
odorranaTranscripts_589_1678	1437	.	C	T	45	.	DP=9;VDB=0.0398;AF1=0.5003;AC1=1;DP4=2,1,2,4;MQ=20;FQ=4.77;PV4=0.52,0.11,1,0.055	GT:PL:GQ	0/1:75,0,30:33
odorranaTranscripts_590_1862	1746	.	G	A	19.1	.	DP=14;VDB=0.0053;AF1=0.5;AC1=1;DP4=2,7,2,3;MQ=20;FQ=22;PV4=0.58,1.4e-07,1,1	GT:PL:GQ	0/1:49,0,90:52
odorranaTranscripts_595_4177	3382	.	T	C	6.98	.	DP=31;VDB=0.0345;AF1=0.4999;AC1=1;DP4=15,7,6,2;MQ=20;FQ=9.53;PV4=1,1.9e-13,1,1	GT:PL:GQ	0/1:36,0,126:37
odorranaTranscripts_595_4177	3840	.	G	T	29	.	DP=13;VDB=0.0000;AF1=0.5;AC1=1;DP4=6,0,5,1;MQ=20;FQ=22.5;PV4=1,9.1e-06,1,0.066	GT:PL:GQ	0/1:59,0,50:53
odorranaTranscripts_595_4177	3879	.	G	A	33	.	DP=29;VDB=0.0114;AF1=0.5;AC1=1;DP4=12,8,4,5;MQ=20;FQ=36;PV4=0.69,8.7e-10,1,1	GT:PL:GQ	0/1:63,0,133:66
odorranaTranscripts_596_826	761	.	A	C	5.29	.	DP=3;VDB=0.0133;AF1=1;AC1=2;DP4=0,0,1,1;MQ=20;FQ=-33	GT:PL:GQ	1/1:35,6,0:6
odorranaTranscripts_596_826	799	.	A	C	9.31	.	DP=2;VDB=0.0192;AF1=1;AC1=2;DP4=0,0,1,1;MQ=20;FQ=-33	GT:PL:GQ	1/1:40,6,0:8
odorranaTranscripts_597_1551	423	.	A	C	12.3	.	DP=12;VDB=0.0216;AF1=0.5;AC1=1;DP4=3,4,2,2;MQ=20;FQ=15.1;PV4=1,0.23,1,0.34	GT:PL:GQ	0/1:42,0,83:44
odorranaTranscripts_597_1551	1267	.	C	T	36	.	DP=23;VDB=0.0140;AF1=0.5;AC1=1;DP4=3,12,3,5;MQ=20;FQ=39;PV4=0.62,2.7e-05,1,1	GT:PL:GQ	0/1:66,0,111:69
odorranaTranscripts_598_3364	1263	.	G	A	40	.	DP=31;VDB=0.0190;AF1=0.5;AC1=1;DP4=12,9,5,5;MQ=20;FQ=43;PV4=1,1,1,1	GT:PL:GQ	0/1:70,0,137:73
odorranaTranscripts_598_3364	3046	.	C	G	15.2	.	DP=6;VDB=0.0276;AF1=0.5016;AC1=1;DP4=1,1,4,0;MQ=20;FQ=-6.2;PV4=0.33,4.7e-05,1,0.38	GT:PL:GQ	0/1:45,0,22:25
odorranaTranscripts_599_1103	233	.	C	T	15.1	.	DP=10;VDB=0.0308;AF1=0.5;AC1=1;DP4=3,3,2,2;MQ=20;FQ=18.1;PV4=1,0.0034,1,0.31	GT:PL:GQ	0/1:45,0,74:48
odorranaTranscripts_599_1103	901	.	C	A	28	.	DP=9;VDB=0.0164;AF1=0.5;AC1=1;DP4=2,2,2,3;MQ=20;FQ=20.6;PV4=1,0.00025,1,1	GT:PL:GQ	0/1:58,0,48:51
odorranaTranscripts_600_1950	1097	.	C	G	12.3	.	DP=5;VDB=0.0197;AF1=0.5016;AC1=1;DP4=0,2,2,1;MQ=20;FQ=-6.22;PV4=0.4,0.4,1,1	GT:PL:GQ	0/1:42,0,22:25
odorranaTranscripts_600_1950	1370	.	C	G	4.13	.	DP=7;VDB=0.0206;AF1=0.4999;AC1=1;DP4=4,0,1,2;MQ=20;FQ=5.95;PV4=0.14,0.0002,1,1	GT:PL:GQ	0/1:32,0,43:31
odorranaTranscripts_603_4218	275	.	G	A	5.46	.	DP=8;VDB=0.0177;AF1=0.4999;AC1=1;DP4=2,3,1,2;MQ=20;FQ=7.8;PV4=1,0.089,1,1	GT:PL:GQ	0/1:34,0,65:34
odorranaTranscripts_603_4218	3392	.	T	C	38	.	DP=17;VDB=0.0025;AF1=0.5;AC1=1;DP4=8,2,4,3;MQ=20;FQ=40.9;PV4=0.59,1.1e-07,1,1	GT:PL:GQ	0/1:68,0,85:71
odorranaTranscripts_603_4218	3434	.	G	C	11.3	.	DP=17;VDB=0.0399;AF1=0.5;AC1=1;DP4=7,5,2,3;MQ=20;FQ=14.2;PV4=0.62,0.00065,1,0.0089	GT:PL:GQ	0/1:41,0,114:43
odorranaTranscripts_604_3232	240	.	G	T	11.3	.	DP=17;VDB=0.0190;AF1=0.5;AC1=1;DP4=7,4,3,3;MQ=20;FQ=14.2;PV4=0.64,9.9e-08,1,1	GT:PL:GQ	0/1:41,0,104:43
odorranaTranscripts_604_3232	570	.	C	T	9.52	.	DP=6;VDB=0.0206;AF1=0.5;AC1=1;DP4=1,2,2,1;MQ=20;FQ=9.52;PV4=1,1,1,0.45	GT:PL:GQ	0/1:39,0,39:39
odorranaTranscripts_604_3232	1444	.	C	A	58.1	.	DP=7;VDB=0.0001;AF1=1;AC1=2;DP4=0,0,1,5;MQ=20;FQ=-45	GT:PL:GQ	1/1:91,18,0:33
odorranaTranscripts_604_3232	1489	.	A	T	25	.	DP=3;VDB=0.0000;AF1=1;AC1=2;DP4=0,0,1,2;MQ=20;FQ=-36	GT:PL:GQ	1/1:57,9,0:15
odorranaTranscripts_605_1673	187	.	C	T	7.8	.	DP=13;VDB=0.0082;AF1=0.5;AC1=1;DP4=4,5,2,2;MQ=20;FQ=10.4;PV4=1,1,1,1	GT:PL:GQ	0/1:37,0,98:39
odorranaTranscripts_605_1673	892	.	G	A	42	.	DP=31;VDB=0.0388;AF1=0.5;AC1=1;DP4=10,10,5,5;MQ=20;FQ=45;PV4=1,1,1,1	GT:PL:GQ	0/1:72,0,139:75
odorranaTranscripts_606_2088	1973	.	A	C	89.6	.	DP=18;VDB=0.0404;AF1=1;AC1=2;DP4=1,1,5,10;MQ=20;FQ=-38;PV4=1,6.5e-07,1,0.19	GT:PL:GQ	1/1:122,11,0:19
odorranaTranscripts_608_2199	95	.	T	C	32	.	DP=41;VDB=0.0399;AF1=0.5;AC1=1;DP4=18,8,12,2;MQ=20;FQ=35;PV4=0.45,1,1,0.087	GT:PL:GQ	0/1:62,0,127:65
odorranaTranscripts_608_2199	2072	.	C	G	8.64	.	DP=9;VDB=0.0002;AF1=0.5;AC1=1;DP4=0,5,0,4;MQ=20;FQ=11;PV4=1,1,1,1	GT:PL:GQ	0/1:38,0,48:40
odorranaTranscripts_608_2199	2078	.	C	T	11.3	.	DP=8;VDB=0.0002;AF1=0.5;AC1=1;DP4=0,4,0,4;MQ=20;FQ=11.3;PV4=1,1,1,0.17	GT:PL:GQ	0/1:41,0,41:41
odorranaTranscripts_609_3631	72	.	T	C	29	.	DP=18;VDB=0.0140;AF1=0.5;AC1=1;DP4=9,1,5,2;MQ=20;FQ=31.9;PV4=0.54,1.4e-06,1,1	GT:PL:GQ	0/1:59,0,75:62
odorranaTranscripts_609_3631	397	.	G	T	29	.	DP=18;VDB=0.0392;AF1=0.5;AC1=1;DP4=1,7,1,9;MQ=20;FQ=31.2;PV4=1,5.7e-09,1,0.2	GT:PL:GQ	0/1:59,0,66:61
odorranaTranscripts_609_3631	412	.	C	T	21	.	DP=14;VDB=0.0172;AF1=0.5;AC1=1;DP4=1,7,1,5;MQ=20;FQ=24;PV4=1,0.19,1,1	GT:PL:GQ	0/1:51,0,73:54
odorranaTranscripts_609_3631	730	.	C	T	5.46	.	DP=41;VDB=0.0322;AF1=0.4999;AC1=1;DP4=13,18,4,5;MQ=20;FQ=7.8;PV4=1,2.1e-11,1,0.19	GT:PL:GQ	0/1:34,0,146:34
odorranaTranscripts_609_3631	820	.	A	C	83	.	DP=28;VDB=0.0392;AF1=0.5;AC1=1;DP4=4,10,6,8;MQ=20;FQ=79.8;PV4=0.69,2.3e-14,1,0.28	GT:PL:GQ	0/1:113,0,108:99
odorranaTranscripts_609_3631	917	.	A	G	64	.	DP=33;VDB=0.0380;AF1=0.5;AC1=1;DP4=9,1,19,3;MQ=20;FQ=19.1;PV4=1,1.2e-21,1,0.35	GT:PL:GQ	0/1:94,0,46:49
odorranaTranscripts_609_3631	929	.	A	C	37	.	DP=47;VDB=0.0271;AF1=0.5;AC1=1;DP4=16,8,21,2;MQ=20;FQ=40;PV4=0.072,8.8e-24,1,1	GT:PL:GQ	0/1:67,0,122:70
odorranaTranscripts_609_3631	1166	.	C	T	67	.	DP=70;VDB=0.0343;AF1=0.5;AC1=1;DP4=21,25,9,15;MQ=20;FQ=70;PV4=0.61,5.6e-22,1,1	GT:PL:GQ	0/1:97,0,148:99
odorranaTranscripts_609_3631	1426	.	A	G	12.3	.	DP=28;VDB=0.0359;AF1=0.5;AC1=1;DP4=11,9,4,3;MQ=20;FQ=15.1;PV4=1,1,1,0.42	GT:PL:GQ	0/1:42,0,137:44
odorranaTranscripts_609_3631	1494	.	T	G	34	.	DP=38;VDB=0.0399;AF1=0.5;AC1=1;DP4=12,10,10,3;MQ=20;FQ=37;PV4=0.28,1.7e-20,1,1	GT:PL:GQ	0/1:64,0,138:67
odorranaTranscripts_609_3631	1691	.	A	T	13.2	.	DP=53;VDB=0.0345;AF1=0.5;AC1=1;DP4=20,19,8,6;MQ=20;FQ=16.1;PV4=0.76,6.6e-30,1,1	GT:PL:GQ	0/1:43,0,142:46
odorranaTranscripts_609_3631	1716	.	C	A	55	.	DP=51;VDB=0.0404;AF1=0.5;AC1=1;DP4=16,15,11,8;MQ=20;FQ=58;PV4=0.77,1.4e-29,1,0.28	GT:PL:GQ	0/1:85,0,146:88
odorranaTranscripts_609_3631	3243	.	T	C	9.31	.	DP=2;VDB=0.0184;AF1=1;AC1=2;DP4=0,0,1,1;MQ=20;FQ=-33	GT:PL:GQ	1/1:40,6,0:8
odorranaTranscripts_609_3631	3274	.	C	A	17.1	.	DP=4;VDB=0.0219;AF1=1;AC1=2;DP4=0,0,3,0;MQ=20;FQ=-36	GT:PL:GQ	1/1:49,9,0:15
odorranaTranscripts_609_3631	3279	.	C	A	23.5	.	DP=4;VDB=0.0011;AF1=1;AC1=2;DP4=0,0,4,0;MQ=20;FQ=-39	GT:PL:GQ	1/1:56,12,0:21
odorranaTranscripts_610_3686	2860	.	A	G	4.77	.	DP=7;VDB=0.0219;AF1=0.4999;AC1=1;DP4=2,2,2,1;MQ=20;FQ=6.95;PV4=1,0.0007,1,1	GT:PL:GQ	0/1:33,0,53:33
odorranaTranscripts_611_3795	3529	.	T	C	13.2	.	DP=10;VDB=0.0082;AF1=0.5;AC1=1;DP4=2,4,1,3;MQ=20;FQ=16.1;PV4=1,5.8e-05,1,0.28	GT:PL:GQ	0/1:43,0,72:46
odorranaTranscripts_612_1138	112	.	A	G	3.64	.	DP=3;VDB=0.0092;AF1=0.5205;AC1=1;DP4=1,0,1,1;MQ=20;FQ=-16.1;PV4=1,0.3,1,1	GT:PL:GQ	0/1:31,0,11:18
odorranaTranscripts_612_1138	701	.	C	T	6.02	.	DP=2;VDB=0.0145;AF1=1;AC1=2;DP4=0,0,0,2;MQ=20;FQ=-33	GT:PL:GQ	1/1:36,6,0:6
odorranaTranscripts_612_1138	708	.	G	T	6.02	.	DP=2;VDB=0.0145;AF1=1;AC1=2;DP4=0,0,0,2;MQ=20;FQ=-33	GT:PL:GQ	1/1:36,6,0:6
odorranaTranscripts_613_408	143	.	C	T	65.1	.	DP=7;VDB=0.0380;AF1=1;AC1=2;DP4=0,0,2,4;MQ=20;FQ=-45	GT:PL:GQ	1/1:98,18,0:33
odorranaTranscripts_614_2259	747	.	A	G	46	.	DP=31;VDB=0.0359;AF1=0.5;AC1=1;DP4=16,4,7,4;MQ=20;FQ=49;PV4=0.41,3.1e-09,1,0.11	GT:PL:GQ	0/1:76,0,106:79
odorranaTranscripts_614_2259	987	.	G	T	53	.	DP=38;VDB=0.0392;AF1=0.5;AC1=1;DP4=7,18,7,6;MQ=20;FQ=56;PV4=0.16,7.4e-16,1,0.44	GT:PL:GQ	0/1:83,0,140:86
odorranaTranscripts_614_2259	1128	.	G	A	87	.	DP=29;VDB=0.0380;AF1=0.5;AC1=1;DP4=6,8,8,7;MQ=20;FQ=83.8;PV4=0.72,0.084,1,1	GT:PL:GQ	0/1:117,0,112:99
odorranaTranscripts_614_2259	1908	.	C	T	41	.	DP=74;VDB=0.0308;AF1=0.5;AC1=1;DP4=21,31,13,9;MQ=20;FQ=44;PV4=0.2,5.5e-24,1,1	GT:PL:GQ	0/1:71,0,144:74
odorranaTranscripts_614_2259	2055	.	C	T	59.3	.	DP=11;VDB=0.0407;AF1=0.543;AC1=1;DP4=2,0,5,3;MQ=20;FQ=-19;PV4=1,7.9e-05,1,1	GT:PL:GQ	0/1:89,0,8:11
odorranaTranscripts_616_3034	2143	.	C	G	80.2	.	DP=20;VDB=0.0380;AF1=0.7304;AC1=1;DP4=1,2,8,8;MQ=20;FQ=-25;PV4=1,2.1e-08,1,0.13	GT:PL:GQ	0/1:109,0,2:5
odorranaTranscripts_617_2393	17	.	A	G	17.1	.	DP=3;VDB=0.0000;AF1=1;AC1=2;DP4=0,0,3,0;MQ=20;FQ=-36	GT:PL:GQ	1/1:49,9,0:15
odorranaTranscripts_619_998	373	.	T	G	30	.	DP=32;VDB=0.0408;AF1=0.5;AC1=1;DP4=11,10,6,4;MQ=20;FQ=33;PV4=1,5.4e-13,1,1	GT:PL:GQ	0/1:60,0,140:63
odorranaTranscripts_620_2157	989	.	C	T	30	.	DP=79;VDB=0.0380;AF1=0.5;AC1=1;DP4=24,33,6,16;MQ=20;FQ=33;PV4=0.3,0.4,1,1	GT:PL:GQ	0/1:60,0,139:63
odorranaTranscripts_622_7562	3562	.	A	G	9.52	.	DP=22;VDB=0.0099;AF1=0.5;AC1=1;DP4=10,4,4,2;MQ=20;FQ=12.3;PV4=1,3.4e-07,1,0.12	GT:PL:GQ	0/1:39,0,109:41
odorranaTranscripts_622_7562	3791	.	A	C	158	.	DP=27;VDB=0.0398;AF1=1;AC1=2;DP4=0,0,15,11;MQ=20;FQ=-105	GT:PL:GQ	1/1:191,78,0:99
odorranaTranscripts_623_2204	1996	.	A	G	7.8	.	DP=13;VDB=0.0309;AF1=0.5;AC1=1;DP4=5,4,2,2;MQ=20;FQ=10.4;PV4=1,0.11,1,0.27	GT:PL:GQ	0/1:37,0,99:39
odorranaTranscripts_625_2901	146	.	A	G	82.1	.	DP=15;VDB=0.0399;AF1=1;AC1=2;DP4=1,1,9,4;MQ=20;FQ=-32;PV4=1,3.8e-05,1,1	GT:PL:GQ	1/1:113,5,0:9
odorranaTranscripts_625_2901	2637	.	C	T	106	.	DP=78;VDB=0.0345;AF1=0.5;AC1=1;DP4=23,18,17,19;MQ=20;FQ=108;PV4=0.5,0.069,1,1	GT:PL:GQ	0/1:136,0,140:99
odorranaTranscripts_626_970	409	.	G	T	71.1	.	DP=7;VDB=0.0393;AF1=1;AC1=2;DP4=0,0,3,4;MQ=20;FQ=-48	GT:PL:GQ	1/1:104,21,0:39
odorranaTranscripts_626_970	621	.	G	A	8.93	.	DP=4;VDB=0.0030;AF1=0.543;AC1=1;DP4=0,1,3,0;MQ=20;FQ=-19;PV4=0.25,0.14,1,1	GT:PL:GQ	0/1:38,0,8:12
odorranaTranscripts_629_1865	117	.	A	T	7.8	.	DP=5;VDB=0.0221;AF1=0.5007;AC1=1;DP4=1,1,2,1;MQ=20;FQ=-4.28;PV4=1,0.16,1,0.25	GT:PL:GQ	0/1:37,0,25:29
odorranaTranscripts_629_1865	886	.	T	A	9.52	.	DP=19;VDB=0.0284;AF1=0.5;AC1=1;DP4=8,3,6,0;MQ=20;FQ=12.3;PV4=0.51,1.5e-07,1,1	GT:PL:GQ	0/1:39,0,98:41
odorranaTranscripts_630_2797	799	.	C	T	37	.	DP=36;VDB=0.0404;AF1=0.5;AC1=1;DP4=12,13,6,5;MQ=20;FQ=40;PV4=1,1,1,0.38	GT:PL:GQ	0/1:67,0,146:70
odorranaTranscripts_633_1517	594	.	G	A	44.1	.	DP=6;VDB=0.0364;AF1=1;AC1=2;DP4=0,0,5,1;MQ=20;FQ=-45	GT:PL:GQ	1/1:77,18,0:33
odorranaTranscripts_634_1816	142	.	G	A	14.5	.	DP=4;VDB=0.0215;AF1=0.543;AC1=1;DP4=1,0,2,1;MQ=20;FQ=-19;PV4=1,0.21,1,0.4	GT:PL:GQ	0/1:44,0,8:11
odorranaTranscripts_634_1816	154	.	T	C	14.5	.	DP=4;VDB=0.0215;AF1=0.543;AC1=1;DP4=1,0,2,1;MQ=20;FQ=-19;PV4=1,0.21,1,0.33	GT:PL:GQ	0/1:44,0,8:11
odorranaTranscripts_634_1816	238	.	C	T	3.64	.	DP=3;VDB=0.0165;AF1=0.5205;AC1=1;DP4=0,1,1,1;MQ=20;FQ=-16.1;PV4=1,0.28,1,0.29	GT:PL:GQ	0/1:31,0,11:18
odorranaTranscripts_634_1816	264	.	T	C	23.2	.	DP=6;VDB=0.0058;AF1=0.7304;AC1=1;DP4=0,1,4,1;MQ=20;FQ=-25;PV4=0.33,0.00073,1,1	GT:PL:GQ	0/1:52,0,2:5
odorranaTranscripts_634_1816	1220	.	C	T	24	.	DP=12;VDB=0.0322;AF1=0.5;AC1=1;DP4=3,4,3,2;MQ=20;FQ=27;PV4=1,1,1,1	GT:PL:GQ	0/1:54,0,81:57
odorranaTranscripts_634_1816	1259	.	C	T	3.54	.	DP=9;VDB=0.0098;AF1=0.4998;AC1=1;DP4=4,2,1,2;MQ=20;FQ=5.47;PV4=0.52,6.1e-06,1,1	GT:PL:GQ	0/1:31,0,73:30
odorranaTranscripts_635_2570	354	.	G	A	92	.	DP=10;VDB=0.0359;AF1=1;AC1=2;DP4=0,0,7,3;MQ=20;FQ=-57	GT:PL:GQ	1/1:125,30,0:57
odorranaTranscripts_635_2570	622	.	A	G	6.98	.	DP=5;VDB=0.0133;AF1=0.5007;AC1=1;DP4=1,1,3,0;MQ=20;FQ=-4.32;PV4=0.4,0.0046,1,1	GT:PL:GQ	0/1:36,0,25:29
odorranaTranscripts_635_2570	654	.	T	C	45	.	DP=9;VDB=0.0428;AF1=0.5003;AC1=1;DP4=2,1,2,4;MQ=20;FQ=4.77;PV4=0.52,0.0065,1,0.047	GT:PL:GQ	0/1:75,0,30:33
odorranaTranscripts_635_2570	858	.	A	G	20	.	DP=13;VDB=0.0118;AF1=0.5;AC1=1;DP4=4,2,6,0;MQ=20;FQ=22.9;PV4=0.45,2.9e-05,1,0.025	GT:PL:GQ	0/1:50,0,66:53
odorranaTranscripts_635_2570	948	.	G	C	48	.	DP=17;VDB=0.0345;AF1=0.5;AC1=1;DP4=3,5,2,6;MQ=20;FQ=49.8;PV4=1,6.7e-06,1,1	GT:PL:GQ	0/1:78,0,83:80
odorranaTranscripts_635_2570	1057	.	A	G	52	.	DP=17;VDB=0.0382;AF1=0.5;AC1=1;DP4=4,3,7,2;MQ=20;FQ=43.7;PV4=0.6,0.23,1,0.11	GT:PL:GQ	0/1:82,0,71:74
odorranaTranscripts_635_2570	1090	.	A	G	89	.	DP=24;VDB=0.0382;AF1=0.5;AC1=1;DP4=5,2,10,6;MQ=20;FQ=22;PV4=1,2.2e-08,1,1	GT:PL:GQ	0/1:119,0,49:52
odorranaTranscripts_635_2570	1102	.	G	A	23	.	DP=23;VDB=0.0207;AF1=0.5;AC1=1;DP4=13,3,3,4;MQ=20;FQ=26;PV4=0.14,4.7e-10,1,1	GT:PL:GQ	0/1:53,0,100:56
odorranaTranscripts_635_2570	1501	.	A	G	6.2	.	DP=21;VDB=0.0399;AF1=0.4999;AC1=1;DP4=6,8,3,2;MQ=20;FQ=8.65;PV4=0.63,1,1,0.31	GT:PL:GQ	0/1:35,0,126:36
odorranaTranscripts_635_2570	1729	.	T	C	48	.	DP=23;VDB=0.0053;AF1=0.5;AC1=1;DP4=3,11,4,5;MQ=20;FQ=51;PV4=0.36,1e-10,1,1	GT:PL:GQ	0/1:78,0,108:81
odorranaTranscripts_636_3687	86	.	T	G	12.3	.	DP=27;VDB=0.0345;AF1=0.5;AC1=1;DP4=15,1,6,1;MQ=20;FQ=15.1;PV4=0.53,0.28,1,1	GT:PL:GQ	0/1:42,0,77:44
odorranaTranscripts_636_3687	997	.	A	G	66	.	DP=64;VDB=0.0253;AF1=0.5;AC1=1;DP4=16,23,12,12;MQ=20;FQ=69;PV4=0.6,4.8e-25,1,1	GT:PL:GQ	0/1:96,0,151:99
odorranaTranscripts_636_3687	2583	.	C	T	6.2	.	DP=29;VDB=0.0270;AF1=0.4999;AC1=1;DP4=12,10,2,5;MQ=20;FQ=8.65;PV4=0.39,6.4e-06,1,0.086	GT:PL:GQ	0/1:35,0,139:36
odorranaTranscripts_637_894	152	.	A	G	6.02	.	DP=2;VDB=0.0192;AF1=1;AC1=2;DP4=0,0,2,0;MQ=20;FQ=-33	GT:PL:GQ	1/1:36,6,0:6
odorranaTranscripts_640_1613	497	.	T	C	42	.	DP=14;VDB=0.0384;AF1=0.5;AC1=1;DP4=4,3,3,4;MQ=20;FQ=43.6;PV4=1,8.4e-06,1,0.47	GT:PL:GQ	0/1:72,0,76:74
odorranaTranscripts_640_1613	828	.	T	C	26	.	DP=23;VDB=0.0359;AF1=0.5;AC1=1;DP4=6,8,2,5;MQ=20;FQ=29;PV4=0.66,3.6e-14,1,0.24	GT:PL:GQ	0/1:56,0,124:59
odorranaTranscripts_640_1613	879	.	T	C	36	.	DP=23;VDB=0.0399;AF1=0.5;AC1=1;DP4=6,9,3,5;MQ=20;FQ=39;PV4=1,1.9e-11,1,1	GT:PL:GQ	0/1:66,0,127:69
odorranaTranscripts_640_1613	1163	.	C	T	83	.	DP=34;VDB=0.0388;AF1=0.5;AC1=1;DP4=10,8,9,7;MQ=20;FQ=85.8;PV4=1,1.7e-15,1,1	GT:PL:GQ	0/1:113,0,125:99
odorranaTranscripts_640_1613	1390	.	G	A	87	.	DP=45;VDB=0.0404;AF1=0.5;AC1=1;DP4=11,14,9,10;MQ=20;FQ=90;PV4=1,2.6e-17,1,1	GT:PL:GQ	0/1:117,0,143:99
odorranaTranscripts_641_3266	1515	.	T	C	10.4	.	DP=37;VDB=0.0058;AF1=0.5;AC1=1;DP4=11,15,1,9;MQ=20;FQ=13.2;PV4=0.11,2.8e-16,1,0.26	GT:PL:GQ	0/1:40,0,147:42
odorranaTranscripts_641_3266	1538	.	C	T	28	.	DP=33;VDB=0.0244;AF1=0.5;AC1=1;DP4=7,15,4,5;MQ=20;FQ=31;PV4=0.68,5.1e-15,1,1	GT:PL:GQ	0/1:58,0,140:61
odorranaTranscripts_641_3266	1590	.	G	A	40.1	.	DP=8;VDB=0.0398;AF1=0.5102;AC1=1;DP4=0,2,1,5;MQ=20;FQ=-13.2;PV4=1,3e-05,1,0.21	GT:PL:GQ	0/1:70,0,14:17
odorranaTranscripts_641_3266	1606	.	G	C	64.6	.	DP=11;VDB=0.0305;AF1=0.5939;AC1=1;DP4=0,2,2,7;MQ=20;FQ=-22;PV4=1,0.15,1,0.091	GT:PL:GQ	0/1:94,0,5:8
odorranaTranscripts_641_3266	1709	.	T	C	3.54	.	DP=53;VDB=0.0140;AF1=0.4998;AC1=1;DP4=26,11,14,1;MQ=20;FQ=5.47;PV4=0.14,1.6e-19,1,0.39	GT:PL:GQ	0/1:31,0,124:30
odorranaTranscripts_641_3266	2397	.	C	T	16.1	.	DP=57;VDB=0.0392;AF1=0.5;AC1=1;DP4=19,22,6,9;MQ=20;FQ=19.1;PV4=0.77,5.5e-22,1,1	GT:PL:GQ	0/1:46,0,144:49
odorranaTranscripts_641_3266	2811	.	G	A	88	.	DP=55;VDB=0.0404;AF1=0.5;AC1=1;DP4=14,18,11,12;MQ=20;FQ=91;PV4=0.79,1.2e-13,1,1	GT:PL:GQ	0/1:118,0,148:99
odorranaTranscripts_641_3266	2814	.	A	G	88	.	DP=54;VDB=0.0404;AF1=0.5;AC1=1;DP4=13,18,11,12;MQ=20;FQ=91;PV4=0.78,2.5e-21,1,1	GT:PL:GQ	0/1:118,0,148:99
odorranaTranscripts_643_1562	427	.	T	G	8.64	.	DP=29;VDB=0.0004;AF1=0.5;AC1=1;DP4=12,2,14,0;MQ=20;FQ=11.3;PV4=0.48,1.2e-15,1,1	GT:PL:GQ	0/1:38,0,83:40
odorranaTranscripts_643_1562	653	.	C	T	98.2	.	DP=26;VDB=0.0343;AF1=1;AC1=2;DP4=2,1,4,18;MQ=20;FQ=-43;PV4=0.13,6e-06,1,1	GT:PL:GQ	1/1:131,16,0:29
odorranaTranscripts_643_1562	656	.	C	A	98.8	.	DP=24;VDB=0.0318;AF1=1;AC1=2;DP4=2,1,4,16;MQ=20;FQ=-37;PV4=0.16,1,1,1	GT:PL:GQ	1/1:131,10,0:17
odorranaTranscripts_643_1562	742	.	C	T	26.7	.	DP=5;VDB=0.0287;AF1=0.5939;AC1=1;DP4=0,1,2,2;MQ=20;FQ=-22;PV4=1,0.015,1,0.43	GT:PL:GQ	0/1:56,0,5:8
odorranaTranscripts_643_1562	867	.	A	T	27.5	.	DP=4;VDB=0.0110;AF1=1;AC1=2;DP4=0,0,4,0;MQ=20;FQ=-39	GT:PL:GQ	1/1:60,12,0:21
odorranaTranscripts_643_1562	899	.	A	T	84	.	DP=8;VDB=0.0373;AF1=1;AC1=2;DP4=0,0,5,3;MQ=20;FQ=-51	GT:PL:GQ	1/1:117,24,0:45
odorranaTranscripts_643_1562	1011	.	C	T	14.2	.	DP=14;VDB=0.0002;AF1=0.5;AC1=1;DP4=3,6,4,1;MQ=20;FQ=17.1;PV4=0.27,0.089,1,1	GT:PL:GQ	0/1:44,0,96:47
odorranaTranscripts_643_1562	1039	.	C	T	117	.	DP=13;VDB=0.0069;AF1=1;AC1=2;DP4=0,0,5,8;MQ=20;FQ=-66	GT:PL:GQ	1/1:150,39,0:75
odorranaTranscripts_643_1562	1345	.	C	T	58	.	DP=57;VDB=0.0253;AF1=0.5;AC1=1;DP4=17,19,15,6;MQ=20;FQ=61;PV4=0.1,6.7e-21,1,0.48	GT:PL:GQ	0/1:88,0,149:91
odorranaTranscripts_643_1562	1356	.	A	G	59	.	DP=58;VDB=0.0281;AF1=0.5;AC1=1;DP4=15,20,17,6;MQ=20;FQ=62;PV4=0.031,7.6e-33,1,0.48	GT:PL:GQ	0/1:89,0,150:92
odorranaTranscripts_644_2662	2030	.	G	A	11.4	.	DP=5;VDB=0.0113;AF1=0.5016;AC1=1;DP4=2,0,1,2;MQ=20;FQ=-6.22;PV4=0.4,0.0067,1,0.25	GT:PL:GQ	0/1:41,0,22:26
odorranaTranscripts_646_1655	1211	.	C	T	41	.	DP=31;VDB=0.0374;AF1=0.5;AC1=1;DP4=10,10,5,6;MQ=20;FQ=44;PV4=1,0.00045,1,0.17	GT:PL:GQ	0/1:71,0,133:74
odorranaTranscripts_646_1655	1214	.	T	C	68	.	DP=31;VDB=0.0380;AF1=0.5;AC1=1;DP4=8,10,6,7;MQ=20;FQ=71;PV4=1,2.8e-06,1,1	GT:PL:GQ	0/1:98,0,132:99
odorranaTranscripts_646_1655	1278	.	C	T	67	.	DP=30;VDB=0.0198;AF1=0.5;AC1=1;DP4=8,9,8,5;MQ=20;FQ=70;PV4=0.48,6.7e-14,1,1	GT:PL:GQ	0/1:97,0,128:99
odorranaTranscripts_646_1655	1299	.	T	C	62	.	DP=31;VDB=0.0345;AF1=0.5;AC1=1;DP4=9,7,6,8;MQ=20;FQ=65;PV4=0.72,6.9e-17,1,1	GT:PL:GQ	0/1:92,0,120:95
odorranaTranscripts_646_1655	1305	.	T	C	49	.	DP=32;VDB=0.0404;AF1=0.5;AC1=1;DP4=9,11,6,5;MQ=20;FQ=52;PV4=0.72,1.6e-16,1,1	GT:PL:GQ	0/1:79,0,139:82
odorranaTranscripts_646_1655	1374	.	C	T	83	.	DP=32;VDB=0.0365;AF1=0.5;AC1=1;DP4=11,5,9,7;MQ=20;FQ=79.8;PV4=0.72,6.3e-08,1,0.056	GT:PL:GQ	0/1:113,0,108:99
odorranaTranscripts_647_3779	106	.	G	A	9.52	.	DP=6;VDB=0.0214;AF1=0.5;AC1=1;DP4=2,1,1,2;MQ=20;FQ=9.52;PV4=1,0.013,1,0.48	GT:PL:GQ	0/1:39,0,39:39
odorranaTranscripts_647_3779	752	.	A	C	21	.	DP=3;VDB=0.0187;AF1=1;AC1=2;DP4=0,0,1,2;MQ=20;FQ=-36	GT:PL:GQ	1/1:53,9,0:15
odorranaTranscripts_647_3779	862	.	G	C	24	.	DP=12;VDB=0.0399;AF1=0.5;AC1=1;DP4=4,3,3,2;MQ=20;FQ=27;PV4=1,0.0018,1,1	GT:PL:GQ	0/1:54,0,80:57
odorranaTranscripts_647_3779	915	.	G	C	4.77	.	DP=11;VDB=0.0333;AF1=0.4999;AC1=1;DP4=2,5,2,2;MQ=20;FQ=6.98;PV4=0.58,2.1e-08,1,1	GT:PL:GQ	0/1:33,0,80:33
odorranaTranscripts_647_3779	1096	.	G	A	3.54	.	DP=9;VDB=0.0225;AF1=0.4998;AC1=1;DP4=2,4,1,2;MQ=20;FQ=5.47;PV4=1,0.00064,1,0.18	GT:PL:GQ	0/1:31,0,75:30
odorranaTranscripts_647_3779	1576	.	C	T	53	.	DP=16;VDB=0.0398;AF1=0.5;AC1=1;DP4=2,6,3,5;MQ=20;FQ=49.8;PV4=1,0.004,1,1	GT:PL:GQ	0/1:83,0,78:80
odorranaTranscripts_647_3779	1672	.	T	C	26	.	DP=16;VDB=0.0263;AF1=0.5;AC1=1;DP4=5,4,4,2;MQ=20;FQ=29;PV4=1,1.8e-06,1,0.26	GT:PL:GQ	0/1:56,0,95:59
odorranaTranscripts_647_3779	1969	.	T	A	5.46	.	DP=15;VDB=0.0380;AF1=0.4999;AC1=1;DP4=5,5,2,2;MQ=20;FQ=7.8;PV4=1,0.0015,1,1	GT:PL:GQ	0/1:34,0,107:34
odorranaTranscripts_647_3779	2326	.	G	A	20	.	DP=19;VDB=0.0244;AF1=0.5;AC1=1;DP4=6,7,3,3;MQ=20;FQ=23;PV4=1,2.5e-09,1,0.19	GT:PL:GQ	0/1:50,0,121:53
odorranaTranscripts_647_3779	2886	.	T	C	18.1	.	DP=10;VDB=0.0008;AF1=0.5;AC1=1;DP4=1,3,0,5;MQ=20;FQ=17;PV4=0.44,1,1,0.022	GT:PL:GQ	0/1:48,0,46:47
odorranaTranscripts_647_3779	2979	.	C	A	60.5	.	DP=8;VDB=0.0365;AF1=1;AC1=2;DP4=1,0,4,3;MQ=20;FQ=-31;PV4=1,0.0017,1,0.33	GT:PL:GQ	1/1:91,4,0:7
odorranaTranscripts_647_3779	3383	.	G	T	79	.	DP=18;VDB=0.0399;AF1=0.5;AC1=1;DP4=2,3,7,5;MQ=20;FQ=14.2;PV4=0.62,8.7e-07,1,0.37	GT:PL:GQ	0/1:109,0,41:44
odorranaTranscripts_647_3779	3430	.	T	G	68	.	DP=19;VDB=0.0384;AF1=0.5;AC1=1;DP4=3,4,3,7;MQ=20;FQ=42;PV4=0.64,1.3e-07,1,1	GT:PL:GQ	0/1:98,0,69:72
odorranaTranscripts_650_5380	4832	.	G	A	24	.	DP=35;VDB=0.0355;AF1=0.5;AC1=1;DP4=9,11,15,0;MQ=20;FQ=27;PV4=0.00055,1,1,0.46	GT:PL:GQ	0/1:54,0,136:57
odorranaTranscripts_651_3149	684	.	A	G	85.1	.	DP=13;VDB=0.0164;AF1=1;AC1=2;DP4=2,0,4,7;MQ=20;FQ=-28;PV4=0.19,0.49,1,1	GT:PL:GQ	1/1:114,1,0:4
odorranaTranscripts_651_3149	721	.	G	A	3.54	.	DP=13;VDB=0.0380;AF1=0.4998;AC1=1;DP4=3,3,1,3;MQ=20;FQ=5.47;PV4=0.57,0.001,1,0.35	GT:PL:GQ	0/1:31,0,74:30
odorranaTranscripts_651_3149	769	.	A	T	20	.	DP=11;VDB=0.0099;AF1=0.5;AC1=1;DP4=3,3,2,3;MQ=20;FQ=23;PV4=1,7e-07,1,1	GT:PL:GQ	0/1:50,0,71:53
odorranaTranscripts_655_4863	2960	.	T	G	6.98	.	DP=13;VDB=0.0399;AF1=0.4999;AC1=1;DP4=4,4,5,0;MQ=20;FQ=9.53;PV4=0.1,9.1e-06,1,1	GT:PL:GQ	0/1:36,0,90:37
odorranaTranscripts_655_4863	4151	.	T	C	31	.	DP=61;VDB=0.0322;AF1=0.5;AC1=1;DP4=23,20,9,8;MQ=20;FQ=34;PV4=1,1.4e-26,1,1	GT:PL:GQ	0/1:61,0,140:64
odorranaTranscripts_656_7903	702	.	C	A	3.01	.	DP=9;VDB=0.0220;AF1=0.4997;AC1=1;DP4=3,3,2,1;MQ=20;FQ=4.77;PV4=1,0.00014,1,0.25	GT:PL:GQ	0/1:30,0,76:28
odorranaTranscripts_656_7903	2727	.	G	T	7.8	.	DP=13;VDB=0.0059;AF1=0.5;AC1=1;DP4=6,3,2,2;MQ=20;FQ=10.4;PV4=1,1.7e-09,1,1	GT:PL:GQ	0/1:37,0,94:39
odorranaTranscripts_656_7903	3610	.	C	T	47	.	DP=29;VDB=0.0404;AF1=0.5;AC1=1;DP4=8,10,5,5;MQ=20;FQ=50;PV4=1,1,1,1	GT:PL:GQ	0/1:77,0,135:80
odorranaTranscripts_656_7903	4503	.	G	C	27	.	DP=48;VDB=0.0271;AF1=0.5;AC1=1;DP4=15,17,5,11;MQ=20;FQ=30;PV4=0.36,5.6e-20,1,1	GT:PL:GQ	0/1:57,0,149:60
odorranaTranscripts_657_2347	212	.	C	G	5.29	.	DP=2;VDB=0.0155;AF1=1;AC1=2;DP4=0,0,0,2;MQ=20;FQ=-33	GT:PL:GQ	1/1:35,6,0:6
odorranaTranscripts_658_3129	643	.	C	T	4.61	.	DP=10;VDB=0.0271;AF1=1;AC1=2;DP4=0,0,1,1;MQ=20;FQ=-33	GT:PL:GQ	1/1:34,6,0:5
odorranaTranscripts_660_5157	2239	.	C	G	46	.	DP=23;VDB=0.0329;AF1=0.5;AC1=1;DP4=8,5,6,3;MQ=20;FQ=49;PV4=1,5.7e-09,1,1	GT:PL:GQ	0/1:76,0,111:79
odorranaTranscripts_660_5157	2661	.	C	G	5.46	.	DP=25;VDB=0.0384;AF1=0.4999;AC1=1;DP4=7,11,4,2;MQ=20;FQ=7.8;PV4=0.36,1.4e-09,1,1	GT:PL:GQ	0/1:34,0,137:34
odorranaTranscripts_660_5157	3230	.	G	T	90	.	DP=44;VDB=0.0401;AF1=0.5;AC1=1;DP4=13,9,12,8;MQ=20;FQ=92.5;PV4=1,4e-16,1,1	GT:PL:GQ	0/1:120,0,129:99
odorranaTranscripts_660_5157	4939	.	G	T	98	.	DP=82;VDB=0.0355;AF1=0.5;AC1=1;DP4=20,27,14,21;MQ=20;FQ=101;PV4=1,0.39,1,1	GT:PL:GQ	0/1:128,0,150:99
odorranaTranscripts_661_748	89	.	C	T	40	.	DP=12;VDB=0.0140;AF1=0.5001;AC1=1;DP4=4,0,5,2;MQ=20;FQ=6.98;PV4=0.49,0.014,1,1	GT:PL:GQ	0/1:70,0,33:36
odorranaTranscripts_661_748	380	.	G	C	59	.	DP=65;VDB=0.0374;AF1=0.5;AC1=1;DP4=28,14,14,8;MQ=20;FQ=62;PV4=1,1,1,1	GT:PL:GQ	0/1:89,0,132:92
odorranaTranscripts_662_1254	74	.	G	A	6.99	.	DP=6;VDB=0.0333;AF1=0.5015;AC1=1;DP4=2,0,3,0;MQ=20;FQ=-6.31;PV4=1,1,1,1	GT:PL:GQ	0/1:36,0,22:26
odorranaTranscripts_662_1254	930	.	G	T	74	.	DP=13;VDB=0.0399;AF1=0.5032;AC1=1;DP4=2,1,6,4;MQ=20;FQ=-8.63;PV4=1,1.8e-06,1,1	GT:PL:GQ	0/1:104,0,19:22
odorranaTranscripts_663_2071	508	.	A	T	6.02	.	DP=3;VDB=0.0213;AF1=1;AC1=2;DP4=0,0,0,2;MQ=20;FQ=-33	GT:PL:GQ	1/1:36,6,0:6
odorranaTranscripts_665_1738	618	.	C	T	16.1	.	DP=9;VDB=0.0301;AF1=0.5;AC1=1;DP4=3,2,1,3;MQ=20;FQ=19;PV4=0.52,1.2e-05,1,0.061	GT:PL:GQ	0/1:46,0,62:49
odorranaTranscripts_665_1738	1109	.	A	G	7.8	.	DP=11;VDB=0.0398;AF1=0.5;AC1=1;DP4=2,2,3,1;MQ=20;FQ=10.3;PV4=1,6e-05,1,1	GT:PL:GQ	0/1:37,0,51:38
odorranaTranscripts_666_4669	404	.	T	C	17.1	.	DP=20;VDB=0.0345;AF1=0.5;AC1=1;DP4=7,7,2,4;MQ=20;FQ=20.1;PV4=0.64,7.7e-09,1,1	GT:PL:GQ	0/1:47,0,125:50
odorranaTranscripts_666_4669	1246	.	T	C	16.1	.	DP=9;VDB=0.0219;AF1=0.5;AC1=1;DP4=3,2,1,3;MQ=20;FQ=19;PV4=0.52,0.079,1,0.041	GT:PL:GQ	0/1:46,0,62:49
odorranaTranscripts_666_4669	1273	.	C	T	34	.	DP=8;VDB=0.0284;AF1=0.5001;AC1=1;DP4=1,2,3,2;MQ=20;FQ=7.8;PV4=1,0.018,1,0.28	GT:PL:GQ	0/1:64,0,34:37
odorranaTranscripts_666_4669	1291	.	C	T	6.98	.	DP=7;VDB=0.0237;AF1=0.4999;AC1=1;DP4=1,3,2,1;MQ=20;FQ=9.41;PV4=0.49,0.0065,1,1	GT:PL:GQ	0/1:36,0,51:37
odorranaTranscripts_666_4669	1852	.	C	T	3.64	.	DP=3;VDB=0.0051;AF1=0.5205;AC1=1;DP4=0,1,1,1;MQ=20;FQ=-16.1;PV4=1,0.33,1,1	GT:PL:GQ	0/1:31,0,11:18
odorranaTranscripts_666_4669	2006	.	T	C	7.8	.	DP=18;VDB=0.0398;AF1=0.5;AC1=1;DP4=9,4,3,2;MQ=20;FQ=10.4;PV4=1,1,1,1	GT:PL:GQ	0/1:37,0,110:39
odorranaTranscripts_666_4669	2902	.	T	C	5.46	.	DP=14;VDB=0.0233;AF1=0.4999;AC1=1;DP4=5,2,3,1;MQ=20;FQ=7.8;PV4=1,2.4e-06,1,0.42	GT:PL:GQ	0/1:34,0,77:34
odorranaTranscripts_666_4669	4606	.	A	G	9.31	.	DP=2;VDB=0.0180;AF1=1;AC1=2;DP4=0,0,1,1;MQ=20;FQ=-33	GT:PL:GQ	1/1:40,6,0:8
odorranaTranscripts_668_1612	475	.	T	A	17.1	.	DP=7;VDB=0.0204;AF1=0.5001;AC1=1;DP4=2,1,2,2;MQ=20;FQ=9.23;PV4=1,0.15,1,0.48	GT:PL:GQ	0/1:47,0,36:39
odorranaTranscripts_669_1403	505	.	C	T	12.3	.	DP=5;VDB=0.0199;AF1=0.5016;AC1=1;DP4=2,0,2,1;MQ=20;FQ=-6.22;PV4=1,0.25,1,0.25	GT:PL:GQ	0/1:42,0,22:25
odorranaTranscripts_670_6097	8	.	T	A	6.02	.	DP=2;VDB=0.0099;AF1=1;AC1=2;DP4=0,0,2,0;MQ=20;FQ=-33	GT:PL:GQ	1/1:36,6,0:6
odorranaTranscripts_670_6097	1133	.	A	C	84	.	DP=55;VDB=0.0399;AF1=0.5;AC1=1;DP4=14,17,14,9;MQ=20;FQ=87;PV4=0.28,0.17,1,1	GT:PL:GQ	0/1:114,0,147:99
odorranaTranscripts_671_3185	931	.	A	T	128	.	DP=28;VDB=0.0322;AF1=1;AC1=2;DP4=2,0,14,9;MQ=20;FQ=-63;PV4=0.52,0.13,1,0.19	GT:PL:GQ	1/1:161,36,0:69
odorranaTranscripts_673_1256	453	.	C	T	25	.	DP=22;VDB=0.0393;AF1=0.5;AC1=1;DP4=6,9,4,3;MQ=20;FQ=28;PV4=0.65,1,1,0.42	GT:PL:GQ	0/1:55,0,128:58
odorranaTranscripts_673_1256	1110	.	T	C	14.2	.	DP=9;VDB=0.0313;AF1=0.5;AC1=1;DP4=3,2,2,2;MQ=20;FQ=17;PV4=1,5.1e-05,1,1	GT:PL:GQ	0/1:44,0,62:47
odorranaTranscripts_676_1099	716	.	C	T	15.1	.	DP=9;VDB=0.0359;AF1=0.5;AC1=1;DP4=3,1,2,2;MQ=20;FQ=16.4;PV4=1,0.00067,1,0.43	GT:PL:GQ	0/1:45,0,48:46
odorranaTranscripts_678_2529	894	.	C	T	15.1	.	DP=67;VDB=0.0140;AF1=0.5;AC1=1;DP4=21,29,11,6;MQ=20;FQ=18.1;PV4=0.16,6.3e-28,1,1	GT:PL:GQ	0/1:45,0,139:48
odorranaTranscripts_679_1453	68	.	C	A	34	.	DP=14;VDB=0.0216;AF1=0.5;AC1=1;DP4=6,0,5,2;MQ=20;FQ=20.9;PV4=0.46,0.0011,1,0.4	GT:PL:GQ	0/1:64,0,48:51
odorranaTranscripts_679_1453	91	.	A	G	48	.	DP=21;VDB=0.0244;AF1=0.5;AC1=1;DP4=10,1,8,2;MQ=20;FQ=44.8;PV4=0.59,1,1,1	GT:PL:GQ	0/1:78,0,73:75
odorranaTranscripts_679_1453	355	.	T	C	46	.	DP=19;VDB=0.0399;AF1=0.5;AC1=1;DP4=6,5,4,4;MQ=20;FQ=49;PV4=1,1,1,0.47	GT:PL:GQ	0/1:76,0,105:79
odorranaTranscripts_679_1453	885	.	G	T	3.54	.	DP=13;VDB=0.0254;AF1=0.4998;AC1=1;DP4=3,6,1,3;MQ=20;FQ=5.47;PV4=1,1.4e-09,1,1	GT:PL:GQ	0/1:31,0,98:30
odorranaTranscripts_679_1453	1116	.	G	T	96	.	DP=9;VDB=0.0411;AF1=1;AC1=2;DP4=0,0,3,6;MQ=20;FQ=-54	GT:PL:GQ	1/1:129,27,0:51
odorranaTranscripts_680_1035	296	.	C	A	4.77	.	DP=8;VDB=0.0219;AF1=0.4999;AC1=1;DP4=1,4,2,1;MQ=20;FQ=6.98;PV4=0.46,1,1,1	GT:PL:GQ	0/1:33,0,61:33
odorranaTranscripts_680_1035	473	.	C	T	40.2	.	DP=7;VDB=0.0399;AF1=0.7304;AC1=1;DP4=0,1,3,2;MQ=20;FQ=-25;PV4=1,0.053,1,0.35	GT:PL:GQ	0/1:69,0,2:5
odorranaTranscripts_681_750	301	.	A	G	12.3	.	DP=5;VDB=0.0210;AF1=0.5016;AC1=1;DP4=0,2,2,1;MQ=20;FQ=-6.22;PV4=0.4,0.37,1,0.11	GT:PL:GQ	0/1:42,0,22:25
odorranaTranscripts_682_2446	379	.	G	T	6.2	.	DP=6;VDB=0.0149;AF1=0.5;AC1=1;DP4=2,1,2,1;MQ=20;FQ=7.43;PV4=1,0.00082,1,0.19	GT:PL:GQ	0/1:35,0,39:35
odorranaTranscripts_682_2446	660	.	C	A	34	.	DP=13;VDB=0.0325;AF1=0.5;AC1=1;DP4=2,4,5,2;MQ=20;FQ=34.5;PV4=0.29,1.2e-07,1,0.031	GT:PL:GQ	0/1:64,0,65:64
odorranaTranscripts_682_2446	1452	.	A	G	18.1	.	DP=6;VDB=0.0205;AF1=0.5016;AC1=1;DP4=1,1,3,1;MQ=20;FQ=-6.19;PV4=1,7.7e-05,1,1	GT:PL:GQ	0/1:48,0,22:25
odorranaTranscripts_682_2446	1832	.	C	T	46	.	DP=19;VDB=0.0244;AF1=0.5;AC1=1;DP4=5,6,4,4;MQ=20;FQ=49;PV4=1,1.4e-09,1,0.44	GT:PL:GQ	0/1:76,0,107:79
odorranaTranscripts_682_2446	2306	.	T	C	54	.	DP=17;VDB=0.0392;AF1=0.5;AC1=1;DP4=3,5,5,4;MQ=20;FQ=52.3;PV4=0.64,2.2e-09,1,0.25	GT:PL:GQ	0/1:84,0,81:82
odorranaTranscripts_682_2446	2321	.	G	C	55	.	DP=16;VDB=0.0284;AF1=0.5;AC1=1;DP4=2,5,3,5;MQ=20;FQ=43.8;PV4=1,0.38,1,0.021	GT:PL:GQ	0/1:85,0,71:74
odorranaTranscripts_682_2446	2424	.	G	A	6.02	.	DP=2;VDB=0.0174;AF1=1;AC1=2;DP4=0,0,0,2;MQ=20;FQ=-33	GT:PL:GQ	1/1:36,6,0:6
odorranaTranscripts_683_1417	1085	.	G	A	15.5	.	DP=5;VDB=0.0300;AF1=0.543;AC1=1;DP4=1,0,1,2;MQ=20;FQ=-19;PV4=1,0.0044,1,0.21	GT:PL:GQ	0/1:45,0,8:11
odorranaTranscripts_684_3401	1098	.	G	C	21	.	DP=9;VDB=0.0189;AF1=0.5;AC1=1;DP4=3,1,2,2;MQ=20;FQ=19.3;PV4=1,0.0018,1,0.0094	GT:PL:GQ	0/1:51,0,48:49
odorranaTranscripts_684_3401	2527	.	A	G	5.46	.	DP=15;VDB=0.0404;AF1=0.4999;AC1=1;DP4=5,4,3,1;MQ=20;FQ=7.8;PV4=1,2.9e-07,1,1	GT:PL:GQ	0/1:34,0,99:34
odorranaTranscripts_684_3401	2639	.	A	C	64	.	DP=43;VDB=0.0355;AF1=0.5;AC1=1;DP4=12,15,9,7;MQ=20;FQ=67;PV4=0.54,4.9e-17,1,0.18	GT:PL:GQ	0/1:94,0,147:97
odorranaTranscripts_686_3733	3122	.	A	G	6.98	.	DP=6;VDB=0.0189;AF1=0.5007;AC1=1;DP4=1,1,0,3;MQ=20;FQ=-4.32;PV4=0.4,1,1,1	GT:PL:GQ	0/1:36,0,25:29
odorranaTranscripts_686_3733	3129	.	G	A	12.3	.	DP=5;VDB=0.0217;AF1=0.5016;AC1=1;DP4=0,2,1,2;MQ=20;FQ=-6.22;PV4=1,0.00062,1,1	GT:PL:GQ	0/1:42,0,22:25
odorranaTranscripts_686_3733	3194	.	G	A	6.98	.	DP=7;VDB=0.0098;AF1=0.4999;AC1=1;DP4=2,2,2,1;MQ=20;FQ=9.45;PV4=1,0.012,1,1	GT:PL:GQ	0/1:36,0,53:37
odorranaTranscripts_686_3733	3380	.	C	T	54	.	DP=49;VDB=0.0333;AF1=0.5;AC1=1;DP4=17,15,4,13;MQ=20;FQ=57;PV4=0.07,2.9e-13,1,1	GT:PL:GQ	0/1:84,0,146:87
odorranaTranscripts_686_3733	3660	.	A	G	16.1	.	DP=14;VDB=0.0216;AF1=0.5;AC1=1;DP4=2,7,1,4;MQ=20;FQ=19.1;PV4=1,2.9e-08,1,0.18	GT:PL:GQ	0/1:46,0,90:49
odorranaTranscripts_688_1625	395	.	T	A	10.4	.	DP=5;VDB=0.0215;AF1=0.5008;AC1=1;DP4=1,1,2,1;MQ=20;FQ=-4.2;PV4=1,0.017,1,1	GT:PL:GQ	0/1:40,0,25:29
odorranaTranscripts_688_1625	826	.	G	T	60.1	.	DP=6;VDB=0.0216;AF1=1;AC1=2;DP4=0,0,3,3;MQ=20;FQ=-45	GT:PL:GQ	1/1:93,18,0:33
odorranaTranscripts_688_1625	880	.	A	T	24	.	DP=10;VDB=0.0398;AF1=0.5;AC1=1;DP4=3,1,5,1;MQ=20;FQ=14.9;PV4=1,9.7e-05,1,1	GT:PL:GQ	0/1:54,0,42:45
odorranaTranscripts_688_1625	891	.	C	T	38	.	DP=11;VDB=0.0042;AF1=0.5;AC1=1;DP4=4,1,4,2;MQ=20;FQ=24.9;PV4=1,0.2,1,0.14	GT:PL:GQ	0/1:68,0,52:55
odorranaTranscripts_688_1625	1006	.	T	A	11.3	.	DP=10;VDB=0.0309;AF1=0.5;AC1=1;DP4=3,3,2,2;MQ=20;FQ=14.2;PV4=1,6.7e-06,1,1	GT:PL:GQ	0/1:41,0,74:43
odorranaTranscripts_688_1625	1340	.	G	T	51	.	DP=15;VDB=0.0373;AF1=0.5;AC1=1;DP4=3,3,3,5;MQ=20;FQ=36.9;PV4=1,0.0007,1,0.29	GT:PL:GQ	0/1:81,0,64:67
odorranaTranscripts_689_944	274	.	A	G	9.52	.	DP=6;VDB=0.0225;AF1=0.5;AC1=1;DP4=1,2,2,1;MQ=20;FQ=9.52;PV4=1,1,1,0.19	GT:PL:GQ	0/1:39,0,39:39
odorranaTranscripts_691_1452	666	.	A	G	7.8	.	DP=13;VDB=0.0324;AF1=0.5;AC1=1;DP4=4,5,2,2;MQ=20;FQ=10.4;PV4=1,0.35,1,1	GT:PL:GQ	0/1:37,0,100:39
odorranaTranscripts_691_1452	1276	.	T	C	3.64	.	DP=3;VDB=0.0102;AF1=0.5205;AC1=1;DP4=0,1,1,1;MQ=20;FQ=-16.1;PV4=1,0.056,1,0.35	GT:PL:GQ	0/1:31,0,11:18
odorranaTranscripts_692_6588	27	.	T	C	6.02	.	DP=2;VDB=0.0161;AF1=1;AC1=2;DP4=0,0,2,0;MQ=20;FQ=-33	GT:PL:GQ	1/1:36,6,0:6
odorranaTranscripts_692_6588	2692	.	A	G	24	.	DP=10;VDB=0.0324;AF1=0.5;AC1=1;DP4=3,1,4,1;MQ=20;FQ=17.6;PV4=1,8.3e-05,1,0.49	GT:PL:GQ	0/1:54,0,45:48
odorranaTranscripts_692_6588	3586	.	C	T	14.2	.	DP=41;VDB=0.0207;AF1=0.5;AC1=1;DP4=15,16,5,5;MQ=20;FQ=17.1;PV4=1,0.09,1,1	GT:PL:GQ	0/1:44,0,145:47
odorranaTranscripts_692_6588	4564	.	A	G	56	.	DP=46;VDB=0.0343;AF1=0.5;AC1=1;DP4=15,14,8,8;MQ=20;FQ=59;PV4=1,5.5e-17,1,1	GT:PL:GQ	0/1:86,0,146:89
odorranaTranscripts_693_3775	188	.	G	T	65.1	.	DP=8;VDB=0.0109;AF1=1;AC1=2;DP4=0,0,5,2;MQ=20;FQ=-48	GT:PL:GQ	1/1:98,21,0:39
odorranaTranscripts_694_2685	484	.	G	A	30	.	DP=14;VDB=0.0365;AF1=0.5;AC1=1;DP4=4,4,2,4;MQ=20;FQ=33;PV4=0.63,5.4e-08,1,1	GT:PL:GQ	0/1:60,0,88:63
odorranaTranscripts_694_2685	568	.	A	C	43	.	DP=15;VDB=0.0211;AF1=0.5;AC1=1;DP4=2,4,5,2;MQ=20;FQ=37.4;PV4=0.29,3e-05,1,0.23	GT:PL:GQ	0/1:73,0,65:67
odorranaTranscripts_694_2685	1453	.	C	T	21	.	DP=13;VDB=0.0322;AF1=0.5;AC1=1;DP4=2,6,3,2;MQ=20;FQ=24;PV4=0.29,1.6e-05,1,1	GT:PL:GQ	0/1:51,0,85:54
odorranaTranscripts_694_2685	1893	.	A	G	59	.	DP=19;VDB=0.0284;AF1=0.5;AC1=1;DP4=3,5,2,8;MQ=20;FQ=50.7;PV4=0.61,3.1e-10,1,0.053	GT:PL:GQ	0/1:89,0,78:81
odorranaTranscripts_695_1790	153	.	T	C	84	.	DP=64;VDB=0.0392;AF1=0.5;AC1=1;DP4=19,18,17,10;MQ=20;FQ=87;PV4=0.45,1.6e-23,1,0.35	GT:PL:GQ	0/1:114,0,146:99
odorranaTranscripts_697_2079	342	.	G	A	32	.	DP=12;VDB=0.0053;AF1=0.5;AC1=1;DP4=1,4,2,5;MQ=20;FQ=23.7;PV4=1,2e-05,1,1	GT:PL:GQ	0/1:62,0,51:54
odorranaTranscripts_698_1580	917	.	A	C	41	.	DP=40;VDB=0.0405;AF1=0.5;AC1=1;DP4=3,6,10,5;MQ=20;FQ=42.3;PV4=0.21,2e-15,1,1	GT:PL:GQ	0/1:71,0,74:72
odorranaTranscripts_698_1580	1145	.	A	G	50	.	DP=68;VDB=0.0281;AF1=0.5;AC1=1;DP4=23,23,9,12;MQ=20;FQ=53;PV4=0.61,1.9e-22,1,1	GT:PL:GQ	0/1:80,0,143:83
odorranaTranscripts_698_1580	1211	.	C	T	51	.	DP=57;VDB=0.0399;AF1=0.5;AC1=1;DP4=13,24,4,15;MQ=20;FQ=54;PV4=0.36,1,1,0.45	GT:PL:GQ	0/1:81,0,151:84
odorranaTranscripts_698_1580	1221	.	C	T	58	.	DP=52;VDB=0.0343;AF1=0.5;AC1=1;DP4=10,23,4,15;MQ=20;FQ=61;PV4=0.53,3.8e-17,1,0.33	GT:PL:GQ	0/1:88,0,148:91
odorranaTranscripts_699_1802	1455	.	A	G	78.1	.	DP=20;VDB=0.0398;AF1=1;AC1=2;DP4=3,0,13,4;MQ=20;FQ=-32;PV4=1,2.2e-11,1,0.25	GT:PL:GQ	1/1:109,5,0:9
odorranaTranscripts_701_3458	1469	.	A	G	42	.	DP=16;VDB=0.0345;AF1=0.5;AC1=1;DP4=7,2,3,4;MQ=20;FQ=44.6;PV4=0.3,2.1e-05,1,1	GT:PL:GQ	0/1:72,0,82:75
odorranaTranscripts_701_3458	2605	.	T	C	64	.	DP=27;VDB=0.0384;AF1=0.5;AC1=1;DP4=10,4,8,5;MQ=20;FQ=66.4;PV4=0.69,2.1e-10,1,0.083	GT:PL:GQ	0/1:94,0,102:96
odorranaTranscripts_701_3458	2775	.	A	T	4.13	.	DP=41;VDB=0.0407;AF1=0.4998;AC1=1;DP4=17,14,5,4;MQ=20;FQ=6.2;PV4=1,1.3e-08,1,1	GT:PL:GQ	0/1:32,0,139:31
odorranaTranscripts_702_804	117	.	C	A	6.02	.	DP=2;VDB=0.0180;AF1=1;AC1=2;DP4=0,0,2,0;MQ=20;FQ=-33	GT:PL:GQ	1/1:36,6,0:6
odorranaTranscripts_703_1781	103	.	G	T	4.13	.	DP=36;VDB=0.0400;AF1=0.4998;AC1=1;DP4=18,9,5,3;MQ=20;FQ=6.2;PV4=1,8.3e-13,1,0.48	GT:PL:GQ	0/1:32,0,128:31
odorranaTranscripts_703_1781	296	.	A	C	18.1	.	DP=30;VDB=0.0392;AF1=0.5;AC1=1;DP4=14,5,8,3;MQ=20;FQ=21;PV4=1,1.3e-14,1,1	GT:PL:GQ	0/1:48,0,112:51
odorranaTranscripts_703_1781	372	.	T	C	24	.	DP=40;VDB=0.0216;AF1=0.5;AC1=1;DP4=13,16,3,8;MQ=20;FQ=27;PV4=0.47,5.3e-17,1,1	GT:PL:GQ	0/1:54,0,148:57
odorranaTranscripts_703_1781	554	.	C	T	45	.	DP=13;VDB=0.0066;AF1=0.5;AC1=1;DP4=0,5,1,7;MQ=20;FQ=12.3;PV4=1,1,1,1	GT:PL:GQ	0/1:75,0,39:42
odorranaTranscripts_703_1781	832	.	T	G	52	.	DP=30;VDB=0.0400;AF1=0.5;AC1=1;DP4=9,10,6,5;MQ=20;FQ=55;PV4=1,1.9e-12,1,0.088	GT:PL:GQ	0/1:82,0,137:85
odorranaTranscripts_704_3543	179	.	G	T	50	.	DP=100;VDB=0.0355;AF1=0.5;AC1=1;DP4=34,33,13,17;MQ=20;FQ=53;PV4=0.52,0.25,1,1	GT:PL:GQ	0/1:80,0,132:83
odorranaTranscripts_705_1585	117	.	G	A	63	.	DP=31;VDB=0.0172;AF1=0.5;AC1=1;DP4=11,2,15,3;MQ=20;FQ=47;PV4=1,2e-09,1,1	GT:PL:GQ	0/1:93,0,74:77
odorranaTranscripts_705_1585	240	.	T	G	101	.	DP=45;VDB=0.0374;AF1=0.502;AC1=1;DP4=4,5,14,22;MQ=20;FQ=-6.96;PV4=1,3e-06,1,1	GT:PL:GQ	0/1:131,0,21:24
odorranaTranscripts_705_1585	241	.	T	G	101	.	DP=45;VDB=0.0374;AF1=0.5025;AC1=1;DP4=4,5,14,22;MQ=20;FQ=-7.78;PV4=1,0.00013,1,1	GT:PL:GQ	0/1:131,0,20:23
odorranaTranscripts_705_1585	372	.	T	C	21	.	DP=46;VDB=0.0404;AF1=0.5;AC1=1;DP4=16,18,6,6;MQ=20;FQ=24;PV4=1,0.24,1,0.24	GT:PL:GQ	0/1:51,0,146:54
odorranaTranscripts_705_1585	546	.	C	T	57	.	DP=65;VDB=0.0333;AF1=1;AC1=2;DP4=6,4,29,21;MQ=20;FQ=-36;PV4=1,9.8e-27,1,0.32	GT:PL:GQ	1/1:89,9,0:16
odorranaTranscripts_705_1585	867	.	C	T	32	.	DP=58;VDB=0.0383;AF1=0.5;AC1=1;DP4=20,20,10,7;MQ=20;FQ=35;PV4=0.58,1.5e-16,1,1	GT:PL:GQ	0/1:62,0,145:65
odorranaTranscripts_705_1585	1168	.	G	A	112	.	DP=76;VDB=0.0388;AF1=0.5;AC1=1;DP4=5,17,23,29;MQ=20;FQ=39;PV4=0.12,0.082,1,1	GT:PL:GQ	0/1:142,0,66:69
odorranaTranscripts_707_1713	383	.	A	G	43	.	DP=13;VDB=0.0402;AF1=0.5;AC1=1;DP4=1,5,5,2;MQ=20;FQ=31.8;PV4=0.1,0.38,1,1	GT:PL:GQ	0/1:73,0,59:62
odorranaTranscripts_707_1713	600	.	A	T	3.54	.	DP=31;VDB=0.0042;AF1=0.4998;AC1=1;DP4=15,9,4,3;MQ=20;FQ=5.47;PV4=1,0.073,1,1	GT:PL:GQ	0/1:31,0,133:30
odorranaTranscripts_709_2773	237	.	A	G	8.64	.	DP=24;VDB=0.0359;AF1=0.5;AC1=1;DP4=6,9,6,1;MQ=20;FQ=11.3;PV4=0.074,3.1e-13,1,1	GT:PL:GQ	0/1:38,0,128:40
odorranaTranscripts_709_2773	256	.	C	T	25	.	DP=26;VDB=0.0333;AF1=0.5;AC1=1;DP4=3,5,15,0;MQ=20;FQ=27.7;PV4=0.0017,4.4e-13,1,0.27	GT:PL:GQ	0/1:55,0,66:58
odorranaTranscripts_709_2773	456	.	C	T	42.2	.	DP=13;VDB=0.0271;AF1=1;AC1=2;DP4=0,1,11,0;MQ=20;FQ=-43;PV4=0.083,2e-07,1,0.21	GT:PL:GQ	1/1:75,16,0:29
odorranaTranscripts_709_2773	638	.	A	G	49	.	DP=25;VDB=0.0399;AF1=0.5;AC1=1;DP4=7,8,5,5;MQ=20;FQ=52;PV4=1,9.4e-14,1,1	GT:PL:GQ	0/1:79,0,125:82
odorranaTranscripts_709_2773	952	.	T	C	75	.	DP=38;VDB=0.0198;AF1=0.5;AC1=1;DP4=16,3,12,5;MQ=20;FQ=65.7;PV4=0.43,9e-21,1,0.1	GT:PL:GQ	0/1:105,0,93:96
odorranaTranscripts_709_2773	1026	.	C	T	20	.	DP=56;VDB=0.0404;AF1=0.5;AC1=1;DP4=14,28,6,8;MQ=20;FQ=23;PV4=0.54,0.076,1,0.053	GT:PL:GQ	0/1:50,0,145:53
odorranaTranscripts_709_2773	1881	.	T	C	25	.	DP=5;VDB=0.0359;AF1=1;AC1=2;DP4=0,0,1,2;MQ=20;FQ=-36	GT:PL:GQ	1/1:57,9,0:15
odorranaTranscripts_709_2773	1911	.	C	T	11.6	.	DP=4;VDB=0.0220;AF1=0.543;AC1=1;DP4=1,0,2,1;MQ=20;FQ=-19;PV4=1,0.04,1,0.33	GT:PL:GQ	0/1:41,0,8:11
odorranaTranscripts_710_1202	260	.	C	T	4.61	.	DP=2;VDB=0.0157;AF1=1;AC1=2;DP4=0,0,2,0;MQ=20;FQ=-33	GT:PL:GQ	1/1:34,6,0:5
odorranaTranscripts_715_1037	523	.	C	T	106	.	DP=10;VDB=0.0365;AF1=1;AC1=2;DP4=0,0,5,5;MQ=20;FQ=-57	GT:PL:GQ	1/1:139,30,0:57
odorranaTranscripts_716_1868	58	.	T	A	12.3	.	DP=5;VDB=0.0218;AF1=0.5016;AC1=1;DP4=2,0,2,1;MQ=20;FQ=-6.22;PV4=1,0.32,1,1	GT:PL:GQ	0/1:42,0,22:25
odorranaTranscripts_716_1868	1024	.	G	A	15.1	.	DP=10;VDB=0.0301;AF1=0.5;AC1=1;DP4=5,1,2,2;MQ=20;FQ=18;PV4=0.5,9.4e-06,1,1	GT:PL:GQ	0/1:45,0,64:48
odorranaTranscripts_718_1881	322	.	G	A	12.3	.	DP=5;VDB=0.0169;AF1=0.5008;AC1=1;DP4=1,1,2,1;MQ=20;FQ=-4.17;PV4=1,0.0083,1,1	GT:PL:GQ	0/1:42,0,25:28
odorranaTranscripts_720_3362	1709	.	G	A	7.8	.	DP=13;VDB=0.0329;AF1=0.5;AC1=1;DP4=3,6,2,2;MQ=20;FQ=10.4;PV4=1,0.078,1,1	GT:PL:GQ	0/1:37,0,98:39
odorranaTranscripts_720_3362	1791	.	A	G	22	.	DP=12;VDB=0.0345;AF1=0.5;AC1=1;DP4=4,1,3,2;MQ=20;FQ=22.9;PV4=1,1.1e-05,1,1	GT:PL:GQ	0/1:52,0,54:53
odorranaTranscripts_720_3362	2038	.	T	C	7.8	.	DP=12;VDB=0.0399;AF1=0.5;AC1=1;DP4=6,1,5,0;MQ=20;FQ=10.4;PV4=1,2.5e-05,1,1	GT:PL:GQ	0/1:37,0,67:39
odorranaTranscripts_720_3362	2106	.	T	C	74	.	DP=28;VDB=0.0374;AF1=0.5;AC1=1;DP4=8,6,8,6;MQ=20;FQ=76.2;PV4=1,2.2e-15,1,0.11	GT:PL:GQ	0/1:104,0,111:99
odorranaTranscripts_720_3362	2624	.	C	T	54	.	DP=42;VDB=0.0384;AF1=0.5;AC1=1;DP4=12,13,9,6;MQ=20;FQ=57;PV4=0.53,2.1e-13,1,0.48	GT:PL:GQ	0/1:84,0,143:87
odorranaTranscripts_720_3362	2663	.	T	G	29	.	DP=30;VDB=0.0356;AF1=0.5;AC1=1;DP4=10,10,6,3;MQ=20;FQ=32;PV4=0.45,1.7e-14,1,0.018	GT:PL:GQ	0/1:59,0,139:62
odorranaTranscripts_720_3362	3132	.	A	G	6.98	.	DP=16;VDB=0.0298;AF1=0.4999;AC1=1;DP4=4,5,1,4;MQ=20;FQ=9.53;PV4=0.58,9e-08,1,0.18	GT:PL:GQ	0/1:36,0,98:37
odorranaTranscripts_720_3362	3144	.	G	A	9.52	.	DP=11;VDB=0.0180;AF1=0.5;AC1=1;DP4=2,5,3,1;MQ=20;FQ=12.3;PV4=0.24,1,1,1	GT:PL:GQ	0/1:39,0,80:41
odorranaTranscripts_721_1830	83	.	T	C	71	.	DP=56;VDB=0.0281;AF1=0.5;AC1=1;DP4=22,4,19,5;MQ=20;FQ=67.8;PV4=0.72,5.3e-19,1,1	GT:PL:GQ	0/1:101,0,96:98
odorranaTranscripts_721_1830	756	.	C	T	69	.	DP=12;VDB=0.0005;AF1=1;AC1=2;DP4=0,0,2,10;MQ=20;FQ=-63	GT:PL:GQ	1/1:102,36,0:69
odorranaTranscripts_721_1830	822	.	A	G	137	.	DP=30;VDB=0.0034;AF1=1;AC1=2;DP4=0,0,22,8;MQ=20;FQ=-117	GT:PL:GQ	1/1:170,90,0:99
odorranaTranscripts_721_1830	842	.	C	T	143	.	DP=42;VDB=0.0253;AF1=1;AC1=2;DP4=0,0,30,11;MQ=20;FQ=-150	GT:PL:GQ	1/1:176,123,0:99
odorranaTranscripts_727_1882	208	.	T	C	28	.	DP=19;VDB=0.0380;AF1=0.5;AC1=1;DP4=7,5,4,3;MQ=20;FQ=31;PV4=1,1.2e-08,1,1	GT:PL:GQ	0/1:58,0,111:61
odorranaTranscripts_727_1882	213	.	C	T	36	.	DP=18;VDB=0.0216;AF1=0.5;AC1=1;DP4=7,4,4,3;MQ=20;FQ=39;PV4=1,0.0003,1,1	GT:PL:GQ	0/1:66,0,103:69
odorranaTranscripts_727_1882	493	.	C	T	12.3	.	DP=11;VDB=0.0004;AF1=0.5;AC1=1;DP4=3,3,0,5;MQ=20;FQ=15.1;PV4=0.18,3.3e-07,1,0.41	GT:PL:GQ	0/1:42,0,71:44
odorranaTranscripts_727_1882	1536	.	T	C	28.7	.	DP=5;VDB=0.0161;AF1=0.5939;AC1=1;DP4=1,0,2,2;MQ=20;FQ=-22;PV4=1,0.014,1,1	GT:PL:GQ	0/1:58,0,5:8
odorranaTranscripts_728_3533	3328	.	A	G	18.1	.	DP=9;VDB=0.0334;AF1=0.5;AC1=1;DP4=2,3,2,2;MQ=20;FQ=20.9;PV4=1,3.2e-05,1,1	GT:PL:GQ	0/1:48,0,63:51
odorranaTranscripts_729_741	641	.	C	T	47.1	.	DP=8;VDB=0.0393;AF1=0.5064;AC1=1;DP4=1,1,2,4;MQ=20;FQ=-11.3;PV4=1,1,1,0.33	GT:PL:GQ	0/1:77,0,16:19
odorranaTranscripts_730_3478	673	.	A	G	12.3	.	DP=5;VDB=0.0197;AF1=0.5008;AC1=1;DP4=1,1,1,2;MQ=20;FQ=-4.17;PV4=1,0.0039,1,0.1	GT:PL:GQ	0/1:42,0,25:28
odorranaTranscripts_730_3478	1216	.	C	T	25	.	DP=12;VDB=0.0365;AF1=0.5;AC1=1;DP4=3,4,2,3;MQ=20;FQ=28;PV4=1,0.079,1,0.48	GT:PL:GQ	0/1:55,0,81:58
odorranaTranscripts_730_3478	1261	.	C	T	34	.	DP=8;VDB=0.0393;AF1=0.5001;AC1=1;DP4=1,2,3,2;MQ=20;FQ=7.8;PV4=1,0.0018,1,1	GT:PL:GQ	0/1:64,0,34:37
odorranaTranscripts_730_3478	2258	.	T	C	6.98	.	DP=12;VDB=0.0301;AF1=0.4999;AC1=1;DP4=4,4,2,2;MQ=20;FQ=9.53;PV4=1,1.5e-05,1,1	GT:PL:GQ	0/1:36,0,92:37
odorranaTranscripts_730_3478	3276	.	T	G	4.13	.	DP=14;VDB=0.0334;AF1=0.4998;AC1=1;DP4=6,4,1,3;MQ=20;FQ=6.2;PV4=0.56,3.2e-07,1,0.2	GT:PL:GQ	0/1:32,0,103:31
odorranaTranscripts_731_2132	1055	.	A	T	59.1	.	DP=10;VDB=0.0406;AF1=1;AC1=2;DP4=0,0,3,3;MQ=20;FQ=-45	GT:PL:GQ	1/1:92,18,0:33
odorranaTranscripts_732_1983	442	.	T	C	18.1	.	DP=9;VDB=0.0214;AF1=0.5;AC1=1;DP4=2,3,2,2;MQ=20;FQ=20.9;PV4=1,0.00013,1,0.044	GT:PL:GQ	0/1:48,0,63:51
odorranaTranscripts_732_1983	537	.	C	T	3.55	.	DP=5;VDB=0.0210;AF1=0.5006;AC1=1;DP4=1,1,2,1;MQ=20;FQ=-4.74;PV4=1,0.0019,1,0.11	GT:PL:GQ	0/1:31,0,25:28
odorranaTranscripts_732_1983	814	.	T	A	28	.	DP=16;VDB=0.0333;AF1=0.5;AC1=1;DP4=4,6,3,3;MQ=20;FQ=31;PV4=1,4.1e-07,1,0.09	GT:PL:GQ	0/1:58,0,103:61
odorranaTranscripts_732_1983	1110	.	T	C	28	.	DP=10;VDB=0.0393;AF1=0.5;AC1=1;DP4=3,2,2,3;MQ=20;FQ=28.5;PV4=1,0.23,1,1	GT:PL:GQ	0/1:58,0,59:58
odorranaTranscripts_732_1983	1565	.	C	T	51	.	DP=17;VDB=0.0333;AF1=0.5;AC1=1;DP4=4,5,4,4;MQ=20;FQ=53.7;PV4=1,2.6e-08,1,1	GT:PL:GQ	0/1:81,0,92:84
odorranaTranscripts_733_2748	2286	.	A	G	52	.	DP=16;VDB=0.0401;AF1=0.5;AC1=1;DP4=7,1,4,4;MQ=20;FQ=38.9;PV4=0.28,9.5e-07,1,1	GT:PL:GQ	0/1:82,0,66:69
odorranaTranscripts_735_1561	758	.	C	T	9.31	.	DP=2;VDB=0.0182;AF1=1;AC1=2;DP4=0,0,1,1;MQ=20;FQ=-33	GT:PL:GQ	1/1:40,6,0:8
odorranaTranscripts_735_1561	1231	.	C	G	7.8	.	DP=13;VDB=0.0110;AF1=0.5;AC1=1;DP4=5,4,2,2;MQ=20;FQ=10.4;PV4=1,0.39,1,1	GT:PL:GQ	0/1:37,0,99:39
odorranaTranscripts_736_1915	191	.	A	G	15.1	.	DP=20;VDB=0.0400;AF1=0.5;AC1=1;DP4=5,9,4,2;MQ=20;FQ=18.1;PV4=0.34,7.4e-05,1,1	GT:PL:GQ	0/1:45,0,124:48
odorranaTranscripts_736_1915	321	.	A	C	54	.	DP=25;VDB=0.0399;AF1=0.5;AC1=1;DP4=6,9,5,5;MQ=20;FQ=57;PV4=0.7,4.8e-11,1,1	GT:PL:GQ	0/1:84,0,124:87
odorranaTranscripts_736_1915	424	.	T	A	11.3	.	DP=9;VDB=0.0216;AF1=0.5004;AC1=1;DP4=0,3,3,3;MQ=20;FQ=3.43;PV4=0.46,0.027,1,0.097	GT:PL:GQ	0/1:41,0,28:31
odorranaTranscripts_737_1231	1113	.	C	T	66.1	.	DP=6;VDB=0.0365;AF1=1;AC1=2;DP4=0,0,3,3;MQ=20;FQ=-45	GT:PL:GQ	1/1:99,18,0:33
odorranaTranscripts_737_1231	1120	.	C	G	66.1	.	DP=6;VDB=0.0365;AF1=1;AC1=2;DP4=0,0,3,3;MQ=20;FQ=-45	GT:PL:GQ	1/1:99,18,0:33
odorranaTranscripts_738_2319	771	.	A	G	42	.	DP=16;VDB=0.0140;AF1=0.5;AC1=1;DP4=5,3,3,5;MQ=20;FQ=44.5;PV4=0.62,2.3e-09,1,0.42	GT:PL:GQ	0/1:72,0,81:74
odorranaTranscripts_739_531	196	.	C	T	89.4	.	DP=11;VDB=0.0393;AF1=1;AC1=2;DP4=0,1,5,5;MQ=20;FQ=-40;PV4=1,1,1,0.46	GT:PL:GQ	1/1:122,13,0:23
odorranaTranscripts_739_531	248	.	C	T	121	.	DP=13;VDB=0.0333;AF1=1;AC1=2;DP4=0,0,5,7;MQ=20;FQ=-63	GT:PL:GQ	1/1:154,36,0:69
odorranaTranscripts_740_1568	554	.	A	T	55	.	DP=14;VDB=0.0339;AF1=0.5;AC1=1;DP4=2,4,5,3;MQ=20;FQ=35;PV4=0.59,1.5e-06,1,0.19	GT:PL:GQ	0/1:85,0,62:65
odorranaTranscripts_741_601	11	.	T	C	6.02	.	DP=3;VDB=0.0010;AF1=1;AC1=2;DP4=0,0,2,0;MQ=20;FQ=-33	GT:PL:GQ	1/1:36,6,0:6
odorranaTranscripts_742_1460	243	.	G	T	35	.	DP=8;VDB=0.0284;AF1=0.5001;AC1=1;DP4=1,2,2,3;MQ=20;FQ=7.8;PV4=1,1,1,0.11	GT:PL:GQ	0/1:65,0,34:37
odorranaTranscripts_742_1460	272	.	T	A	9.52	.	DP=6;VDB=0.0225;AF1=0.5;AC1=1;DP4=2,1,1,2;MQ=20;FQ=9.52;PV4=1,0.0019,1,1	GT:PL:GQ	0/1:39,0,39:39
odorranaTranscripts_742_1460	485	.	C	T	49	.	DP=13;VDB=0.0392;AF1=0.5;AC1=1;DP4=4,2,3,4;MQ=20;FQ=35.9;PV4=0.59,0.0012,1,1	GT:PL:GQ	0/1:79,0,63:66
odorranaTranscripts_746_5552	2259	.	A	G	10.4	.	DP=5;VDB=0.0130;AF1=0.5016;AC1=1;DP4=2,0,1,2;MQ=20;FQ=-6.23;PV4=0.4,0.00031,1,0.17	GT:PL:GQ	0/1:40,0,22:26
odorranaTranscripts_746_5552	3875	.	A	G	88	.	DP=8;VDB=0.0365;AF1=1;AC1=2;DP4=0,0,4,4;MQ=20;FQ=-51	GT:PL:GQ	1/1:121,24,0:45
odorranaTranscripts_746_5552	4638	.	A	G	43	.	DP=57;VDB=0.0353;AF1=0.5;AC1=1;DP4=16,20,6,12;MQ=20;FQ=46;PV4=0.56,5.3e-24,1,0.0047	GT:PL:GQ	0/1:73,0,150:76
odorranaTranscripts_746_5552	4654	.	G	A	98	.	DP=54;VDB=0.0371;AF1=0.5;AC1=1;DP4=13,14,10,13;MQ=20;FQ=101;PV4=0.78,1.1e-16,1,0.0097	GT:PL:GQ	0/1:128,0,141:99
odorranaTranscripts_748_3168	2608	.	T	C	41	.	DP=24;VDB=0.0404;AF1=0.5;AC1=1;DP4=8,7,6,3;MQ=20;FQ=44;PV4=0.68,1.8e-10,1,0.36	GT:PL:GQ	0/1:71,0,124:74
odorranaTranscripts_748_3168	2989	.	G	A	5.46	.	DP=9;VDB=0.0334;AF1=0.4999;AC1=1;DP4=3,2,1,3;MQ=20;FQ=7.8;PV4=0.52,8.2e-06,1,1	GT:PL:GQ	0/1:34,0,62:34
odorranaTranscripts_748_3168	3011	.	A	G	21	.	DP=8;VDB=0.0332;AF1=0.5;AC1=1;DP4=3,1,2,2;MQ=20;FQ=19.3;PV4=1,1,1,0.46	GT:PL:GQ	0/1:51,0,48:49
odorranaTranscripts_748_3168	3035	.	A	G	3.01	.	DP=9;VDB=0.0225;AF1=0.4997;AC1=1;DP4=2,4,2,1;MQ=20;FQ=4.77;PV4=0.52,0.22,1,1	GT:PL:GQ	0/1:30,0,75:28
odorranaTranscripts_752_3964	2639	.	T	G	37	.	DP=32;VDB=0.0216;AF1=0.5;AC1=1;DP4=13,9,4,6;MQ=20;FQ=40;PV4=0.45,0.044,1,1	GT:PL:GQ	0/1:67,0,136:70
odorranaTranscripts_752_3964	3216	.	A	G	51	.	DP=27;VDB=0.0404;AF1=0.5;AC1=1;DP4=5,10,4,8;MQ=20;FQ=54;PV4=1,8e-14,1,0.087	GT:PL:GQ	0/1:81,0,119:84
odorranaTranscripts_753_2019	284	.	A	C	23.1	.	DP=6;VDB=0.0126;AF1=0.5032;AC1=1;DP4=0,2,3,1;MQ=20;FQ=-8.63;PV4=0.4,0.0011,1,1	GT:PL:GQ	0/1:53,0,19:22
odorranaTranscripts_753_2019	470	.	C	T	3.54	.	DP=9;VDB=0.0157;AF1=0.4998;AC1=1;DP4=5,1,1,2;MQ=20;FQ=5.46;PV4=0.23,1,1,1	GT:PL:GQ	0/1:31,0,65:30
odorranaTranscripts_753_2019	1626	.	C	T	3.64	.	DP=3;VDB=0.0102;AF1=0.5205;AC1=1;DP4=0,1,1,1;MQ=20;FQ=-16.1;PV4=1,0.05,1,0.33	GT:PL:GQ	0/1:31,0,11:18
odorranaTranscripts_754_3709	52	.	C	T	3.64	.	DP=3;VDB=0.0192;AF1=0.5205;AC1=1;DP4=1,0,1,1;MQ=20;FQ=-16.1;PV4=1,0.28,1,1	GT:PL:GQ	0/1:31,0,11:18
odorranaTranscripts_754_3709	200	.	G	A	13.2	.	DP=7;VDB=0.0333;AF1=0.5;AC1=1;DP4=1,2,4,0;MQ=20;FQ=9.55;PV4=0.14,0.00094,1,0.34	GT:PL:GQ	0/1:43,0,37:39
odorranaTranscripts_754_3709	2312	.	C	T	81	.	DP=23;VDB=0.0399;AF1=0.5013;AC1=1;DP4=3,2,13,5;MQ=20;FQ=-5.45;PV4=0.62,7.2e-11,1,0.19	GT:PL:GQ	0/1:111,0,23:26
odorranaTranscripts_756_3187	2305	.	C	A	45	.	DP=98;VDB=0.0392;AF1=0.5;AC1=1;DP4=38,27,22,10;MQ=20;FQ=48;PV4=0.38,0.42,1,1	GT:PL:GQ	0/1:75,0,130:78
odorranaTranscripts_758_726	42	.	C	A	5.29	.	DP=2;VDB=0.0186;AF1=1;AC1=2;DP4=0,0,2,0;MQ=20;FQ=-33	GT:PL:GQ	1/1:35,6,0:6
odorranaTranscripts_758_726	126	.	G	A	6.98	.	DP=6;VDB=0.0014;AF1=0.5007;AC1=1;DP4=1,1,3,0;MQ=20;FQ=-4.32;PV4=0.4,0.014,1,0.34	GT:PL:GQ	0/1:36,0,25:29
odorranaTranscripts_759_2513	55	.	A	G	22	.	DP=11;VDB=0.0025;AF1=0.5;AC1=1;DP4=4,1,6,0;MQ=20;FQ=22;PV4=0.45,0.0012,1,1	GT:PL:GQ	0/1:52,0,52:52
odorranaTranscripts_759_2513	1204	.	A	T	63	.	DP=12;VDB=0.0140;AF1=0.504;AC1=1;DP4=3,0,2,7;MQ=20;FQ=-9.5;PV4=0.045,1,1,0.097	GT:PL:GQ	0/1:93,0,18:21
odorranaTranscripts_759_2513	1233	.	T	G	28	.	DP=13;VDB=0.0392;AF1=0.5;AC1=1;DP4=5,2,2,4;MQ=20;FQ=30.9;PV4=0.29,5.3e-05,1,0.037	GT:PL:GQ	0/1:58,0,73:61
odorranaTranscripts_759_2513	1360	.	G	A	76.1	.	DP=7;VDB=0.0025;AF1=1;AC1=2;DP4=0,0,4,3;MQ=20;FQ=-48	GT:PL:GQ	1/1:109,21,0:39
odorranaTranscripts_759_2513	1399	.	T	C	106	.	DP=10;VDB=0.0343;AF1=1;AC1=2;DP4=0,0,5,5;MQ=20;FQ=-57	GT:PL:GQ	1/1:139,30,0:57
odorranaTranscripts_759_2513	1434	.	G	A	71.1	.	DP=7;VDB=0.0244;AF1=1;AC1=2;DP4=0,0,4,3;MQ=20;FQ=-48	GT:PL:GQ	1/1:104,21,0:39
odorranaTranscripts_759_2513	1573	.	T	C	10.4	.	DP=11;VDB=0.0271;AF1=0.5;AC1=1;DP4=1,6,2,2;MQ=20;FQ=13.2;PV4=0.49,0.0001,1,0.061	GT:PL:GQ	0/1:40,0,72:42
odorranaTranscripts_759_2513	2457	.	T	C	3.64	.	DP=3;VDB=0.0139;AF1=0.5205;AC1=1;DP4=0,1,1,1;MQ=20;FQ=-16.1;PV4=1,0.087,1,0.33	GT:PL:GQ	0/1:31,0,11:18
odorranaTranscripts_760_516	67	.	A	G	6.98	.	DP=5;VDB=0.0080;AF1=0.5007;AC1=1;DP4=1,1,3,0;MQ=20;FQ=-4.32;PV4=0.4,0.25,1,0.1	GT:PL:GQ	0/1:36,0,25:29
odorranaTranscripts_760_516	387	.	A	G	28	.	DP=16;VDB=0.0190;AF1=0.5;AC1=1;DP4=4,6,3,3;MQ=20;FQ=31;PV4=1,7.6e-08,1,1	GT:PL:GQ	0/1:58,0,103:61
odorranaTranscripts_761_1617	321	.	C	T	24	.	DP=3;VDB=0.0175;AF1=1;AC1=2;DP4=0,0,2,1;MQ=20;FQ=-36	GT:PL:GQ	1/1:56,9,0:15
odorranaTranscripts_761_1617	884	.	C	T	9.31	.	DP=2;VDB=0.0129;AF1=1;AC1=2;DP4=0,0,1,1;MQ=20;FQ=-33	GT:PL:GQ	1/1:40,6,0:8
odorranaTranscripts_761_1617	1399	.	C	T	39.3	.	DP=6;VDB=0.0365;AF1=1;AC1=2;DP4=0,0,2,3;MQ=20;FQ=-42	GT:PL:GQ	1/1:72,15,0:27
odorranaTranscripts_761_1617	1406	.	C	T	37.5	.	DP=4;VDB=0.0271;AF1=1;AC1=2;DP4=0,0,1,3;MQ=20;FQ=-39	GT:PL:GQ	1/1:70,12,0:21
odorranaTranscripts_762_975	43	.	C	A	3.64	.	DP=3;VDB=0.0145;AF1=0.5205;AC1=1;DP4=1,0,1,1;MQ=20;FQ=-16.1;PV4=1,0.31,1,0.33	GT:PL:GQ	0/1:31,0,11:18
odorranaTranscripts_762_975	126	.	T	C	12.3	.	DP=5;VDB=0.0197;AF1=0.5016;AC1=1;DP4=0,2,2,1;MQ=20;FQ=-6.22;PV4=0.4,1,1,1	GT:PL:GQ	0/1:42,0,22:25
odorranaTranscripts_763_928	765	.	T	A	9.31	.	DP=2;VDB=0.0145;AF1=1;AC1=2;DP4=0,0,1,1;MQ=20;FQ=-33	GT:PL:GQ	1/1:40,6,0:8
odorranaTranscripts_764_2085	1460	.	T	C	6.98	.	DP=20;VDB=0.0373;AF1=0.4999;AC1=1;DP4=8,5,4,2;MQ=20;FQ=9.53;PV4=1,1.2e-12,1,1	GT:PL:GQ	0/1:36,0,115:37
odorranaTranscripts_764_2085	1766	.	A	G	9.52	.	DP=12;VDB=0.0263;AF1=0.5;AC1=1;DP4=4,4,2,2;MQ=20;FQ=12.3;PV4=1,1,1,0.4	GT:PL:GQ	0/1:39,0,92:41
odorranaTranscripts_765_1263	747	.	G	A	78	.	DP=58;VDB=0.0345;AF1=0.5;AC1=1;DP4=15,20,11,12;MQ=20;FQ=81;PV4=0.79,5e-23,1,1	GT:PL:GQ	0/1:108,0,150:99
odorranaTranscripts_765_1263	858	.	T	G	73	.	DP=35;VDB=0.0413;AF1=0.5;AC1=1;DP4=8,11,6,8;MQ=20;FQ=76;PV4=1,1.1e-15,1,1	GT:PL:GQ	0/1:103,0,134:99
odorranaTranscripts_766_2837	418	.	C	T	35	.	DP=10;VDB=0.0081;AF1=0.5004;AC1=1;DP4=1,2,5,2;MQ=20;FQ=3.55;PV4=0.5,4.1e-06,1,1	GT:PL:GQ	0/1:65,0,28:31
odorranaTranscripts_766_2837	472	.	G	A	60	.	DP=13;VDB=0.0298;AF1=0.5;AC1=1;DP4=5,0,4,4;MQ=20;FQ=12.3;PV4=0.1,4.8e-07,1,1	GT:PL:GQ	0/1:90,0,39:42
odorranaTranscripts_766_2837	745	.	A	C	50	.	DP=15;VDB=0.0380;AF1=0.5;AC1=1;DP4=5,2,4,4;MQ=20;FQ=41.7;PV4=0.61,2.2e-06,1,1	GT:PL:GQ	0/1:80,0,69:72
odorranaTranscripts_766_2837	1609	.	A	G	48	.	DP=13;VDB=0.0298;AF1=0.5;AC1=1;DP4=1,4,4,4;MQ=20;FQ=21;PV4=0.56,1.2e-08,1,1	GT:PL:GQ	0/1:78,0,48:51
odorranaTranscripts_766_2837	1666	.	A	G	17.1	.	DP=17;VDB=0.0399;AF1=0.5;AC1=1;DP4=4,6,3,3;MQ=20;FQ=20.1;PV4=1,0.0001,1,1	GT:PL:GQ	0/1:47,0,100:50
odorranaTranscripts_766_2837	2562	.	C	T	3.54	.	DP=6;VDB=0.0089;AF1=0.4999;AC1=1;DP4=0,3,0,3;MQ=20;FQ=4.28;PV4=1,3.6e-05,1,1	GT:PL:GQ	0/1:31,0,34:30
odorranaTranscripts_767_2635	643	.	G	T	127	.	DP=14;VDB=0.0405;AF1=1;AC1=2;DP4=0,0,8,6;MQ=20;FQ=-69	GT:PL:GQ	1/1:160,42,0:81
odorranaTranscripts_767_2635	664	.	C	T	124	.	DP=14;VDB=0.0374;AF1=1;AC1=2;DP4=0,0,7,6;MQ=20;FQ=-66	GT:PL:GQ	1/1:157,39,0:75
odorranaTranscripts_767_2635	832	.	T	C	9.52	.	DP=12;VDB=0.0301;AF1=0.5;AC1=1;DP4=1,7,2,2;MQ=20;FQ=12.3;PV4=0.24,1,1,1	GT:PL:GQ	0/1:39,0,77:41
odorranaTranscripts_768_1359	507	.	C	T	3.01	.	DP=8;VDB=0.0175;AF1=0.4997;AC1=1;DP4=2,3,2,1;MQ=20;FQ=4.77;PV4=1,9.8e-06,1,0.18	GT:PL:GQ	0/1:30,0,65:28
odorranaTranscripts_768_1359	573	.	T	C	6.2	.	DP=13;VDB=0.0107;AF1=0.4999;AC1=1;DP4=5,4,1,3;MQ=20;FQ=8.65;PV4=0.56,0.13,1,1	GT:PL:GQ	0/1:35,0,99:36
odorranaTranscripts_769_1231	317	.	T	C	58	.	DP=46;VDB=0.0374;AF1=0.5;AC1=1;DP4=20,9,9,7;MQ=20;FQ=61;PV4=0.52,1.4e-23,1,1	GT:PL:GQ	0/1:88,0,129:91
odorranaTranscripts_769_1231	347	.	A	C	45	.	DP=64;VDB=0.0291;AF1=0.5;AC1=1;DP4=32,12,13,7;MQ=20;FQ=48;PV4=0.56,0.38,1,1	GT:PL:GQ	0/1:75,0,121:78
odorranaTranscripts_769_1231	881	.	G	A	87	.	DP=33;VDB=0.0371;AF1=0.5;AC1=1;DP4=8,7,7,8;MQ=20;FQ=85.9;PV4=1,1.4e-16,1,1	GT:PL:GQ	0/1:117,0,115:99
odorranaTranscripts_769_1231	1081	.	A	G	96.1	.	DP=14;VDB=0.0308;AF1=1;AC1=2;DP4=1,0,3,9;MQ=20;FQ=-46;PV4=0.31,9.5e-05,1,1	GT:PL:GQ	1/1:129,19,0:35
odorranaTranscripts_769_1231	1115	.	C	A	40.1	.	DP=8;VDB=0.0042;AF1=0.5064;AC1=1;DP4=1,1,1,5;MQ=20;FQ=-11.3;PV4=0.46,0.00035,1,0.19	GT:PL:GQ	0/1:70,0,16:19
odorranaTranscripts_771_4307	1530	.	A	G	12.3	.	DP=7;VDB=0.0281;AF1=0.5032;AC1=1;DP4=1,1,3,2;MQ=20;FQ=-8.65;PV4=1,0.00037,1,1	GT:PL:GQ	0/1:42,0,19:22
odorranaTranscripts_771_4307	1548	.	C	T	23	.	DP=7;VDB=0.0337;AF1=0.5001;AC1=1;DP4=2,1,2,2;MQ=20;FQ=9.45;PV4=1,0.00079,1,0.44	GT:PL:GQ	0/1:53,0,36:39
odorranaTranscripts_771_4307	2412	.	C	T	29	.	DP=20;VDB=0.0398;AF1=0.5;AC1=1;DP4=6,7,2,5;MQ=20;FQ=32;PV4=0.64,1,1,1	GT:PL:GQ	0/1:59,0,120:62
odorranaTranscripts_771_4307	3921	.	G	A	31	.	DP=42;VDB=0.0404;AF1=0.5;AC1=1;DP4=21,7,8,6;MQ=20;FQ=34;PV4=0.3,1e-24,1,1	GT:PL:GQ	0/1:61,0,119:64
odorranaTranscripts_771_4307	4071	.	A	G	6.2	.	DP=61;VDB=0.0356;AF1=0.4999;AC1=1;DP4=26,21,8,6;MQ=20;FQ=8.65;PV4=1,1.1e-23,1,0.37	GT:PL:GQ	0/1:35,0,129:36
odorranaTranscripts_771_4307	4228	.	T	C	16.1	.	DP=26;VDB=0.0014;AF1=0.5;AC1=1;DP4=1,17,1,7;MQ=20;FQ=19.1;PV4=0.53,1.2e-18,1,0.41	GT:PL:GQ	0/1:46,0,83:49
odorranaTranscripts_773_828	78	.	C	T	20.1	.	DP=7;VDB=0.0161;AF1=0.5001;AC1=1;DP4=2,1,3,1;MQ=20;FQ=9.38;PV4=1,0.049,1,0.29	GT:PL:GQ	0/1:50,0,36:39
odorranaTranscripts_773_828	249	.	A	C	44.3	.	DP=5;VDB=0.0244;AF1=1;AC1=2;DP4=0,0,2,3;MQ=20;FQ=-42	GT:PL:GQ	1/1:77,15,0:27
odorranaTranscripts_773_828	273	.	A	G	37.5	.	DP=4;VDB=0.0095;AF1=1;AC1=2;DP4=0,0,1,3;MQ=20;FQ=-39	GT:PL:GQ	1/1:70,12,0:21
odorranaTranscripts_774_3160	2077	.	G	A	50	.	DP=19;VDB=0.0308;AF1=0.5;AC1=1;DP4=5,5,2,7;MQ=20;FQ=52.9;PV4=0.35,1.6e-12,1,0.36	GT:PL:GQ	0/1:80,0,98:83
odorranaTranscripts_774_3160	3004	.	C	A	7.8	.	DP=13;VDB=0.0276;AF1=0.5;AC1=1;DP4=4,5,2,2;MQ=20;FQ=10.4;PV4=1,0.0025,1,0.13	GT:PL:GQ	0/1:37,0,98:39
odorranaTranscripts_775_573	154	.	T	C	9.2	.	DP=5;VDB=0.0082;AF1=0.5939;AC1=1;DP4=1,0,4,0;MQ=20;FQ=-22;PV4=1,0.17,1,0.15	GT:PL:GQ	0/1:38,0,5:9
odorranaTranscripts_775_573	218	.	T	G	22	.	DP=10;VDB=0.0318;AF1=0.5;AC1=1;DP4=2,3,3,2;MQ=20;FQ=24.4;PV4=1,2.7e-07,1,0.22	GT:PL:GQ	0/1:52,0,60:54
odorranaTranscripts_775_573	393	.	T	C	5.46	.	DP=8;VDB=0.0172;AF1=0.4999;AC1=1;DP4=2,3,1,2;MQ=20;FQ=7.8;PV4=1,0.067,1,1	GT:PL:GQ	0/1:34,0,65:34
odorranaTranscripts_775_573	415	.	C	T	3.54	.	DP=9;VDB=0.0172;AF1=0.4998;AC1=1;DP4=3,3,1,2;MQ=20;FQ=5.47;PV4=1,2e-05,1,0.17	GT:PL:GQ	0/1:31,0,76:30
odorranaTranscripts_775_573	462	.	A	G	19	.	DP=3;VDB=0.0170;AF1=1;AC1=2;DP4=0,0,1,2;MQ=20;FQ=-36	GT:PL:GQ	1/1:51,9,0:15
odorranaTranscripts_777_1713	1000	.	T	C	11.6	.	DP=4;VDB=0.0214;AF1=0.543;AC1=1;DP4=0,1,2,1;MQ=20;FQ=-19;PV4=1,0.054,1,0.33	GT:PL:GQ	0/1:41,0,8:11
odorranaTranscripts_778_3982	68	.	A	C	6.98	.	DP=11;VDB=0.0143;AF1=0.4999;AC1=1;DP4=6,1,3,1;MQ=20;FQ=9.53;PV4=1,3e-06,1,1	GT:PL:GQ	0/1:36,0,69:37
odorranaTranscripts_778_3982	548	.	T	C	31	.	DP=22;VDB=0.0404;AF1=0.5;AC1=1;DP4=8,6,6,2;MQ=20;FQ=34;PV4=0.65,1,1,1	GT:PL:GQ	0/1:61,0,120:64
odorranaTranscripts_778_3982	557	.	T	C	15.1	.	DP=24;VDB=0.0179;AF1=0.5;AC1=1;DP4=8,6,5,2;MQ=20;FQ=18.1;PV4=0.66,0.00078,1,1	GT:PL:GQ	0/1:45,0,117:48
odorranaTranscripts_778_3982	1270	.	C	T	16.1	.	DP=15;VDB=0.0138;AF1=0.5;AC1=1;DP4=6,4,2,3;MQ=20;FQ=19.1;PV4=0.61,0.26,1,0.25	GT:PL:GQ	0/1:46,0,102:49
odorranaTranscripts_779_445	248	.	C	G	54	.	DP=11;VDB=0.0359;AF1=0.5008;AC1=1;DP4=2,1,6,2;MQ=20;FQ=-4.12;PV4=1,1,1,0.23	GT:PL:GQ	0/1:84,0,25:28
odorranaTranscripts_779_445	312	.	G	C	13.2	.	DP=10;VDB=0.0110;AF1=0.5;AC1=1;DP4=2,4,1,3;MQ=20;FQ=16.1;PV4=1,4.7e-06,1,1	GT:PL:GQ	0/1:43,0,72:46
odorranaTranscripts_780_1261	1174	.	G	A	9.52	.	DP=6;VDB=0.0208;AF1=0.5001;AC1=1;DP4=0,3,1,2;MQ=20;FQ=6.83;PV4=1,0.4,1,1	GT:PL:GQ	0/1:39,0,34:36
odorranaTranscripts_781_2986	317	.	A	G	17.1	.	DP=5;VDB=0.0003;AF1=1;AC1=2;DP4=0,0,0,3;MQ=20;FQ=-36	GT:PL:GQ	1/1:49,9,0:15
odorranaTranscripts_781_2986	1380	.	G	A	7.8	.	DP=7;VDB=0.0222;AF1=0.5;AC1=1;DP4=3,1,1,2;MQ=20;FQ=10.2;PV4=0.49,0.0043,1,0.47	GT:PL:GQ	0/1:37,0,50:38
odorranaTranscripts_781_2986	1401	.	C	G	5.46	.	DP=8;VDB=0.0111;AF1=0.4999;AC1=1;DP4=4,1,1,2;MQ=20;FQ=7.79;PV4=0.46,0.29,1,0.096	GT:PL:GQ	0/1:34,0,59:34
odorranaTranscripts_781_2986	1449	.	C	T	27	.	DP=11;VDB=0.0241;AF1=0.5;AC1=1;DP4=2,2,4,1;MQ=20;FQ=20.5;PV4=0.52,4.1e-05,1,1	GT:PL:GQ	0/1:57,0,48:51
odorranaTranscripts_781_2986	1923	.	T	G	3.54	.	DP=15;VDB=0.0332;AF1=0.4998;AC1=1;DP4=6,5,2,2;MQ=20;FQ=5.47;PV4=1,7.9e-05,1,0.37	GT:PL:GQ	0/1:31,0,111:30
odorranaTranscripts_782_2717	485	.	A	G	18.1	.	DP=9;VDB=0.0334;AF1=0.5;AC1=1;DP4=2,3,2,2;MQ=20;FQ=20.9;PV4=1,0.24,1,0.37	GT:PL:GQ	0/1:48,0,63:51
odorranaTranscripts_782_2717	1247	.	G	A	12.6	.	DP=4;VDB=0.0125;AF1=0.543;AC1=1;DP4=1,0,2,1;MQ=20;FQ=-19;PV4=1,0.0014,1,0.23	GT:PL:GQ	0/1:42,0,8:11
odorranaTranscripts_782_2717	1462	.	T	G	19.1	.	DP=18;VDB=0.0339;AF1=0.5;AC1=1;DP4=4,6,2,4;MQ=20;FQ=22;PV4=1,9.3e-08,1,0.18	GT:PL:GQ	0/1:49,0,103:52
odorranaTranscripts_782_2717	1626	.	G	A	32	.	DP=9;VDB=0.0172;AF1=0.5;AC1=1;DP4=3,1,3,2;MQ=20;FQ=18;PV4=1,2.2e-07,1,1	GT:PL:GQ	0/1:62,0,45:48
odorranaTranscripts_782_2717	2314	.	C	A	37	.	DP=27;VDB=0.0271;AF1=0.5;AC1=1;DP4=9,9,5,4;MQ=20;FQ=40;PV4=1,5.1e-11,1,1	GT:PL:GQ	0/1:67,0,135:70
odorranaTranscripts_782_2717	2331	.	C	T	5.46	.	DP=25;VDB=0.0140;AF1=0.4999;AC1=1;DP4=8,10,4,3;MQ=20;FQ=7.8;PV4=0.67,1.2e-11,1,1	GT:PL:GQ	0/1:34,0,137:34
odorranaTranscripts_783_2849	2804	.	A	T	20.3	.	DP=7;VDB=0.0008;AF1=1;AC1=2;DP4=0,0,0,5;MQ=20;FQ=-42	GT:PL:GQ	1/1:53,15,0:26
odorranaTranscripts_784_429	39	.	T	C	9.31	.	DP=2;VDB=0.0165;AF1=1;AC1=2;DP4=0,0,1,1;MQ=20;FQ=-33	GT:PL:GQ	1/1:40,6,0:8
odorranaTranscripts_784_429	399	.	C	T	5.46	.	DP=6;VDB=0.0040;AF1=0.5;AC1=1;DP4=0,3,0,3;MQ=20;FQ=5.46;PV4=1,1,1,0.028	GT:PL:GQ	0/1:34,0,34:33
odorranaTranscripts_785_2943	2634	.	G	A	71	.	DP=16;VDB=0.0378;AF1=0.5;AC1=1;DP4=4,2,5,5;MQ=20;FQ=26;PV4=0.63,1,1,0.14	GT:PL:GQ	0/1:101,0,53:56
odorranaTranscripts_785_2943	2693	.	G	C	41	.	DP=12;VDB=0.0371;AF1=0.5;AC1=1;DP4=2,3,3,3;MQ=20;FQ=29.8;PV4=1,0.00061,1,1	GT:PL:GQ	0/1:71,0,57:60
odorranaTranscripts_785_2943	2817	.	A	G	40.5	.	DP=4;VDB=0.0082;AF1=1;AC1=2;DP4=0,0,2,2;MQ=20;FQ=-39	GT:PL:GQ	1/1:73,12,0:21
odorranaTranscripts_785_2943	2848	.	G	A	9.31	.	DP=2;VDB=0.0196;AF1=1;AC1=2;DP4=0,0,1,1;MQ=20;FQ=-33	GT:PL:GQ	1/1:40,6,0:8
odorranaTranscripts_786_3763	411	.	T	C	63	.	DP=19;VDB=0.0345;AF1=0.5;AC1=1;DP4=2,6,2,9;MQ=20;FQ=45;PV4=1,2.3e-12,1,0.08	GT:PL:GQ	0/1:93,0,72:75
odorranaTranscripts_786_3763	1158	.	C	T	5.46	.	DP=18;VDB=0.0241;AF1=0.4999;AC1=1;DP4=6,6,3,2;MQ=20;FQ=7.8;PV4=1,6.5e-06,1,0.41	GT:PL:GQ	0/1:34,0,117:34
odorranaTranscripts_786_3763	2595	.	A	G	29	.	DP=10;VDB=0.0380;AF1=0.5;AC1=1;DP4=3,2,3,2;MQ=20;FQ=29;PV4=1,0.00039,1,0.2	GT:PL:GQ	0/1:59,0,59:59
odorranaTranscripts_786_3763	2634	.	A	G	41	.	DP=11;VDB=0.0384;AF1=0.5;AC1=1;DP4=2,3,3,3;MQ=20;FQ=29.8;PV4=1,1,1,0.22	GT:PL:GQ	0/1:71,0,57:60
odorranaTranscripts_786_3763	2640	.	C	T	41	.	DP=11;VDB=0.0384;AF1=0.5;AC1=1;DP4=2,3,3,3;MQ=20;FQ=29.8;PV4=1,1,1,0.4	GT:PL:GQ	0/1:71,0,57:60
odorranaTranscripts_788_2831	777	.	T	A	19.1	.	DP=8;VDB=0.0180;AF1=0.5;AC1=1;DP4=3,1,1,3;MQ=20;FQ=18.5;PV4=0.49,0.071,1,0.3	GT:PL:GQ	0/1:49,0,48:48
odorranaTranscripts_788_2831	948	.	T	C	12.3	.	DP=10;VDB=0.0332;AF1=0.5;AC1=1;DP4=2,4,3,1;MQ=20;FQ=15.1;PV4=0.52,0.00014,1,0.21	GT:PL:GQ	0/1:42,0,72:44
odorranaTranscripts_788_2831	1698	.	T	C	22	.	DP=16;VDB=0.0034;AF1=0.5;AC1=1;DP4=3,7,1,5;MQ=20;FQ=25;PV4=1,8.3e-07,1,1	GT:PL:GQ	0/1:52,0,100:55
odorranaTranscripts_788_2831	2309	.	A	T	13.2	.	DP=19;VDB=0.0118;AF1=0.5;AC1=1;DP4=5,6,8,0;MQ=20;FQ=16.1;PV4=0.018,7.1e-09,1,1	GT:PL:GQ	0/1:43,0,107:46
odorranaTranscripts_789_3477	2354	.	A	G	14.2	.	DP=16;VDB=0.0066;AF1=0.5;AC1=1;DP4=6,5,2,3;MQ=20;FQ=17.1;PV4=1,2.6e-05,1,1	GT:PL:GQ	0/1:44,0,110:47
odorranaTranscripts_789_3477	2484	.	C	A	13.2	.	DP=14;VDB=0.0271;AF1=0.5;AC1=1;DP4=3,6,3,2;MQ=20;FQ=16.1;PV4=0.58,3.9e-09,1,1	GT:PL:GQ	0/1:43,0,96:46
odorranaTranscripts_789_3477	2719	.	G	A	23	.	DP=7;VDB=0.0219;AF1=0.5002;AC1=1;DP4=3,0,2,2;MQ=20;FQ=5.45;PV4=0.43,0.003,1,0.032	GT:PL:GQ	0/1:53,0,31:34
odorranaTranscripts_789_3477	2853	.	G	A	6.98	.	DP=18;VDB=0.0241;AF1=0.4999;AC1=1;DP4=6,7,2,3;MQ=20;FQ=9.53;PV4=1,0.00017,1,1	GT:PL:GQ	0/1:36,0,119:37
odorranaTranscripts_789_3477	2963	.	G	T	44	.	DP=20;VDB=0.0399;AF1=0.5;AC1=1;DP4=5,7,4,4;MQ=20;FQ=47;PV4=1,1.4e-07,1,1	GT:PL:GQ	0/1:74,0,113:77
odorranaTranscripts_789_3477	3016	.	T	G	9.52	.	DP=12;VDB=0.0393;AF1=0.5;AC1=1;DP4=3,4,2,2;MQ=20;FQ=12.3;PV4=1,1.9e-05,1,1	GT:PL:GQ	0/1:39,0,83:41
odorranaTranscripts_791_954	157	.	C	T	4.77	.	DP=8;VDB=0.0221;AF1=0.4999;AC1=1;DP4=3,2,2,1;MQ=20;FQ=6.98;PV4=1,0.0011,1,1	GT:PL:GQ	0/1:33,0,64:33
odorranaTranscripts_791_954	611	.	T	G	9.31	.	DP=2;VDB=0.0065;AF1=1;AC1=2;DP4=0,0,1,1;MQ=20;FQ=-33	GT:PL:GQ	1/1:40,6,0:8
odorranaTranscripts_793_3212	596	.	C	T	21	.	DP=43;VDB=0.0298;AF1=0.5;AC1=1;DP4=8,22,2,10;MQ=20;FQ=24;PV4=0.7,0.38,1,1	GT:PL:GQ	0/1:51,0,143:54
odorranaTranscripts_793_3212	629	.	G	A	56	.	DP=32;VDB=0.0373;AF1=0.5;AC1=1;DP4=3,17,4,8;MQ=20;FQ=59;PV4=0.38,3.6e-17,1,0.33	GT:PL:GQ	0/1:86,0,111:89
odorranaTranscripts_793_3212	816	.	A	T	39	.	DP=41;VDB=0.0393;AF1=0.5;AC1=1;DP4=15,11,8,6;MQ=20;FQ=42;PV4=1,3.3e-24,1,0.32	GT:PL:GQ	0/1:69,0,140:72
odorranaTranscripts_793_3212	1029	.	T	C	10.4	.	DP=25;VDB=0.0241;AF1=0.5;AC1=1;DP4=5,11,4,2;MQ=20;FQ=13.2;PV4=0.18,1,1,0.29	GT:PL:GQ	0/1:40,0,128:42
odorranaTranscripts_793_3212	1959	.	G	C	43	.	DP=19;VDB=0.0384;AF1=0.5;AC1=1;DP4=4,7,4,4;MQ=20;FQ=46;PV4=0.66,4.9e-08,1,0.45	GT:PL:GQ	0/1:73,0,105:76
odorranaTranscripts_793_3212	2007	.	G	A	27	.	DP=20;VDB=0.0402;AF1=0.5;AC1=1;DP4=7,6,5,2;MQ=20;FQ=30;PV4=0.64,0.15,1,1	GT:PL:GQ	0/1:57,0,118:60
odorranaTranscripts_793_3212	2277	.	A	G	17.1	.	DP=21;VDB=0.0395;AF1=0.5;AC1=1;DP4=7,7,2,4;MQ=20;FQ=20.1;PV4=0.64,0.069,1,1	GT:PL:GQ	0/1:47,0,125:50
odorranaTranscripts_793_3212	2371	.	T	C	33	.	DP=13;VDB=0.0384;AF1=0.5;AC1=1;DP4=2,5,4,2;MQ=20;FQ=35.8;PV4=0.29,4.9e-07,1,0.072	GT:PL:GQ	0/1:63,0,76:66
odorranaTranscripts_793_3212	2516	.	G	T	41	.	DP=18;VDB=0.0380;AF1=0.5;AC1=1;DP4=5,4,5,4;MQ=20;FQ=43.9;PV4=1,2.1e-13,1,1	GT:PL:GQ	0/1:71,0,89:74
odorranaTranscripts_796_3218	674	.	A	C	54	.	DP=25;VDB=0.0398;AF1=0.5;AC1=1;DP4=8,6,4,7;MQ=20;FQ=57;PV4=0.43,1.7e-14,1,0.13	GT:PL:GQ	0/1:84,0,116:87
odorranaTranscripts_797_4900	140	.	A	C	84	.	DP=46;VDB=0.0399;AF1=0.5;AC1=1;DP4=14,8,14,9;MQ=20;FQ=86.2;PV4=1,4.9e-28,1,0.33	GT:PL:GQ	0/1:114,0,121:99
odorranaTranscripts_797_4900	360	.	A	G	17.1	.	DP=34;VDB=0.0380;AF1=0.5;AC1=1;DP4=6,18,2,7;MQ=20;FQ=20.1;PV4=1,5e-12,1,1	GT:PL:GQ	0/1:47,0,136:50
odorranaTranscripts_797_4900	557	.	T	C	57	.	DP=36;VDB=0.0398;AF1=0.5;AC1=1;DP4=10,10,9,6;MQ=20;FQ=60;PV4=0.73,5e-21,1,1	GT:PL:GQ	0/1:87,0,135:90
odorranaTranscripts_797_4900	562	.	T	C	15.1	.	DP=33;VDB=0.0298;AF1=0.5;AC1=1;DP4=11,13,4,5;MQ=20;FQ=18.1;PV4=1,4.6e-16,1,1	GT:PL:GQ	0/1:45,0,145:48
odorranaTranscripts_797_4900	570	.	C	T	29	.	DP=30;VDB=0.0412;AF1=0.5;AC1=1;DP4=12,9,3,6;MQ=20;FQ=32;PV4=0.43,2.2e-14,1,0.48	GT:PL:GQ	0/1:59,0,137:62
odorranaTranscripts_797_4900	686	.	C	T	37	.	DP=41;VDB=0.0345;AF1=0.5;AC1=1;DP4=15,14,6,6;MQ=20;FQ=40;PV4=1,3.5e-14,1,1	GT:PL:GQ	0/1:67,0,145:70
odorranaTranscripts_797_4900	734	.	T	C	12.3	.	DP=46;VDB=0.0333;AF1=0.5;AC1=1;DP4=18,16,7,4;MQ=20;FQ=15.1;PV4=0.73,6e-15,1,1	GT:PL:GQ	0/1:42,0,141:44
odorranaTranscripts_797_4900	834	.	T	G	9.52	.	DP=43;VDB=0.0118;AF1=0.5;AC1=1;DP4=10,23,5,5;MQ=20;FQ=12.3;PV4=0.28,1,1,1	GT:PL:GQ	0/1:39,0,145:41
odorranaTranscripts_797_4900	1288	.	C	T	59	.	DP=37;VDB=0.0399;AF1=0.5;AC1=1;DP4=13,10,6,7;MQ=20;FQ=62;PV4=0.73,0.0075,1,0.39	GT:PL:GQ	0/1:89,0,139:92
odorranaTranscripts_797_4900	1353	.	C	T	50	.	DP=29;VDB=0.0322;AF1=0.5;AC1=1;DP4=9,9,3,8;MQ=20;FQ=53;PV4=0.27,1.5e-13,1,1	GT:PL:GQ	0/1:80,0,133:83
odorranaTranscripts_797_4900	1387	.	T	G	34	.	DP=27;VDB=0.0190;AF1=0.5;AC1=1;DP4=6,10,4,6;MQ=20;FQ=37;PV4=1,1e-13,1,1	GT:PL:GQ	0/1:64,0,128:67
odorranaTranscripts_797_4900	2892	.	G	A	18.1	.	DP=12;VDB=0.0382;AF1=0.5;AC1=1;DP4=2,5,1,4;MQ=20;FQ=21;PV4=1,1.6e-07,1,0.13	GT:PL:GQ	0/1:48,0,78:51
odorranaTranscripts_797_4900	3663	.	T	A	23	.	DP=8;VDB=0.0149;AF1=0.5002;AC1=1;DP4=3,0,2,2;MQ=20;FQ=5.45;PV4=0.43,3.1e-05,1,0.1	GT:PL:GQ	0/1:53,0,31:34
odorranaTranscripts_797_4900	3668	.	C	G	9.52	.	DP=7;VDB=0.0178;AF1=0.5001;AC1=1;DP4=3,0,2,1;MQ=20;FQ=6.83;PV4=1,0.003,1,0.19	GT:PL:GQ	0/1:39,0,34:36
odorranaTranscripts_797_4900	4488	.	T	C	14.5	.	DP=5;VDB=0.0234;AF1=0.543;AC1=1;DP4=0,1,2,1;MQ=20;FQ=-19;PV4=1,1,1,0.09	GT:PL:GQ	0/1:44,0,8:11
odorranaTranscripts_798_4371	1649	.	T	G	16.1	.	DP=15;VDB=0.0393;AF1=0.5;AC1=1;DP4=4,6,3,2;MQ=20;FQ=19.1;PV4=0.61,1,1,1	GT:PL:GQ	0/1:46,0,105:49
odorranaTranscripts_798_4371	2124	.	G	T	49	.	DP=28;VDB=0.0345;AF1=0.5;AC1=1;DP4=9,8,6,5;MQ=20;FQ=52;PV4=1,1.8e-18,1,1	GT:PL:GQ	0/1:79,0,129:82
odorranaTranscripts_798_4371	2746	.	C	T	19.1	.	DP=14;VDB=0.0271;AF1=0.5;AC1=1;DP4=5,4,2,3;MQ=20;FQ=22;PV4=1,0.34,1,1	GT:PL:GQ	0/1:49,0,97:52
odorranaTranscripts_798_4371	2900	.	C	T	92.2	.	DP=16;VDB=0.0373;AF1=1;AC1=2;DP4=1,1,7,7;MQ=20;FQ=-35;PV4=1,0.039,1,1	GT:PL:GQ	1/1:124,8,0:14
odorranaTranscripts_798_4371	3219	.	G	A	12.3	.	DP=11;VDB=0.0271;AF1=0.5;AC1=1;DP4=2,5,2,2;MQ=20;FQ=15.1;PV4=0.58,1.6e-07,1,1	GT:PL:GQ	0/1:42,0,80:44
odorranaTranscripts_798_4371	3793	.	A	G	46	.	DP=40;VDB=0.0384;AF1=0.5;AC1=1;DP4=14,13,7,6;MQ=20;FQ=49;PV4=1,5.7e-18,1,0.45	GT:PL:GQ	0/1:76,0,145:79
odorranaTranscripts_798_4371	3842	.	C	T	41	.	DP=48;VDB=0.0393;AF1=0.5;AC1=1;DP4=17,14,8,7;MQ=20;FQ=44;PV4=1,1.6e-21,1,1	GT:PL:GQ	0/1:71,0,144:74
odorranaTranscripts_798_4371	3875	.	A	G	6.2	.	DP=50;VDB=0.0399;AF1=0.4999;AC1=1;DP4=16,22,5,6;MQ=20;FQ=8.65;PV4=1,1,1,0.34	GT:PL:GQ	0/1:35,0,141:36
odorranaTranscripts_799_679	254	.	G	A	34	.	DP=14;VDB=0.0356;AF1=0.5;AC1=1;DP4=5,3,3,3;MQ=20;FQ=37;PV4=1,0.0097,1,0.1	GT:PL:GQ	0/1:64,0,85:67
odorranaTranscripts_800_1717	21	.	C	T	6.02	.	DP=2;VDB=0.0178;AF1=1;AC1=2;DP4=0,0,2,0;MQ=20;FQ=-33	GT:PL:GQ	1/1:36,6,0:6
odorranaTranscripts_800_1717	374	.	T	C	21	.	DP=13;VDB=0.0238;AF1=0.5;AC1=1;DP4=3,5,3,2;MQ=20;FQ=24;PV4=0.59,0.089,1,0.3	GT:PL:GQ	0/1:51,0,86:54
odorranaTranscripts_801_5190	4150	.	A	G	24	.	DP=79;VDB=0.0394;AF1=0.5;AC1=1;DP4=22,35,9,11;MQ=20;FQ=27;PV4=0.79,0.058,1,0.24	GT:PL:GQ	0/1:54,0,137:57
odorranaTranscripts_802_2738	1971	.	G	T	60	.	DP=13;VDB=0.0398;AF1=0.5032;AC1=1;DP4=2,1,5,5;MQ=20;FQ=-8.63;PV4=1,1.9e-05,1,0.17	GT:PL:GQ	0/1:90,0,19:22
odorranaTranscripts_802_2738	2050	.	A	G	34	.	DP=12;VDB=0.0400;AF1=0.5;AC1=1;DP4=1,5,2,4;MQ=20;FQ=32.9;PV4=1,1.9e-05,1,0.35	GT:PL:GQ	0/1:64,0,62:63
odorranaTranscripts_803_2046	1574	.	A	G	100	.	DP=79;VDB=0.0401;AF1=0.5;AC1=1;DP4=22,21,18,17;MQ=20;FQ=103;PV4=1,6.8e-31,1,0.35	GT:PL:GQ	0/1:130,0,145:99
odorranaTranscripts_804_4632	692	.	C	A	45	.	DP=12;VDB=0.0365;AF1=0.5;AC1=1;DP4=1,4,2,5;MQ=20;FQ=24;PV4=1,9.1e-09,1,0.32	GT:PL:GQ	0/1:75,0,51:54
odorranaTranscripts_804_4632	2693	.	G	A	9.52	.	DP=56;VDB=0.0400;AF1=0.5;AC1=1;DP4=25,18,7,6;MQ=20;FQ=12.3;PV4=1,0.44,1,1	GT:PL:GQ	0/1:39,0,130:41
odorranaTranscripts_805_6268	1095	.	A	C	19.1	.	DP=14;VDB=0.0164;AF1=0.5;AC1=1;DP4=6,3,3,2;MQ=20;FQ=22;PV4=1,0.00016,1,1	GT:PL:GQ	0/1:49,0,92:52
odorranaTranscripts_805_6268	1118	.	T	C	28	.	DP=16;VDB=0.0416;AF1=0.5;AC1=1;DP4=5,5,3,3;MQ=20;FQ=31;PV4=1,1.7e-06,1,0.38	GT:PL:GQ	0/1:58,0,103:61
odorranaTranscripts_805_6268	2183	.	T	C	8.64	.	DP=20;VDB=0.0384;AF1=0.5;AC1=1;DP4=5,9,2,4;MQ=20;FQ=11.3;PV4=1,1.6e-10,1,0.27	GT:PL:GQ	0/1:38,0,124:40
odorranaTranscripts_805_6268	2723	.	C	T	26	.	DP=20;VDB=0.0244;AF1=0.5;AC1=1;DP4=5,8,3,4;MQ=20;FQ=29;PV4=1,1.2e-09,1,1	GT:PL:GQ	0/1:56,0,119:59
odorranaTranscripts_805_6268	3685	.	A	G	29	.	DP=39;VDB=0.0380;AF1=0.5;AC1=1;DP4=8,13,5,5;MQ=20;FQ=32;PV4=0.7,6.5e-05,1,1	GT:PL:GQ	0/1:59,0,139:62
odorranaTranscripts_805_6268	4117	.	A	G	17.1	.	DP=50;VDB=0.0399;AF1=0.5;AC1=1;DP4=19,17,7,6;MQ=20;FQ=20.1;PV4=1,7e-15,1,0.25	GT:PL:GQ	0/1:47,0,142:50
odorranaTranscripts_805_6268	4365	.	G	A	5.46	.	DP=45;VDB=0.0404;AF1=0.4999;AC1=1;DP4=20,14,4,7;MQ=20;FQ=7.8;PV4=0.3,6.2e-22,1,0.44	GT:PL:GQ	0/1:34,0,136:34
odorranaTranscripts_805_6268	4421	.	A	G	25	.	DP=51;VDB=0.0399;AF1=0.5;AC1=1;DP4=19,18,8,6;MQ=20;FQ=28;PV4=0.76,2.8e-21,1,0.15	GT:PL:GQ	0/1:55,0,143:58
odorranaTranscripts_805_6268	4599	.	G	A	70	.	DP=87;VDB=0.0308;AF1=0.5;AC1=1;DP4=20,28,17,20;MQ=20;FQ=73;PV4=0.83,4.8e-46,1,1	GT:PL:GQ	0/1:100,0,150:99
odorranaTranscripts_805_6268	4763	.	G	T	99	.	DP=46;VDB=0.0281;AF1=0.5;AC1=1;DP4=13,11,9,13;MQ=20;FQ=101;PV4=0.39,5.4e-21,1,1	GT:PL:GQ	0/1:129,0,134:99
odorranaTranscripts_805_6268	4974	.	T	C	93	.	DP=85;VDB=0.0392;AF1=0.5;AC1=1;DP4=25,22,19,16;MQ=20;FQ=96;PV4=1,1.3e-30,1,0.03	GT:PL:GQ	0/1:123,0,144:99
odorranaTranscripts_806_4308	481	.	A	G	42	.	DP=10;VDB=0.0394;AF1=0.5;AC1=1;DP4=2,2,2,4;MQ=20;FQ=18.1;PV4=1,0.22,1,0.14	GT:PL:GQ	0/1:72,0,45:48
odorranaTranscripts_806_4308	970	.	T	C	24	.	DP=12;VDB=0.0320;AF1=0.5;AC1=1;DP4=5,2,3,2;MQ=20;FQ=27;PV4=1,1,1,1	GT:PL:GQ	0/1:54,0,75:57
odorranaTranscripts_806_4308	3043	.	C	T	27	.	DP=25;VDB=0.0388;AF1=0.5;AC1=1;DP4=10,7,5,3;MQ=20;FQ=30;PV4=1,2.5e-10,1,1	GT:PL:GQ	0/1:57,0,128:60
odorranaTranscripts_806_4308	4199	.	T	G	47	.	DP=12;VDB=0.0164;AF1=0.5;AC1=1;DP4=1,4,3,4;MQ=20;FQ=24;PV4=0.58,1.4e-07,1,1	GT:PL:GQ	0/1:77,0,51:54
odorranaTranscripts_807_638	330	.	T	C	42	.	DP=14;VDB=0.0305;AF1=0.5;AC1=1;DP4=3,4,4,3;MQ=20;FQ=43.8;PV4=1,3.2e-08,1,0.033	GT:PL:GQ	0/1:72,0,77:74
odorranaTranscripts_807_638	498	.	T	C	12.6	.	DP=4;VDB=0.0206;AF1=0.543;AC1=1;DP4=0,1,2,1;MQ=20;FQ=-19;PV4=1,0.017,1,0.2	GT:PL:GQ	0/1:42,0,8:11
odorranaTranscripts_809_1037	628	.	G	T	76	.	DP=9;VDB=0.0365;AF1=1;AC1=2;DP4=0,0,6,2;MQ=20;FQ=-51	GT:PL:GQ	1/1:109,24,0:45
odorranaTranscripts_811_1375	538	.	A	C	29	.	DP=10;VDB=0.0099;AF1=0.5;AC1=1;DP4=3,2,3,2;MQ=20;FQ=29;PV4=1,0.29,1,1	GT:PL:GQ	0/1:59,0,59:59
odorranaTranscripts_811_1375	925	.	T	C	3.54	.	DP=16;VDB=0.0089;AF1=0.4998;AC1=1;DP4=4,7,2,2;MQ=20;FQ=5.47;PV4=1,0.11,1,0.14	GT:PL:GQ	0/1:31,0,112:30
odorranaTranscripts_812_1106	607	.	A	G	25	.	DP=3;VDB=0.0177;AF1=1;AC1=2;DP4=0,0,1,2;MQ=20;FQ=-36	GT:PL:GQ	1/1:57,9,0:15
odorranaTranscripts_813_3098	875	.	C	A	83	.	DP=46;VDB=0.0244;AF1=0.5;AC1=1;DP4=11,16,8,11;MQ=20;FQ=86;PV4=1,5.5e-15,1,1	GT:PL:GQ	0/1:113,0,146:99
odorranaTranscripts_813_3098	2170	.	G	A	19.1	.	DP=8;VDB=0.0318;AF1=0.5;AC1=1;DP4=2,2,1,3;MQ=20;FQ=19.9;PV4=1,1,1,0.1	GT:PL:GQ	0/1:49,0,51:50
odorranaTranscripts_813_3098	2678	.	C	A	37.5	.	DP=6;VDB=0.0138;AF1=1;AC1=2;DP4=0,0,1,3;MQ=20;FQ=-39	GT:PL:GQ	1/1:70,12,0:21
odorranaTranscripts_815_2144	1761	.	T	C	5.46	.	DP=6;VDB=0.0133;AF1=0.4999;AC1=1;DP4=2,1,3,0;MQ=20;FQ=6.83;PV4=1,1,1,1	GT:PL:GQ	0/1:34,0,39:34
odorranaTranscripts_816_996	884	.	A	C	89	.	DP=9;VDB=0.0393;AF1=1;AC1=2;DP4=0,0,4,5;MQ=20;FQ=-54	GT:PL:GQ	1/1:122,27,0:51
odorranaTranscripts_817_3607	2444	.	G	A	3.54	.	DP=14;VDB=0.0254;AF1=0.4998;AC1=1;DP4=4,6,3,1;MQ=20;FQ=5.47;PV4=0.56,1.2e-08,1,0.49	GT:PL:GQ	0/1:31,0,107:30
odorranaTranscripts_818_1653	145	.	C	T	12.3	.	DP=5;VDB=0.0215;AF1=0.5016;AC1=1;DP4=2,0,1,2;MQ=20;FQ=-6.22;PV4=0.4,0.024,1,0.11	GT:PL:GQ	0/1:42,0,22:25
odorranaTranscripts_819_3526	1583	.	G	C	20.1	.	DP=7;VDB=0.0318;AF1=0.5002;AC1=1;DP4=3,0,3,1;MQ=20;FQ=5.43;PV4=1,1.2e-05,1,0.12	GT:PL:GQ	0/1:50,0,31:34
odorranaTranscripts_819_3526	1612	.	C	T	20.1	.	DP=8;VDB=0.0042;AF1=0.5003;AC1=1;DP4=3,0,4,1;MQ=20;FQ=4.11;PV4=1,7.6e-06,1,0.14	GT:PL:GQ	0/1:50,0,29:32
odorranaTranscripts_819_3526	1722	.	G	C	6.2	.	DP=8;VDB=0.0236;AF1=0.4999;AC1=1;DP4=1,3,2,2;MQ=20;FQ=8.51;PV4=1,0.3,1,1	GT:PL:GQ	0/1:35,0,49:36
odorranaTranscripts_819_3526	1970	.	C	T	98.1	.	DP=26;VDB=0.0271;AF1=1;AC1=2;DP4=2,2,11,11;MQ=20;FQ=-28;PV4=1,7e-15,1,1	GT:PL:GQ	1/1:127,1,0:4
odorranaTranscripts_820_2054	1283	.	A	G	72	.	DP=40;VDB=0.0298;AF1=0.5;AC1=1;DP4=14,10,9,7;MQ=20;FQ=75;PV4=1,1,1,1	GT:PL:GQ	0/1:102,0,137:99
odorranaTranscripts_821_3670	1390	.	G	C	12.3	.	DP=5;VDB=0.0125;AF1=0.5008;AC1=1;DP4=1,1,2,1;MQ=20;FQ=-4.17;PV4=1,0.0033,1,0.25	GT:PL:GQ	0/1:42,0,25:28
odorranaTranscripts_821_3670	1861	.	T	C	3.54	.	DP=15;VDB=0.0329;AF1=0.4998;AC1=1;DP4=5,6,2,2;MQ=20;FQ=5.47;PV4=1,4.3e-08,1,1	GT:PL:GQ	0/1:31,0,113:30
odorranaTranscripts_821_3670	2042	.	G	C	23	.	DP=20;VDB=0.0263;AF1=0.5;AC1=1;DP4=9,3,3,3;MQ=20;FQ=26;PV4=0.34,0.0002,1,0.16	GT:PL:GQ	0/1:53,0,99:56
odorranaTranscripts_823_2457	302	.	G	A	23	.	DP=84;VDB=0.0392;AF1=0.5;AC1=1;DP4=33,29,8,14;MQ=20;FQ=26;PV4=0.22,1e-27,1,1	GT:PL:GQ	0/1:53,0,125:56
odorranaTranscripts_823_2457	329	.	A	G	54	.	DP=81;VDB=0.0374;AF1=0.5;AC1=1;DP4=29,24,14,11;MQ=20;FQ=57;PV4=1,0.32,1,1	GT:PL:GQ	0/1:84,0,138:87
odorranaTranscripts_823_2457	835	.	T	C	34	.	DP=36;VDB=0.0190;AF1=0.5;AC1=1;DP4=16,7,4,7;MQ=20;FQ=37;PV4=0.13,1.1e-14,1,1	GT:PL:GQ	0/1:64,0,125:67
odorranaTranscripts_823_2457	947	.	C	T	97	.	DP=43;VDB=0.0308;AF1=0.5;AC1=1;DP4=7,9,11,16;MQ=20;FQ=73;PV4=1,2.5e-20,1,1	GT:PL:GQ	0/1:127,0,100:99
odorranaTranscripts_823_2457	998	.	A	C	86	.	DP=37;VDB=0.0380;AF1=0.5;AC1=1;DP4=5,4,10,17;MQ=20;FQ=17.1;PV4=0.44,8.8e-14,1,1	GT:PL:GQ	0/1:116,0,44:47
odorranaTranscripts_823_2457	1223	.	A	G	10.4	.	DP=35;VDB=0.0380;AF1=0.5;AC1=1;DP4=12,12,5,3;MQ=20;FQ=13.2;PV4=0.69,2.4e-11,1,1	GT:PL:GQ	0/1:40,0,144:42
odorranaTranscripts_823_2457	1545	.	C	T	17.1	.	DP=18;VDB=0.0399;AF1=0.5;AC1=1;DP4=7,5,1,5;MQ=20;FQ=20.1;PV4=0.15,3e-07,1,0.36	GT:PL:GQ	0/1:47,0,112:50
odorranaTranscripts_823_2457	1978	.	A	G	51	.	DP=17;VDB=0.0359;AF1=0.5;AC1=1;DP4=4,5,4,4;MQ=20;FQ=53.7;PV4=1,1.9e-06,1,0.2	GT:PL:GQ	0/1:81,0,92:84
odorranaTranscripts_823_2457	2030	.	C	A	15.1	.	DP=21;VDB=0.0371;AF1=0.5;AC1=1;DP4=9,6,3,3;MQ=20;FQ=18.1;PV4=1,1.5e-07,1,0.4	GT:PL:GQ	0/1:45,0,123:48
odorranaTranscripts_823_2457	2161	.	A	T	5.46	.	DP=16;VDB=0.0305;AF1=0.4999;AC1=1;DP4=3,7,0,5;MQ=20;FQ=7.8;PV4=0.51,1,1,1	GT:PL:GQ	0/1:34,0,101:34
odorranaTranscripts_826_902	155	.	A	G	6.02	.	DP=2;VDB=0.0171;AF1=1;AC1=2;DP4=0,0,2,0;MQ=20;FQ=-33	GT:PL:GQ	1/1:36,6,0:6
odorranaTranscripts_829_3106	713	.	G	T	23	.	DP=7;VDB=0.0329;AF1=0.5;AC1=1;DP4=1,2,2,2;MQ=20;FQ=10.3;PV4=1,0.0028,1,1	GT:PL:GQ	0/1:53,0,37:40
odorranaTranscripts_829_3106	925	.	A	T	39	.	DP=12;VDB=0.0399;AF1=0.5;AC1=1;DP4=2,4,3,3;MQ=20;FQ=38.5;PV4=1,3.3e-07,1,0.048	GT:PL:GQ	0/1:69,0,68:68
odorranaTranscripts_829_3106	1053	.	A	G	60	.	DP=20;VDB=0.0371;AF1=0.5;AC1=1;DP4=5,5,5,5;MQ=20;FQ=62;PV4=1,8.5e-09,1,0.3	GT:PL:GQ	0/1:90,0,96:92
odorranaTranscripts_829_3106	1535	.	C	A	21	.	DP=18;VDB=0.0241;AF1=0.5;AC1=1;DP4=7,5,4,2;MQ=20;FQ=24;PV4=1,7.4e-10,1,0.28	GT:PL:GQ	0/1:51,0,112:54
odorranaTranscripts_829_3106	1797	.	A	G	13.2	.	DP=26;VDB=0.0140;AF1=0.5;AC1=1;DP4=8,11,3,4;MQ=20;FQ=16.1;PV4=1,2.4e-12,1,1	GT:PL:GQ	0/1:43,0,139:46
odorranaTranscripts_829_3106	1925	.	C	T	50	.	DP=20;VDB=0.0398;AF1=0.5;AC1=1;DP4=4,6,5,4;MQ=20;FQ=52.9;PV4=0.66,5.3e-09,1,1	GT:PL:GQ	0/1:80,0,97:83
odorranaTranscripts_829_3106	2127	.	G	A	39	.	DP=20;VDB=0.0365;AF1=0.5;AC1=1;DP4=3,9,3,5;MQ=20;FQ=42;PV4=0.64,5.7e-14,1,0.21	GT:PL:GQ	0/1:69,0,104:72
odorranaTranscripts_830_1373	707	.	C	A	3.54	.	DP=14;VDB=0.0070;AF1=0.4998;AC1=1;DP4=7,3,3,1;MQ=20;FQ=5.47;PV4=1,0.0018,1,1	GT:PL:GQ	0/1:31,0,97:30
odorranaTranscripts_830_1373	728	.	C	T	49	.	DP=16;VDB=0.0244;AF1=0.5;AC1=1;DP4=6,2,5,3;MQ=20;FQ=46.6;PV4=1,1.4e-09,1,1	GT:PL:GQ	0/1:79,0,75:77
odorranaTranscripts_830_1373	1071	.	C	T	39	.	DP=17;VDB=0.0380;AF1=0.5;AC1=1;DP4=5,5,3,4;MQ=20;FQ=42;PV4=1,0.059,1,0.18	GT:PL:GQ	0/1:69,0,102:72
odorranaTranscripts_831_1440	347	.	A	G	3.54	.	DP=12;VDB=0.0326;AF1=0.4998;AC1=1;DP4=6,2,4,0;MQ=20;FQ=5.47;PV4=0.52,0.0029,1,1	GT:PL:GQ	0/1:31,0,82:30
odorranaTranscripts_831_1440	484	.	T	C	35	.	DP=11;VDB=0.0305;AF1=0.5;AC1=1;DP4=0,5,2,4;MQ=20;FQ=17.1;PV4=0.45,0.00028,1,0.29	GT:PL:GQ	0/1:65,0,44:47
odorranaTranscripts_831_1440	722	.	T	A	33	.	DP=13;VDB=0.0411;AF1=0.5;AC1=1;DP4=2,5,4,2;MQ=20;FQ=35.8;PV4=0.29,5.2e-07,1,0.38	GT:PL:GQ	0/1:63,0,76:66
odorranaTranscripts_831_1440	769	.	A	G	30	.	DP=14;VDB=0.0219;AF1=0.5;AC1=1;DP4=3,3,4,3;MQ=20;FQ=32;PV4=1,8.9e-09,1,0.24	GT:PL:GQ	0/1:60,0,66:62
odorranaTranscripts_832_720	269	.	A	G	25.5	.	DP=4;VDB=0.0219;AF1=1;AC1=2;DP4=0,0,1,3;MQ=20;FQ=-39	GT:PL:GQ	1/1:58,12,0:21
odorranaTranscripts_833_1711	540	.	C	T	12.3	.	DP=10;VDB=0.0271;AF1=0.5;AC1=1;DP4=2,4,2,2;MQ=20;FQ=15.1;PV4=1,4.8e-06,1,1	GT:PL:GQ	0/1:42,0,72:44
odorranaTranscripts_834_2583	1012	.	A	G	65.1	.	DP=6;VDB=0.0271;AF1=1;AC1=2;DP4=0,0,2,4;MQ=20;FQ=-45	GT:PL:GQ	1/1:98,18,0:33
odorranaTranscripts_834_2583	1862	.	T	C	6.2	.	DP=19;VDB=0.0325;AF1=0.4999;AC1=1;DP4=8,6,2,3;MQ=20;FQ=8.65;PV4=0.63,0.081,1,0.27	GT:PL:GQ	0/1:35,0,122:36
odorranaTranscripts_834_2583	1926	.	C	A	47	.	DP=19;VDB=0.0373;AF1=0.5;AC1=1;DP4=4,6,5,4;MQ=20;FQ=49.9;PV4=0.66,6.2e-06,1,0.4	GT:PL:GQ	0/1:77,0,95:80
odorranaTranscripts_835_1553	1208	.	C	T	24	.	DP=3;VDB=0.0192;AF1=1;AC1=2;DP4=0,0,2,1;MQ=20;FQ=-36	GT:PL:GQ	1/1:56,9,0:15
odorranaTranscripts_835_1553	1331	.	C	T	44	.	DP=11;VDB=0.0263;AF1=0.5;AC1=1;DP4=3,1,3,3;MQ=20;FQ=15.1;PV4=0.57,0.021,1,0.24	GT:PL:GQ	0/1:74,0,42:45
odorranaTranscripts_836_3394	3117	.	C	T	41	.	DP=24;VDB=0.0380;AF1=0.5;AC1=1;DP4=10,5,6,3;MQ=20;FQ=44;PV4=1,2.1e-10,1,1	GT:PL:GQ	0/1:71,0,115:74
odorranaTranscripts_836_3394	3184	.	A	C	23	.	DP=21;VDB=0.0401;AF1=0.5;AC1=1;DP4=4,9,3,4;MQ=20;FQ=26;PV4=0.65,4e-09,1,1	GT:PL:GQ	0/1:53,0,115:56
odorranaTranscripts_836_3394	3200	.	A	C	6.98	.	DP=15;VDB=0.0281;AF1=0.4999;AC1=1;DP4=1,8,1,4;MQ=20;FQ=9.53;PV4=1,7.7e-11,1,1	GT:PL:GQ	0/1:36,0,79:37
odorranaTranscripts_838_612	41	.	A	G	26	.	DP=6;VDB=0.0027;AF1=0.5032;AC1=1;DP4=2,0,2,2;MQ=20;FQ=-8.63;PV4=0.47,1,1,1	GT:PL:GQ	0/1:56,0,19:22
odorranaTranscripts_838_612	67	.	A	G	20.1	.	DP=6;VDB=0.0027;AF1=0.5032;AC1=1;DP4=2,0,2,2;MQ=20;FQ=-8.63;PV4=0.47,0.089,1,1	GT:PL:GQ	0/1:50,0,19:22
odorranaTranscripts_838_612	230	.	A	G	14.5	.	DP=4;VDB=0.0125;AF1=0.543;AC1=1;DP4=0,1,2,1;MQ=20;FQ=-19;PV4=1,0.013,1,1	GT:PL:GQ	0/1:44,0,8:11
odorranaTranscripts_838_612	345	.	A	G	7.8	.	DP=12;VDB=0.0340;AF1=0.5;AC1=1;DP4=5,3,3,1;MQ=20;FQ=10.4;PV4=1,0.43,1,0.2	GT:PL:GQ	0/1:37,0,89:39
odorranaTranscripts_839_2368	259	.	T	C	18.1	.	DP=8;VDB=0.0288;AF1=0.5;AC1=1;DP4=3,1,3,1;MQ=20;FQ=18.1;PV4=1,0.0052,1,1	GT:PL:GQ	0/1:48,0,48:48
odorranaTranscripts_839_2368	747	.	G	A	14.2	.	DP=14;VDB=0.0104;AF1=0.5;AC1=1;DP4=4,5,4,1;MQ=20;FQ=17.1;PV4=0.3,0.00013,1,0.096	GT:PL:GQ	0/1:44,0,98:47
odorranaTranscripts_839_2368	1062	.	T	C	52	.	DP=11;VDB=0.0399;AF1=0.5;AC1=1;DP4=1,3,4,3;MQ=20;FQ=13.2;PV4=0.55,0.39,1,0.082	GT:PL:GQ	0/1:82,0,40:43
odorranaTranscripts_839_2368	2080	.	A	G	12.3	.	DP=14;VDB=0.0241;AF1=0.5;AC1=1;DP4=6,1,2,3;MQ=20;FQ=15.1;PV4=0.22,1.4e-06,1,1	GT:PL:GQ	0/1:42,0,67:44
odorranaTranscripts_840_1530	277	.	C	T	7.8	.	DP=6;VDB=0.0235;AF1=0.5;AC1=1;DP4=1,2,1,2;MQ=20;FQ=8.54;PV4=1,0.016,1,0.45	GT:PL:GQ	0/1:37,0,39:37
odorranaTranscripts_841_1477	1120	.	A	G	15.1	.	DP=11;VDB=0.0365;AF1=0.5;AC1=1;DP4=2,4,2,2;MQ=20;FQ=18.1;PV4=1,1,1,0.28	GT:PL:GQ	0/1:45,0,72:48
odorranaTranscripts_843_3195	80	.	T	G	9.52	.	DP=28;VDB=0.0392;AF1=0.5;AC1=1;DP4=18,3,4,3;MQ=20;FQ=12.3;PV4=0.14,0.083,1,1	GT:PL:GQ	0/1:39,0,93:41
odorranaTranscripts_843_3195	272	.	A	G	115	.	DP=27;VDB=0.0345;AF1=1;AC1=2;DP4=3,1,11,12;MQ=20;FQ=-33;PV4=0.6,5.2e-11,1,1	GT:PL:GQ	1/1:146,6,0:10
odorranaTranscripts_843_3195	803	.	G	C	73	.	DP=21;VDB=0.0322;AF1=0.5;AC1=1;DP4=3,7,5,6;MQ=20;FQ=62.8;PV4=0.66,7.1e-14,1,0.42	GT:PL:GQ	0/1:103,0,90:93
odorranaTranscripts_845_1156	138	.	A	T	61	.	DP=11;VDB=0.0302;AF1=0.5008;AC1=1;DP4=2,1,5,3;MQ=20;FQ=-4.12;PV4=1,8e-05,1,0.46	GT:PL:GQ	0/1:91,0,25:28
odorranaTranscripts_846_1819	114	.	A	G	12.3	.	DP=5;VDB=0.0133;AF1=0.5008;AC1=1;DP4=1,1,2,1;MQ=20;FQ=-4.17;PV4=1,0.2,1,0.11	GT:PL:GQ	0/1:42,0,25:28
odorranaTranscripts_846_1819	442	.	G	T	53.1	.	DP=6;VDB=0.0271;AF1=1;AC1=2;DP4=0,0,2,4;MQ=20;FQ=-45	GT:PL:GQ	1/1:86,18,0:33
odorranaTranscripts_846_1819	457	.	G	T	49.3	.	DP=5;VDB=0.0380;AF1=1;AC1=2;DP4=0,0,1,4;MQ=20;FQ=-42	GT:PL:GQ	1/1:82,15,0:27
odorranaTranscripts_846_1819	874	.	T	G	3.54	.	DP=8;VDB=0.0220;AF1=0.4998;AC1=1;DP4=3,2,2,1;MQ=20;FQ=5.46;PV4=1,0.00015,1,0.33	GT:PL:GQ	0/1:31,0,64:30
odorranaTranscripts_847_2245	634	.	A	G	12.3	.	DP=5;VDB=0.0113;AF1=0.5008;AC1=1;DP4=1,1,1,2;MQ=20;FQ=-4.17;PV4=1,1,1,0.037	GT:PL:GQ	0/1:42,0,25:28
odorranaTranscripts_847_2245	1547	.	C	A	13.2	.	DP=17;VDB=0.0399;AF1=0.5;AC1=1;DP4=5,5,2,4;MQ=20;FQ=16.1;PV4=0.63,2.3e-09,1,1	GT:PL:GQ	0/1:43,0,103:46
odorranaTranscripts_847_2245	1901	.	C	T	58	.	DP=15;VDB=0.0398;AF1=0.5;AC1=1;DP4=2,4,4,4;MQ=20;FQ=35;PV4=0.63,2.2e-07,1,1	GT:PL:GQ	0/1:88,0,62:65
odorranaTranscripts_848_2795	382	.	T	G	9.52	.	DP=11;VDB=0.0305;AF1=0.5;AC1=1;DP4=3,3,2,2;MQ=20;FQ=12.3;PV4=1,1.3e-06,1,1	GT:PL:GQ	0/1:39,0,74:41
odorranaTranscripts_848_2795	700	.	G	A	72	.	DP=21;VDB=0.0384;AF1=0.5;AC1=1;DP4=7,3,5,6;MQ=20;FQ=58.9;PV4=0.39,0.0016,1,0.26	GT:PL:GQ	0/1:102,0,86:89
odorranaTranscripts_848_2795	2008	.	A	G	17.1	.	DP=66;VDB=0.0392;AF1=0.5;AC1=1;DP4=16,23,8,6;MQ=20;FQ=20.1;PV4=0.36,6.6e-11,1,1	GT:PL:GQ	0/1:47,0,147:50
odorranaTranscripts_848_2795	2245	.	G	A	10.4	.	DP=32;VDB=0.0124;AF1=0.5;AC1=1;DP4=15,9,5,3;MQ=20;FQ=13.2;PV4=1,1,1,1	GT:PL:GQ	0/1:40,0,134:42
odorranaTranscripts_848_2795	2386	.	T	A	32	.	DP=62;VDB=0.0399;AF1=0.5;AC1=1;DP4=27,17,10,8;MQ=20;FQ=35;PV4=0.78,1.3e-17,1,1	GT:PL:GQ	0/1:62,0,133:65
odorranaTranscripts_849_1524	458	.	A	T	18.1	.	DP=9;VDB=0.0301;AF1=0.5;AC1=1;DP4=1,4,2,2;MQ=20;FQ=20.3;PV4=0.52,1,1,1	GT:PL:GQ	0/1:48,0,55:50
odorranaTranscripts_849_1524	829	.	T	C	15.1	.	DP=9;VDB=0.0145;AF1=0.5;AC1=1;DP4=1,4,3,1;MQ=20;FQ=17.9;PV4=0.21,0.016,1,1	GT:PL:GQ	0/1:45,0,58:48
odorranaTranscripts_850_4284	1352	.	G	A	9.52	.	DP=12;VDB=0.0204;AF1=0.5;AC1=1;DP4=2,6,2,2;MQ=20;FQ=12.3;PV4=0.55,1,1,0.33	GT:PL:GQ	0/1:39,0,87:41
odorranaTranscripts_852_3841	1044	.	G	A	61	.	DP=33;VDB=0.0359;AF1=0.5;AC1=1;DP4=11,9,5,8;MQ=20;FQ=64;PV4=0.48,0.043,1,0.4	GT:PL:GQ	0/1:91,0,134:94
odorranaTranscripts_852_3841	1202	.	C	T	62	.	DP=26;VDB=0.0380;AF1=0.5;AC1=1;DP4=8,7,5,6;MQ=20;FQ=65;PV4=1,0.46,1,1	GT:PL:GQ	0/1:92,0,122:95
odorranaTranscripts_852_3841	1900	.	G	A	26	.	DP=16;VDB=0.0373;AF1=0.5;AC1=1;DP4=4,6,4,2;MQ=20;FQ=29;PV4=0.61,1,1,0.4	GT:PL:GQ	0/1:56,0,103:59
odorranaTranscripts_852_3841	3356	.	A	C	5.46	.	DP=8;VDB=0.0116;AF1=0.4999;AC1=1;DP4=3,2,1,2;MQ=20;FQ=7.8;PV4=1,0.24,1,1	GT:PL:GQ	0/1:34,0,64:34
odorranaTranscripts_853_1510	77	.	C	T	27.5	.	DP=5;VDB=0.0099;AF1=1;AC1=2;DP4=0,0,4,0;MQ=20;FQ=-39	GT:PL:GQ	1/1:60,12,0:21
odorranaTranscripts_853_1510	625	.	C	T	57.2	.	DP=11;VDB=0.0393;AF1=0.5207;AC1=1;DP4=2,0,3,4;MQ=20;FQ=-16.1;PV4=0.44,2e-05,1,0.47	GT:PL:GQ	0/1:87,0,11:14
odorranaTranscripts_853_1510	732	.	A	G	3.01	.	DP=6;VDB=0.0189;AF1=0.4998;AC1=1;DP4=1,2,1,2;MQ=20;FQ=4.44;PV4=1,0.0011,1,1	GT:PL:GQ	0/1:30,0,39:28
odorranaTranscripts_855_678	215	.	A	G	64	.	DP=13;VDB=0.0399;AF1=0.5032;AC1=1;DP4=1,2,4,6;MQ=20;FQ=-8.63;PV4=1,2.6e-05,1,0.11	GT:PL:GQ	0/1:94,0,19:22
odorranaTranscripts_855_678	239	.	A	T	71	.	DP=13;VDB=0.0359;AF1=0.5032;AC1=1;DP4=1,2,4,6;MQ=20;FQ=-8.63;PV4=1,4.1e-06,1,0.25	GT:PL:GQ	0/1:101,0,19:22
odorranaTranscripts_858_1470	72	.	T	C	9.31	.	DP=2;VDB=0.0175;AF1=1;AC1=2;DP4=0,0,1,1;MQ=20;FQ=-33	GT:PL:GQ	1/1:40,6,0:8
odorranaTranscripts_858_1470	73	.	G	A	9.31	.	DP=2;VDB=0.0175;AF1=1;AC1=2;DP4=0,0,1,1;MQ=20;FQ=-33	GT:PL:GQ	1/1:40,6,0:8
odorranaTranscripts_859_2159	111	.	C	A	35.3	.	DP=6;VDB=0.0286;AF1=1;AC1=2;DP4=0,0,5,0;MQ=20;FQ=-42	GT:PL:GQ	1/1:68,15,0:27
odorranaTranscripts_859_2159	123	.	C	T	60.1	.	DP=8;VDB=0.0286;AF1=1;AC1=2;DP4=0,0,6,1;MQ=20;FQ=-48	GT:PL:GQ	1/1:93,21,0:39
odorranaTranscripts_859_2159	1016	.	A	G	91	.	DP=51;VDB=0.0356;AF1=0.5;AC1=1;DP4=15,10,14,9;MQ=20;FQ=93.6;PV4=1,8.8e-19,1,0.14	GT:PL:GQ	0/1:121,0,131:99
odorranaTranscripts_859_2159	1247	.	A	G	54	.	DP=39;VDB=0.0388;AF1=0.5;AC1=1;DP4=8,17,6,7;MQ=20;FQ=57;PV4=0.49,1,1,1	GT:PL:GQ	0/1:84,0,144:87
odorranaTranscripts_859_2159	1451	.	G	A	19.1	.	DP=34;VDB=0.0374;AF1=0.5;AC1=1;DP4=12,12,6,3;MQ=20;FQ=22;PV4=0.46,0.18,1,0.25	GT:PL:GQ	0/1:49,0,144:52
odorranaTranscripts_859_2159	1552	.	C	A	83	.	DP=52;VDB=0.0392;AF1=0.5;AC1=1;DP4=13,13,14,12;MQ=20;FQ=86;PV4=1,2.4e-27,1,1	GT:PL:GQ	0/1:113,0,136:99
odorranaTranscripts_859_2159	1907	.	C	T	68	.	DP=57;VDB=0.0198;AF1=0.5;AC1=1;DP4=15,22,9,11;MQ=20;FQ=71;PV4=0.78,5.1e-24,1,1	GT:PL:GQ	0/1:98,0,151:99
odorranaTranscripts_860_1521	97	.	G	A	17.7	.	DP=5;VDB=0.0161;AF1=0.5939;AC1=1;DP4=1,0,4,0;MQ=20;FQ=-22;PV4=1,0.25,1,0.34	GT:PL:GQ	0/1:47,0,5:8
odorranaTranscripts_860_1521	746	.	A	C	49	.	DP=15;VDB=0.0367;AF1=0.5;AC1=1;DP4=3,3,2,6;MQ=20;FQ=36.9;PV4=0.58,0.34,1,1	GT:PL:GQ	0/1:79,0,64:67
odorranaTranscripts_860_1521	1102	.	G	T	16.1	.	DP=8;VDB=0.0287;AF1=0.5;AC1=1;DP4=2,2,2,2;MQ=20;FQ=17.9;PV4=1,9.5e-06,1,0.45	GT:PL:GQ	0/1:46,0,51:48
odorranaTranscripts_860_1521	1451	.	C	T	106	.	DP=10;VDB=0.0198;AF1=1;AC1=2;DP4=0,0,4,6;MQ=20;FQ=-57	GT:PL:GQ	1/1:139,30,0:57
odorranaTranscripts_863_991	423	.	T	C	46	.	DP=19;VDB=0.0384;AF1=0.5;AC1=1;DP4=6,4,5,3;MQ=20;FQ=49;PV4=1,1,1,0.38	GT:PL:GQ	0/1:76,0,97:79
odorranaTranscripts_863_991	514	.	G	T	99	.	DP=20;VDB=0.0322;AF1=0.5002;AC1=1;DP4=3,2,6,9;MQ=20;FQ=6.2;PV4=0.62,2.3e-07,1,1	GT:PL:GQ	0/1:129,0,32:35
odorranaTranscripts_864_911	376	.	G	T	34.5	.	DP=4;VDB=0.0180;AF1=1;AC1=2;DP4=0,0,1,3;MQ=20;FQ=-39	GT:PL:GQ	1/1:67,12,0:21
odorranaTranscripts_865_1252	291	.	C	T	5.29	.	DP=2;VDB=0.0167;AF1=1;AC1=2;DP4=0,0,2,0;MQ=20;FQ=-33	GT:PL:GQ	1/1:35,6,0:6
odorranaTranscripts_865_1252	486	.	A	G	22	.	DP=4;VDB=0.0249;AF1=1;AC1=2;DP4=0,0,1,2;MQ=20;FQ=-36	GT:PL:GQ	1/1:54,9,0:15
odorranaTranscripts_865_1252	635	.	G	C	36	.	DP=13;VDB=0.0118;AF1=0.5;AC1=1;DP4=5,2,3,3;MQ=20;FQ=38.2;PV4=0.59,1,1,1	GT:PL:GQ	0/1:66,0,73:68
odorranaTranscripts_865_1252	660	.	A	G	19.1	.	DP=14;VDB=0.0042;AF1=0.5;AC1=1;DP4=3,6,3,2;MQ=20;FQ=22;PV4=0.58,1.5e-08,1,1	GT:PL:GQ	0/1:49,0,96:52
odorranaTranscripts_865_1252	1150	.	A	G	6.02	.	DP=2;VDB=0.0192;AF1=1;AC1=2;DP4=0,0,0,2;MQ=20;FQ=-33	GT:PL:GQ	1/1:36,6,0:6
odorranaTranscripts_866_6230	2479	.	C	G	13.2	.	DP=16;VDB=0.0124;AF1=0.5;AC1=1;DP4=5,6,3,2;MQ=20;FQ=16.1;PV4=1,1,1,1	GT:PL:GQ	0/1:43,0,109:46
odorranaTranscripts_866_6230	4483	.	T	C	67	.	DP=33;VDB=0.0384;AF1=0.5;AC1=1;DP4=10,9,5,8;MQ=20;FQ=70;PV4=0.49,0.013,1,0.14	GT:PL:GQ	0/1:97,0,133:99
odorranaTranscripts_867_882	166	.	G	C	26	.	DP=6;VDB=0.0309;AF1=0.5016;AC1=1;DP4=1,1,2,2;MQ=20;FQ=-6.18;PV4=1,0.24,1,0.047	GT:PL:GQ	0/1:56,0,22:25
odorranaTranscripts_869_2525	580	.	A	C	12.3	.	DP=11;VDB=0.0333;AF1=0.5;AC1=1;DP4=3,4,2,2;MQ=20;FQ=15.1;PV4=1,4.7e-05,1,1	GT:PL:GQ	0/1:42,0,83:44
odorranaTranscripts_871_3385	612	.	C	T	5.46	.	DP=8;VDB=0.0220;AF1=0.4999;AC1=1;DP4=3,2,1,2;MQ=20;FQ=7.8;PV4=1,9.1e-06,1,1	GT:PL:GQ	0/1:34,0,64:34
odorranaTranscripts_871_3385	1458	.	A	G	27	.	DP=26;VDB=0.0343;AF1=0.5;AC1=1;DP4=8,9,3,5;MQ=20;FQ=30;PV4=1,6.8e-13,1,0.4	GT:PL:GQ	0/1:57,0,134:60
odorranaTranscripts_871_3385	2806	.	T	G	24	.	DP=22;VDB=0.0380;AF1=0.5;AC1=1;DP4=7,8,2,5;MQ=20;FQ=27;PV4=0.65,1,1,1	GT:PL:GQ	0/1:54,0,128:57
odorranaTranscripts_874_2918	1501	.	C	A	34	.	DP=23;VDB=0.0322;AF1=0.5;AC1=1;DP4=10,5,5,3;MQ=20;FQ=37;PV4=1,4.4e-10,1,1	GT:PL:GQ	0/1:64,0,116:67
odorranaTranscripts_874_2918	1588	.	T	A	6.2	.	DP=25;VDB=0.0343;AF1=0.4999;AC1=1;DP4=9,9,3,3;MQ=20;FQ=8.65;PV4=1,1.2e-14,1,0.49	GT:PL:GQ	0/1:35,0,136:36
odorranaTranscripts_875_3848	1909	.	T	C	21	.	DP=11;VDB=0.0263;AF1=0.5;AC1=1;DP4=3,2,1,4;MQ=20;FQ=23.4;PV4=0.52,5.9e-05,1,0.39	GT:PL:GQ	0/1:51,0,59:53
odorranaTranscripts_875_3848	2088	.	T	C	5.46	.	DP=12;VDB=0.0365;AF1=0.4999;AC1=1;DP4=2,3,2,2;MQ=20;FQ=7.8;PV4=1,3.3e-06,1,0.18	GT:PL:GQ	0/1:34,0,63:34
odorranaTranscripts_875_3848	2613	.	T	C	31.1	.	DP=8;VDB=0.0388;AF1=0.505;AC1=1;DP4=2,0,4,1;MQ=20;FQ=-10.4;PV4=1,0.14,1,1	GT:PL:GQ	0/1:61,0,17:20
odorranaTranscripts_875_3848	2662	.	C	T	5.46	.	DP=9;VDB=0.0131;AF1=0.4999;AC1=1;DP4=4,1,1,2;MQ=20;FQ=7.79;PV4=0.46,0.25,1,1	GT:PL:GQ	0/1:34,0,59:34
odorranaTranscripts_875_3848	2690	.	C	T	45	.	DP=11;VDB=0.0199;AF1=0.5003;AC1=1;DP4=2,1,3,3;MQ=20;FQ=4.77;PV4=1,0.00098,1,0.11	GT:PL:GQ	0/1:75,0,30:33
odorranaTranscripts_875_3848	3113	.	C	T	24	.	DP=10;VDB=0.0359;AF1=0.5;AC1=1;DP4=3,2,1,4;MQ=20;FQ=25.8;PV4=0.52,7.4e-07,1,0.49	GT:PL:GQ	0/1:54,0,59:56
odorranaTranscripts_875_3848	3230	.	T	C	12.3	.	DP=12;VDB=0.0333;AF1=0.5;AC1=1;DP4=4,3,2,2;MQ=20;FQ=15.1;PV4=1,1,1,1	GT:PL:GQ	0/1:42,0,82:44
odorranaTranscripts_875_3848	3480	.	T	C	19.1	.	DP=19;VDB=0.0345;AF1=0.5;AC1=1;DP4=4,9,2,4;MQ=20;FQ=22;PV4=1,1,1,1	GT:PL:GQ	0/1:49,0,116:52
odorranaTranscripts_876_2608	737	.	A	C	4.77	.	DP=8;VDB=0.0189;AF1=0.4999;AC1=1;DP4=4,1,2,1;MQ=20;FQ=6.98;PV4=1,0.00029,1,0.09	GT:PL:GQ	0/1:33,0,59:33
odorranaTranscripts_876_2608	897	.	A	G	28	.	DP=17;VDB=0.0190;AF1=0.5;AC1=1;DP4=4,5,1,7;MQ=20;FQ=31;PV4=0.29,7.3e-08,1,1	GT:PL:GQ	0/1:58,0,92:61
odorranaTranscripts_876_2608	1097	.	C	T	19.1	.	DP=14;VDB=0.0400;AF1=0.5;AC1=1;DP4=4,5,3,2;MQ=20;FQ=22;PV4=1,3.3e-05,1,0.44	GT:PL:GQ	0/1:49,0,98:52
odorranaTranscripts_876_2608	1592	.	A	G	27	.	DP=20;VDB=0.0118;AF1=0.5;AC1=1;DP4=6,7,5,2;MQ=20;FQ=30;PV4=0.37,1,1,1	GT:PL:GQ	0/1:57,0,120:60
odorranaTranscripts_876_2608	1665	.	A	C	65	.	DP=15;VDB=0.0373;AF1=0.5;AC1=1;DP4=2,4,5,4;MQ=20;FQ=33;PV4=0.61,0.43,1,0.44	GT:PL:GQ	0/1:95,0,60:63
odorranaTranscripts_877_4397	667	.	T	C	5.46	.	DP=6;VDB=0.0189;AF1=0.5;AC1=1;DP4=3,0,3,0;MQ=20;FQ=5.46;PV4=1,0.002,1,1	GT:PL:GQ	0/1:34,0,34:33
odorranaTranscripts_877_4397	1039	.	A	G	3.54	.	DP=19;VDB=0.0374;AF1=0.4998;AC1=1;DP4=11,3,4,1;MQ=20;FQ=5.47;PV4=1,1,1,1	GT:PL:GQ	0/1:31,0,101:30
odorranaTranscripts_877_4397	1162	.	C	T	8.64	.	DP=20;VDB=0.0011;AF1=0.5;AC1=1;DP4=4,10,1,5;MQ=20;FQ=11.3;PV4=1,6.7e-06,1,0.1	GT:PL:GQ	0/1:38,0,117:40
odorranaTranscripts_877_4397	3672	.	C	T	8.64	.	DP=10;VDB=0.0271;AF1=0.5;AC1=1;DP4=2,4,3,1;MQ=20;FQ=11.3;PV4=0.52,8.3e-06,1,1	GT:PL:GQ	0/1:38,0,72:40
odorranaTranscripts_879_2567	111	.	G	A	8.93	.	DP=5;VDB=0.0236;AF1=0.543;AC1=1;DP4=1,0,3,0;MQ=20;FQ=-19;PV4=1,0.18,1,0.22	GT:PL:GQ	0/1:38,0,8:12
odorranaTranscripts_879_2567	192	.	C	T	25	.	DP=22;VDB=0.0022;AF1=0.5;AC1=1;DP4=8,7,4,3;MQ=20;FQ=28;PV4=1,3.4e-08,1,1	GT:PL:GQ	0/1:55,0,126:58
odorranaTranscripts_879_2567	237	.	A	G	41	.	DP=19;VDB=0.0400;AF1=0.5;AC1=1;DP4=3,8,5,3;MQ=20;FQ=44;PV4=0.18,1.9e-07,1,0.46	GT:PL:GQ	0/1:71,0,101:74
odorranaTranscripts_879_2567	1058	.	C	T	8.64	.	DP=11;VDB=0.0309;AF1=0.5;AC1=1;DP4=2,5,2,2;MQ=20;FQ=11.3;PV4=0.58,0.27,1,0.3	GT:PL:GQ	0/1:38,0,80:40
odorranaTranscripts_880_1959	214	.	G	T	10.4	.	DP=28;VDB=0.0164;AF1=0.5;AC1=1;DP4=6,15,3,4;MQ=20;FQ=13.2;PV4=0.65,1.8e-16,1,1	GT:PL:GQ	0/1:40,0,136:42
odorranaTranscripts_881_1637	493	.	C	T	36	.	DP=7;VDB=0.0244;AF1=0.5032;AC1=1;DP4=1,1,3,2;MQ=20;FQ=-8.63;PV4=1,0.001,1,1	GT:PL:GQ	0/1:66,0,19:22
odorranaTranscripts_881_1637	497	.	C	T	6.98	.	DP=7;VDB=0.0208;AF1=0.4999;AC1=1;DP4=2,2,2,1;MQ=20;FQ=9.45;PV4=1,0.42,1,1	GT:PL:GQ	0/1:36,0,53:37
odorranaTranscripts_881_1637	1539	.	A	G	19.1	.	DP=8;VDB=0.0219;AF1=0.5;AC1=1;DP4=2,2,1,3;MQ=20;FQ=19.9;PV4=1,6.8e-05,1,0.045	GT:PL:GQ	0/1:49,0,51:50
odorranaTranscripts_881_1637	1553	.	A	C	17.1	.	DP=6;VDB=0.0334;AF1=0.5016;AC1=1;DP4=1,1,2,2;MQ=20;FQ=-6.19;PV4=1,0.00074,1,1	GT:PL:GQ	0/1:47,0,22:25
odorranaTranscripts_882_1729	1453	.	T	C	14.2	.	DP=65;VDB=0.0400;AF1=0.5;AC1=1;DP4=25,24,5,11;MQ=20;FQ=17.1;PV4=0.25,3.3e-17,1,1	GT:PL:GQ	0/1:44,0,133:47
odorranaTranscripts_883_2235	1673	.	C	T	31	.	DP=77;VDB=0.0345;AF1=0.5;AC1=1;DP4=21,34,14,8;MQ=20;FQ=34;PV4=0.075,1,1,1	GT:PL:GQ	0/1:61,0,143:64
odorranaTranscripts_885_1170	534	.	G	T	152	.	DP=28;VDB=0.0298;AF1=1;AC1=2;DP4=0,0,13,15;MQ=20;FQ=-111	GT:PL:GQ	1/1:185,84,0:99
odorranaTranscripts_885_1170	567	.	A	G	55	.	DP=48;VDB=0.0006;AF1=0.5;AC1=1;DP4=8,10,27,3;MQ=20;FQ=57.9;PV4=0.0016,0.35,1,0.2	GT:PL:GQ	0/1:85,0,103:88
odorranaTranscripts_885_1170	991	.	T	G	29	.	DP=88;VDB=0.0394;AF1=0.5;AC1=1;DP4=29,34,13,11;MQ=20;FQ=32;PV4=0.63,5.8e-26,1,0.38	GT:PL:GQ	0/1:59,0,132:62
odorranaTranscripts_886_2650	1428	.	C	T	52	.	DP=40;VDB=0.0365;AF1=0.5;AC1=1;DP4=15,11,8,6;MQ=20;FQ=55;PV4=1,1.5e-13,1,1	GT:PL:GQ	0/1:82,0,140:85
odorranaTranscripts_886_2650	1440	.	A	G	53	.	DP=38;VDB=0.0244;AF1=0.5;AC1=1;DP4=13,12,7,6;MQ=20;FQ=56;PV4=1,1,1,1	GT:PL:GQ	0/1:83,0,144:86
odorranaTranscripts_886_2650	1887	.	C	T	22	.	DP=43;VDB=0.0400;AF1=0.5;AC1=1;DP4=15,14,7,6;MQ=20;FQ=25;PV4=1,1.3e-19,1,1	GT:PL:GQ	0/1:52,0,146:55
odorranaTranscripts_886_2650	1891	.	C	T	14.2	.	DP=42;VDB=0.0400;AF1=0.5;AC1=1;DP4=13,15,6,6;MQ=20;FQ=17.1;PV4=1,6.1e-14,1,1	GT:PL:GQ	0/1:44,0,148:47
odorranaTranscripts_886_2650	2400	.	G	A	40	.	DP=51;VDB=0.0298;AF1=0.5;AC1=1;DP4=17,14,15,4;MQ=20;FQ=43;PV4=0.13,2.1e-28,1,1	GT:PL:GQ	0/1:70,0,144:73
odorranaTranscripts_886_2650	2451	.	C	A	68	.	DP=63;VDB=0.0392;AF1=0.5;AC1=1;DP4=22,18,14,9;MQ=20;FQ=71;PV4=0.79,4.5e-19,1,0.48	GT:PL:GQ	0/1:98,0,144:99
odorranaTranscripts_886_2650	2567	.	C	T	33	.	DP=29;VDB=0.0140;AF1=0.5;AC1=1;DP4=2,16,1,10;MQ=20;FQ=36;PV4=1,0.39,1,1	GT:PL:GQ	0/1:63,0,99:66
odorranaTranscripts_887_2048	451	.	A	T	22	.	DP=12;VDB=0.0284;AF1=0.5;AC1=1;DP4=3,3,4,1;MQ=20;FQ=25;PV4=0.55,1,1,0.074	GT:PL:GQ	0/1:52,0,71:55
odorranaTranscripts_887_2048	907	.	A	G	64	.	DP=19;VDB=0.0244;AF1=0.5;AC1=1;DP4=7,2,3,7;MQ=20;FQ=48.9;PV4=0.07,1,1,1	GT:PL:GQ	0/1:94,0,76:79
odorranaTranscripts_888_2359	1020	.	C	A	10.4	.	DP=13;VDB=0.0359;AF1=0.5;AC1=1;DP4=4,4,1,4;MQ=20;FQ=13.2;PV4=0.56,8.7e-06,1,0.18	GT:PL:GQ	0/1:40,0,90:42
odorranaTranscripts_888_2359	1097	.	T	C	6.98	.	DP=27;VDB=0.0384;AF1=0.4999;AC1=1;DP4=13,7,4,3;MQ=20;FQ=9.53;PV4=1,0.29,1,0.1	GT:PL:GQ	0/1:36,0,128:37
odorranaTranscripts_888_2359	1151	.	T	C	63	.	DP=30;VDB=0.0407;AF1=0.5;AC1=1;DP4=7,8,9,4;MQ=20;FQ=66;PV4=0.28,2.4e-12,1,1	GT:PL:GQ	0/1:93,0,120:96
odorranaTranscripts_888_2359	1223	.	C	T	20	.	DP=27;VDB=0.0398;AF1=0.5;AC1=1;DP4=8,10,2,6;MQ=20;FQ=23;PV4=0.42,4.3e-11,1,0.3	GT:PL:GQ	0/1:50,0,137:53
odorranaTranscripts_888_2359	2224	.	C	T	110	.	DP=47;VDB=0.0400;AF1=0.5;AC1=1;DP4=11,11,11,14;MQ=20;FQ=99.8;PV4=0.77,1e-18,1,0.13	GT:PL:GQ	0/1:140,0,127:99
odorranaTranscripts_889_2532	928	.	C	G	44	.	DP=15;VDB=0.0400;AF1=0.5;AC1=1;DP4=3,5,3,4;MQ=20;FQ=46.7;PV4=1,1.5e-08,1,1	GT:PL:GQ	0/1:74,0,85:77
odorranaTranscripts_889_2532	1026	.	C	T	21	.	DP=23;VDB=0.0398;AF1=0.5;AC1=1;DP4=7,6,5,4;MQ=20;FQ=24;PV4=1,7.3e-12,1,1	GT:PL:GQ	0/1:51,0,115:54
odorranaTranscripts_891_3842	382	.	A	T	52	.	DP=14;VDB=0.0001;AF1=0.5006;AC1=1;DP4=0,4,1,9;MQ=20;FQ=-3.53;PV4=1,2.2e-07,1,1	GT:PL:GQ	0/1:82,0,26:29
odorranaTranscripts_891_3842	3418	.	A	G	40.5	.	DP=4;VDB=0.0014;AF1=1;AC1=2;DP4=0,0,2,2;MQ=20;FQ=-39	GT:PL:GQ	1/1:73,12,0:21
odorranaTranscripts_891_3842	3443	.	A	T	7.59	.	DP=2;VDB=0.0190;AF1=1;AC1=2;DP4=0,0,1,1;MQ=20;FQ=-33	GT:PL:GQ	1/1:38,6,0:7
odorranaTranscripts_891_3842	3448	.	A	C	7.59	.	DP=2;VDB=0.0190;AF1=1;AC1=2;DP4=0,0,1,1;MQ=20;FQ=-33	GT:PL:GQ	1/1:38,6,0:7
odorranaTranscripts_893_735	260	.	G	A	50	.	DP=22;VDB=0.0402;AF1=0.5;AC1=1;DP4=6,3,7,3;MQ=20;FQ=51.3;PV4=1,6e-09,1,0.38	GT:PL:GQ	0/1:80,0,83:81
odorranaTranscripts_893_735	368	.	G	A	93	.	DP=43;VDB=0.0401;AF1=0.5;AC1=1;DP4=14,9,10,10;MQ=20;FQ=95;PV4=0.55,0.35,1,0.15	GT:PL:GQ	0/1:123,0,129:99
odorranaTranscripts_893_735	434	.	G	C	62	.	DP=36;VDB=0.0401;AF1=0.5;AC1=1;DP4=7,14,5,8;MQ=20;FQ=65;PV4=1,1,1,1	GT:PL:GQ	0/1:92,0,137:95
odorranaTranscripts_893_735	513	.	G	A	9.52	.	DP=23;VDB=0.0398;AF1=0.5;AC1=1;DP4=6,10,2,4;MQ=20;FQ=12.3;PV4=1,1.7e-08,1,1	GT:PL:GQ	0/1:39,0,131:41
odorranaTranscripts_898_2633	1360	.	T	C	62	.	DP=92;VDB=0.0399;AF1=0.5;AC1=1;DP4=42,15,24,10;MQ=20;FQ=65;PV4=0.81,1.7e-26,1,0.022	GT:PL:GQ	0/1:92,0,122:95
odorranaTranscripts_899_990	21	.	C	T	49	.	DP=8;VDB=0.0001;AF1=1;AC1=2;DP4=0,0,8,0;MQ=20;FQ=-51	GT:PL:GQ	1/1:82,24,0:45
odorranaTranscripts_899_990	418	.	C	T	90	.	DP=46;VDB=0.0355;AF1=0.5;AC1=1;DP4=13,11,14,8;MQ=20;FQ=92.8;PV4=0.56,2.7e-21,1,1	GT:PL:GQ	0/1:120,0,134:99
odorranaTranscripts_899_990	429	.	C	T	98.1	.	DP=46;VDB=0.0355;AF1=0.505;AC1=1;DP4=5,4,22,15;MQ=20;FQ=-10.4;PV4=1,6.3e-16,1,1	GT:PL:GQ	0/1:128,0,17:20
odorranaTranscripts_899_990	758	.	T	C	57	.	DP=39;VDB=0.0399;AF1=0.5;AC1=1;DP4=13,10,9,6;MQ=20;FQ=60;PV4=1,5.1e-16,1,0.45	GT:PL:GQ	0/1:87,0,137:90
odorranaTranscripts_900_1393	1179	.	T	C	20	.	DP=12;VDB=0.0305;AF1=0.5;AC1=1;DP4=2,5,2,3;MQ=20;FQ=23;PV4=1,0.0096,1,1	GT:PL:GQ	0/1:50,0,76:53
odorranaTranscripts_901_3317	628	.	A	C	63.8	.	DP=13;VDB=0.0198;AF1=0.6243;AC1=1;DP4=1,1,2,8;MQ=20;FQ=-23;PV4=0.45,0.1,1,1	GT:PL:GQ	0/1:93,0,4:7
odorranaTranscripts_901_3317	664	.	A	C	6.98	.	DP=6;VDB=0.0095;AF1=0.5007;AC1=1;DP4=1,1,0,3;MQ=20;FQ=-4.32;PV4=0.4,0.13,1,0.11	GT:PL:GQ	0/1:36,0,25:29
odorranaTranscripts_901_3317	682	.	C	T	3.64	.	DP=3;VDB=0.0182;AF1=0.5205;AC1=1;DP4=0,1,1,1;MQ=20;FQ=-16.1;PV4=1,0.024,1,1	GT:PL:GQ	0/1:31,0,11:18
odorranaTranscripts_901_3317	752	.	C	T	46.3	.	DP=6;VDB=0.0001;AF1=1;AC1=2;DP4=0,0,4,1;MQ=20;FQ=-42	GT:PL:GQ	1/1:79,15,0:27
odorranaTranscripts_901_3317	1188	.	C	A	99	.	DP=72;VDB=0.0404;AF1=0.5;AC1=1;DP4=22,18,11,21;MQ=20;FQ=102;PV4=0.099,0.32,1,1	GT:PL:GQ	0/1:129,0,143:99
odorranaTranscripts_901_3317	1230	.	A	G	94	.	DP=61;VDB=0.0404;AF1=0.5;AC1=1;DP4=18,14,13,12;MQ=20;FQ=96.8;PV4=0.79,1,1,1	GT:PL:GQ	0/1:124,0,137:99
odorranaTranscripts_901_3317	1304	.	G	A	88	.	DP=55;VDB=0.0383;AF1=0.5;AC1=1;DP4=12,19,9,15;MQ=20;FQ=91;PV4=1,1.7e-21,1,1	GT:PL:GQ	0/1:118,0,147:99
odorranaTranscripts_901_3317	2076	.	C	T	74	.	DP=40;VDB=0.0405;AF1=0.5;AC1=1;DP4=12,12,8,8;MQ=20;FQ=77;PV4=1,1,1,1	GT:PL:GQ	0/1:104,0,142:99
odorranaTranscripts_901_3317	2115	.	G	A	88	.	DP=33;VDB=0.0404;AF1=0.5;AC1=1;DP4=8,9,7,9;MQ=20;FQ=90;PV4=1,1.4e-15,1,1	GT:PL:GQ	0/1:118,0,124:99
[truncated: 48,378 more rows]
