# Supplementary material for: Transcriptome Profile of the Green Odorous Frog (Odorrana margaretae)
Source: PLoS One. 2013 Sep 20;8(9):e75211. doi: 10.1371/journal.pone.0075211 (PMC3779193; doi:10.1371/journal.pone.0075211)
Supplement: Table S4 — (XLSX) [file pone.0075211.s005.xlsx]

## Sheet: Sheet1
Sequence code	PCR product size	Mot trans	Target ms length in repeat number	Pure/compound	Primer left first pos	Primer right first pos	Primer left sequence	Primer right sequence
odorranaTranscripts_100_2	394	AC	5	p	80	473	GGGCAACAAAGGAAGATTAGC	TTTGTCCCTTCTGCATCCC
odorranaTranscripts_100_2	194	AC	5	p	81	274	GGCAACAAAGGAAGATTAGCC	TGGTGCTCCATCTTTCATGTC
odorranaTranscripts_101_2	449	AGC	7	p	4	452	TGTAAGCGGTAAGGCGAGAG	ACAATGGTTGCAATATCCCG
odorranaTranscripts_101_2	188	AGC	7	p	6	193	TAAGCGGTAAGGCGAGAGTG	TCTCAAACCTCTTCCCTCCC
odorranaTranscripts_102_2	122	AG	7	p	397	518	TCTTGGTCAGCAAATGAAACAA	GGTGTTATCGGCTGAGGTTG
odorranaTranscripts_102_2	164	AG	7	p	397	560	TCTTGGTCAGCAAATGAAACAA	AAGCCCAGTACCAAGCACAA
odorranaTranscripts_102_2	370	AG	7	p	150	519	CCATCAGAACACGTTGGTCA	TGGTGTTATCGGCTGAGGTT
odorranaTranscripts_102_2	411	AG	7	p	150	560	CCATCAGAACACGTTGGTCA	AAGCCCAGTACCAAGCACAA
odorranaTranscripts_102_2	374	AG	7	p	393	766	TTTGTCTTGGTCAGCAAATGAA	TTGTCTGTCCCAACTCTTCCTC
odorranaTranscripts_102_2	404	AG	7	p	499	902	CAACCTCAGCCGATAACACC	TGGATACCGGCAAACAACTT
odorranaTranscripts_102_2	362	AG	7	p	541	902	TTGTGCTTGGTACTGGGCTT	TGGATACCGGCAAACAACTT
odorranaTranscripts_103_2	390	AT	6	p	1442	1831	TCTGGCAGCGTAAGATGGAT	AATCATCCCACTTTCAGCGA
odorranaTranscripts_103_2	383	AT	6	p	1442	1824	TCTGGCAGCGTAAGATGGAT	CCACTTTCAGCGAATGTCCT
odorranaTranscripts_103_2	159	AT	5	c	2592	2750	TTGCAGGAGAAACCGATCAT	TTTGTTCTATGAAGAACCATGCTTTA
odorranaTranscripts_103_2	158	AT	5	c	2592	2749	TTGCAGGAGAAACCGATCAT	TTGTTCTATGAAGAACCATGCTTTA
odorranaTranscripts_103_2	157	AT	5	c	2592	2748	TTGCAGGAGAAACCGATCAT	TGTTCTATGAAGAACCATGCTTTA
odorranaTranscripts_103_2	442	AT	5	c	2592	3033	TTGCAGGAGAAACCGATCAT	GGACGGACATAGTGACCAGC
odorranaTranscripts_103_2	432	AT	5	c	2592	3023	TTGCAGGAGAAACCGATCAT	AGTGACCAGCACGAAAGGAG
odorranaTranscripts_103_2	426	AT	5	c	2592	3017	TTGCAGGAGAAACCGATCAT	CAGCACGAAAGGAGGATGAC
odorranaTranscripts_107_2	379	AT	5	p	4187	4565	GCGGTTTCAACCAATGAAAT	TTACCATCTGTTCCCTCCCA
odorranaTranscripts_107_2	132	AT	5	p	4434	4565	GCAGGATCTGGGCTTGATTT	TTACCATCTGTTCCCTCCCA
odorranaTranscripts_107_2	371	AT	5	p	4187	4557	GCGGTTTCAACCAATGAAAT	TGTTCCCTCCCATAACCTCC
odorranaTranscripts_108_2	109	AT	6	p	2517	2625	GAATTGGTGCTTGGATCTGC	CAAGGTGCGCAAAGGTTAAT
odorranaTranscripts_108_2	299	AT	6	p	2327	2625	TTGAATTCCTGGTGCTTGGT	CAAGGTGCGCAAAGGTTAAT
odorranaTranscripts_108_2	113	AT	6	p	2513	2625	TGGAGAATTGGTGCTTGGAT	CAAGGTGCGCAAAGGTTAAT
odorranaTranscripts_10_2	178	AAG	5	p	104	281	ACGCTGCTGTTGGTCTCTTC	GATCCACTCCAGCACAGTCC
odorranaTranscripts_10_2	319	AAG	5	p	104	422	ACGCTGCTGTTGGTCTCTTC	AAGTCAGGCGATTGTTCTGC
odorranaTranscripts_10_2	182	AAG	5	p	104	285	ACGCTGCTGTTGGTCTCTTC	TTCAGATCCACTCCAGCACA
odorranaTranscripts_113_2	325	AT	8	p	533	857	AAAGAACAGGTCCTGAGCCC	CATCAAACGAGATAAGACAGACACA
odorranaTranscripts_113_2	287	AT	8	p	571	857	CAGCTGCCTACTTCATGCCT	CATCAAACGAGATAAGACAGACACA
odorranaTranscripts_113_2	112	AT	8	p	746	857	TCACTATGGCTGGAAACCGT	CATCAAACGAGATAAGACAGACACA
odorranaTranscripts_113_2	248	AT	8	p	746	993	TCACTATGGCTGGAAACCGT	CCTGAGAAGACAGCCCTGAA
odorranaTranscripts_113_2	246	AT	8	p	746	991	TCACTATGGCTGGAAACCGT	TGAGAAGACAGCCCTGAAGC
odorranaTranscripts_113_2	416	AT	6	p	25	440	AGACTGCACGTTTCCCTGAA	TCCAAACTGGTTCGCTTCAT
odorranaTranscripts_113_2	265	AT	6	p	25	289	AGACTGCACGTTTCCCTGAA	TCGCCTATGCCTGGTGTACT
odorranaTranscripts_113_2	130	AT	6	p	25	154	AGACTGCACGTTTCCCTGAA	TTGAGAGCCGTATCAGGAGC
odorranaTranscripts_114_2	276	AT	5	p	2533	2808	ATATGGGCAAGATGCAATGG	TTCTGGAGATAACCAGCCCA
odorranaTranscripts_114_2	279	AT	5	p	2530	2808	AGGATATGGGCAAGATGCAA	TTCTGGAGATAACCAGCCCA
odorranaTranscripts_114_2	282	AT	5	p	2527	2808	TGGAGGATATGGGCAAGATG	TTCTGGAGATAACCAGCCCA
odorranaTranscripts_115_3	289	AG	5	p	2691	2979	TTCGACGTTCATAGGCTTCC	CGAGAGCGTGAGAAGGAGAA
odorranaTranscripts_115_3	302	AG	5	p	2691	2992	TTCGACGTTCATAGGCTTCC	TAAAGAGCGTGAGCGAGAGC
odorranaTranscripts_115_3	204	AG	5	p	2691	2894	TTCGACGTTCATAGGCTTCC	GAGAACGAGATCGCGAGAAG
odorranaTranscripts_115_3	322	AG	5	p	2691	3012	TTCGACGTTCATAGGCTTCC	GAACGGGAAAGGGAAAGAGA
odorranaTranscripts_116_2	292	AT	5	p	773	1064	ATTCCCGGAGACCAGAAGAG	CTGGCATTGGTTGAGAAAGG
odorranaTranscripts_116_2	239	AT	5	p	826	1064	ATCGCCGTCACATGACTCTT	CTGGCATTGGTTGAGAAAGG
odorranaTranscripts_117_2	237	AT	5	p	2207	2443	TGAATCCCATTACCTGTGGG	TTCACACTTTCTGCGTTCCA
odorranaTranscripts_117_2	261	AT	5	p	2183	2443	ATTTCAGTTTCGGGTGGACA	TTCACACTTTCTGCGTTCCA
odorranaTranscripts_117_2	236	AT	5	p	2207	2442	TGAATCCCATTACCTGTGGG	TCACACTTTCTGCGTTCCAC
odorranaTranscripts_119_3	443	AAG	6	p	675	1117	TAGTCTTCTCCCTTTCCCGC	GAACCAGAAACATCTGCTCCA
odorranaTranscripts_119_3	184	AAG	6	p	934	1117	TAAGTTTCCGATCGCCAAGA	GAACCAGAAACATCTGCTCCA
odorranaTranscripts_119_3	261	AAG	6	p	857	1117	CATTTCCACTTGCTCCAAGC	GAACCAGAAACATCTGCTCCA
odorranaTranscripts_119_3	331	AAG	6	p	934	1264	TAAGTTTCCGATCGCCAAGA	ACGGATGACTATCCGAGCAG
odorranaTranscripts_119_3	408	AAG	6	p	857	1264	CATTTCCACTTGCTCCAAGC	ACGGATGACTATCCGAGCAG
odorranaTranscripts_119_3	326	AAG	6	p	934	1259	TAAGTTTCCGATCGCCAAGA	TGACTATCCGAGCAGCAGTG
odorranaTranscripts_119_3	200	AAG	6	p	934	1133	TAAGTTTCCGATCGCCAAGA	ATCCAGTCAGCAGCAGGAAC
odorranaTranscripts_119_3	277	AAG	6	p	857	1133	CATTTCCACTTGCTCCAAGC	ATCCAGTCAGCAGCAGGAAC
odorranaTranscripts_119_3	438	AAG	6	p	696	1133	TTTGCATCCATGTCATCCAC	ATCCAGTCAGCAGCAGGAAC
odorranaTranscripts_11_2	250	ACT	5	p	218	467	CGGCTCCTGTGGTTTATCTG	GGGAATGATGGAACTCCAAA
odorranaTranscripts_11_2	269	ACT	5	p	218	486	CGGCTCCTGTGGTTTATCTG	AATGACTCGATCTCTTCCCG
odorranaTranscripts_11_2	270	ACT	5	p	218	487	CGGCTCCTGTGGTTTATCTG	GAATGACTCGATCTCTTCCCG
odorranaTranscripts_11_2	334	ACT	5	p	134	467	GTCAGGGCGTGACCTTACAG	GGGAATGATGGAACTCCAAA
odorranaTranscripts_11_2	366	ACT	5	p	102	467	TGGCCTCCGTAGAAGTCGTA	GGGAATGATGGAACTCCAAA
odorranaTranscripts_11_2	359	ACT	5	p	218	576	CGGCTCCTGTGGTTTATCTG	ACACCAAACTCCAAGCGTGT
odorranaTranscripts_11_2	443	ACT	5	p	134	576	GTCAGGGCGTGACCTTACAG	ACACCAAACTCCAAGCGTGT
odorranaTranscripts_11_2	408	ACT	5	p	169	576	ACACGGGTGTCTCCATACCA	ACACCAAACTCCAAGCGTGT
odorranaTranscripts_120_2	208	AC	8	p	1474	1681	AACCAAGCTGTCATGTTGCC	CCCACAGTGACCCTGCATA
odorranaTranscripts_120_2	202	AC	8	p	1480	1681	GCTGTCATGTTGCCAGCTTA	CCCACAGTGACCCTGCATA
odorranaTranscripts_120_2	208	AC	8	p	1474	1681	AACCAAGCTGTCATGTTGCC	CCCACAGTGACCCTGCAT
odorranaTranscripts_123_2	235	AG	5	p	1908	2142	GTGGTGGCTCTGGAGAAGAA	TGGTCAGGAAGAAGGTCCAA
odorranaTranscripts_123_2	208	AG	5	p	1908	2115	GTGGTGGCTCTGGAGAAGAA	TGGTGGACAAGGCTGGTACT
odorranaTranscripts_123_2	186	AG	5	p	1908	2093	GTGGTGGCTCTGGAGAAGAA	TAGTAGGAGGTGGCTGCGAG
odorranaTranscripts_128_2	434	AT	5	p	45	478	TCACCCGAAGTGCCATAAAT	AAGTTGGGTGCTCGGTGTAA
odorranaTranscripts_128_2	436	AT	5	p	43	478	CTTCACCCGAAGTGCCATAA	AAGTTGGGTGCTCGGTGTAA
odorranaTranscripts_128_2	399	AT	5	p	80	478	GCTGACATGAAATGCACACC	AAGTTGGGTGCTCGGTGTAA
odorranaTranscripts_129_2	316	AG	9	p	102	417	GATGCTGTAGTCGTGGAGGG	AGCAAGGGCCGTAATTTCAT
odorranaTranscripts_129_2	180	AG	9	p	103	282	ATGCTGTAGTCGTGGAGGGA	TAGTAATCCTCAGCAGCCCG
odorranaTranscripts_129_2	349	AG	9	p	102	450	GATGCTGTAGTCGTGGAGGG	TACCACCTGCGAGATTCCAT
odorranaTranscripts_129_2	363	AG	9	p	88	450	AGGGTGTTGCTGTTGATGCT	TACCACCTGCGAGATTCCAT
odorranaTranscripts_130_2	333	AT	6	p	311	643	CGGCCTTATCTAGGTGCCTT	AAGGCTGGAAAGAGTCCGAT
odorranaTranscripts_130_2	358	AT	6	p	286	643	CCTGCTTTAGGCTGGAGGTT	AAGGCTGGAAAGAGTCCGAT
odorranaTranscripts_130_2	258	AT	6	p	386	643	GTATTGCTGCTGGGCAGAGT	AAGGCTGGAAAGAGTCCGAT
odorranaTranscripts_131_2	329	AT	7	p	190	518	AGACCTGAAAGATGCGATGC	AACTGCACAAAGCACCCAGT
odorranaTranscripts_131_2	152	AT	7	p	190	341	AGACCTGAAAGATGCGATGC	TGTGGCAGACCTAGCCCTTA
odorranaTranscripts_132_2	125	AT	6	c	206	330	GATGCTGGGAGAGGATGTTG	TGCTGTGAGCAGATATGGGA
odorranaTranscripts_132_2	127	AT	6	c	204	330	CTGATGCTGGGAGAGGATGT	TGCTGTGAGCAGATATGGGA
odorranaTranscripts_132_2	289	AT	6	c	206	494	GATGCTGGGAGAGGATGTTG	ACAGGAGAGAATCAACGCCA
odorranaTranscripts_135_2	209	AG	6	p	1862	2070	GAAGCAAACTGATGGCCAAG	TACCGGGAAAGAAGTCGTGA
odorranaTranscripts_135_2	204	AG	6	p	1862	2065	GAAGCAAACTGATGGCCAAG	GGAAAGAAGTCGTGAGCGTG
odorranaTranscripts_135_2	210	AG	6	p	1862	2071	GAAGCAAACTGATGGCCAAG	TTACCGGGAAAGAAGTCGTG
odorranaTranscripts_135_2	297	AG	6	p	1862	2158	GAAGCAAACTGATGGCCAAG	TGAGCGTTCAAGAGAAAGGG
odorranaTranscripts_135_2	255	AG	6	p	1862	2116	GAAGCAAACTGATGGCCAAG	AAGCAGGCGACACAAATCTC
odorranaTranscripts_137_2	113	AC	7	p	593	705	TGGGAGGTTCCAATGATCTG	ACGGTACTAGGAAATGCCGC
odorranaTranscripts_137_2	126	AC	7	p	580	705	GGGACTCTACTGGTGGGAGG	ACGGTACTAGGAAATGCCGC
odorranaTranscripts_137_2	114	AC	7	p	593	706	TGGGAGGTTCCAATGATCTG	GACGGTACTAGGAAATGCCG
odorranaTranscripts_137_2	199	AC	7	p	507	705	GCTCATCAGATAACGGCAGC	ACGGTACTAGGAAATGCCGC
odorranaTranscripts_137_2	323	AC	7	p	383	705	TCTTCAGAAGCCGTCACACA	ACGGTACTAGGAAATGCCGC
odorranaTranscripts_137_2	324	AC	7	p	383	706	TCTTCAGAAGCCGTCACACA	GACGGTACTAGGAAATGCCG
odorranaTranscripts_137_2	322	AC	7	p	383	704	TCTTCAGAAGCCGTCACACA	CGGTACTAGGAAATGCCGC
odorranaTranscripts_137_2	448	AC	7	p	383	830	TCTTCAGAAGCCGTCACACA	ATGACTGTGGTGCAGGAGGT
odorranaTranscripts_137_2	399	AC	7	p	383	781	TCTTCAGAAGCCGTCACACA	CCACCCATAACGTTCTCCTG
odorranaTranscripts_137_2	238	AC	7	p	593	830	TGGGAGGTTCCAATGATCTG	ATGACTGTGGTGCAGGAGGT
odorranaTranscripts_139_3	102	AT	6	p	1576	1677	CTTAGTCCTGTGCCTATCACCA	AAACAGATGCAAACATGCC
odorranaTranscripts_139_3	101	AT	6	p	1577	1677	TTAGTCCTGTGCCTATCACCA	AAACAGATGCAAACATGCC
odorranaTranscripts_139_3	103	AT	6	p	1575	1677	TCTTAGTCCTGTGCCTATCACCA	AAACAGATGCAAACATGCC
odorranaTranscripts_139_3	447	AT	6	p	1508	1954	TGCTGACTGCATGCTTAGGA	TGCTGCTGGATAGGGTTGTT
odorranaTranscripts_139_3	331	AT	6	p	1508	1838	TGCTGACTGCATGCTTAGGA	GTCTGCAGTTCGGTCCTTGT
odorranaTranscripts_139_3	427	AT	6	p	1412	1838	ACAAAGGAGTCCAGGGTGGT	GTCTGCAGTTCGGTCCTTGT
odorranaTranscripts_139_3	330	AT	12	p	2214	2543	TATGCCAAGAAACTGCCAGG	CCAAACCTCTTGGTTCAGGA
odorranaTranscripts_139_3	326	AT	12	p	2218	2543	CCAAGAAACTGCCAGGTGAA	CCAAACCTCTTGGTTCAGGA
odorranaTranscripts_139_3	359	AT	12	p	2218	2576	CCAAGAAACTGCCAGGTGAA	TCAGCCTGTAGTGTTTGCGT
odorranaTranscripts_140_2	220	AT	5	p	3106	3325	AGCAGCTGCAAAGGAAACAC	TTCAATAACTTAAGAGATGCTTGGC
odorranaTranscripts_140_2	219	AT	5	p	3106	3324	AGCAGCTGCAAAGGAAACAC	TCAATAACTTAAGAGATGCTTGGC
odorranaTranscripts_140_2	217	AT	5	p	3109	3325	AGCTGCAAAGGAAACACCTG	TTCAATAACTTAAGAGATGCTTGGC
odorranaTranscripts_140_2	354	AT	5	p	3106	3459	AGCAGCTGCAAAGGAAACAC	TTGAGGCCTAACAACCAACA
odorranaTranscripts_140_2	355	AT	5	p	3106	3460	AGCAGCTGCAAAGGAAACAC	CTTGAGGCCTAACAACCAACA
odorranaTranscripts_140_2	352	AT	5	p	3108	3459	CAGCTGCAAAGGAAACACCT	TTGAGGCCTAACAACCAACA
odorranaTranscripts_140_2	432	AT	5	p	3253	3684	CCAAAGAAGTGCAAAGCCAT	TTAAACGCTTTCTGGTGGGA
odorranaTranscripts_140_2	413	AT	5	p	3253	3665	CCAAAGAAGTGCAAAGCCAT	AGCAGCTTCAAAGAGGCGTA
odorranaTranscripts_140_2	431	AT	5	p	3253	3683	CCAAAGAAGTGCAAAGCCAT	TAAACGCTTTCTGGTGGGAG
odorranaTranscripts_142_2	107	AT	7	p	2250	2356	TGGTGTAGACAGGCTCTCCC	TCCAGCTAAAGCATCCATTTC
odorranaTranscripts_142_2	121	AT	7	p	2236	2356	CTGGGTACAGGCTCTGGTGT	TCCAGCTAAAGCATCCATTTC
odorranaTranscripts_142_2	329	AT	7	p	2289	2617	TCCTCTTTGTTGCTGGAAGC	GGGATTCAAGAGGGCACAAT
odorranaTranscripts_142_2	200	AT	7	p	2289	2488	TCCTCTTTGTTGCTGGAAGC	TATTGCGCACATAACCCAAA
odorranaTranscripts_142_2	354	AT	7	p	2264	2617	TCTCCCATTCATTTAGGGCA	GGGATTCAAGAGGGCACAAT
odorranaTranscripts_143_2	128	AG	5	p	1574	1701	GCCCTCCAGCTACAACAGAG	CGAGACTGTTGGTTGGGAAC
odorranaTranscripts_143_2	109	AG	5	p	1593	1701	GACCTCTGTTACTGCAGCCC	CGAGACTGTTGGTTGGGAAC
odorranaTranscripts_143_2	124	AG	5	p	1574	1697	GCCCTCCAGCTACAACAGAG	ACTGTTGGTTGGGAACAGGA
odorranaTranscripts_143_2	209	AG	5	p	1638	1846	AGGGACCAACCTCTCTCCTG	TCCAATAATGCAACAAGGCA
odorranaTranscripts_143_2	208	AG	5	p	1639	1846	GGGACCAACCTCTCTCCTGT	TCCAATAATGCAACAAGGCA
odorranaTranscripts_143_2	327	AG	5	p	1638	1964	AGGGACCAACCTCTCTCCTG	AGTCTGACCAGCCCATGAAA
odorranaTranscripts_143_2	344	AG	5	p	1637	1980	CAGGGACCAACCTCTCTCCT	CTGCACGCTTCACAACAGTC
odorranaTranscripts_144_2	205	AG	5	p	116	320	CTGGAATGGATTCAGATGGC	GTGGTCACCATCGCTTCTTC
odorranaTranscripts_144_2	203	AG	5	p	118	320	GGAATGGATTCAGATGGCAA	GTGGTCACCATCGCTTCTTC
odorranaTranscripts_144_2	188	AG	5	p	133	320	GGCAACGATAAAGGTAGGGC	GTGGTCACCATCGCTTCTTC
odorranaTranscripts_145_2	122	AT	9	p	434	555	AAACTAGGTTCTATCTGTGTTCAGC	TTGTTACTGTATCATGGTGCCAA
odorranaTranscripts_145_2	116	AT	9	p	440	555	GGTTCTATCTGTGTTCAGCTATTCT	TTGTTACTGTATCATGGTGCCAA
odorranaTranscripts_145_2	383	AT	9	p	139	521	CAGCCTTGTACGGAGCAACT	CCCACTAAAGAGATGGGAGACA
odorranaTranscripts_145_2	380	AT	9	p	369	748	CCAACAGCGACAAGTCTCCT	CCTCCTTGATACAGAAACACCG
odorranaTranscripts_145_2	372	AT	9	p	150	521	GGAGCAACTACTGTGCAGCC	CCCACTAAAGAGATGGGAGACA
odorranaTranscripts_145_2	376	AT	5	c	831	1206	TGATATGGCACATAACGCCA	AATGTTGACCGAGGCCTGTA
odorranaTranscripts_145_2	368	AT	5	c	831	1198	TGATATGGCACATAACGCCA	CCGAGGCCTGTATCCCTAAC
odorranaTranscripts_146_2	184	ACT	6	p	2496	2679	AATGCAGGAACAAGCAGCTC	CAGTATGGCTCCAGCTGTCC
odorranaTranscripts_146_2	188	ACT	6	p	2493	2680	GGAAATGCAGGAACAAGCAG	CCAGTATGGCTCCAGCTGTC
odorranaTranscripts_146_2	375	ACT	6	p	2496	2870	AATGCAGGAACAAGCAGCTC	CAAGACGAGTGCATGGACAG
odorranaTranscripts_146_2	432	ACT	6	p	2565	2996	ACCCAAGGACTGGAACAGGT	TTGCGTATCCAATGAATCCC
odorranaTranscripts_147_2	321	AT	5	p	1037	1357	CTGCCTTTGCAGCTTAAGGA	TGGCCTCCCATCAGTTGTAT
odorranaTranscripts_147_2	263	AT	5	p	1095	1357	CCCACAAGTGTAAACGAGCC	TGGCCTCCCATCAGTTGTAT
odorranaTranscripts_148_2	199	AAT	5	p	293	491	AAGGGTTCTGGAGGCTTCTG	AATGCTTTGCAGGCTCCTT
odorranaTranscripts_148_2	433	AAT	5	p	336	768	TTACAGCAGTCTTCCCATCG	GACTGTCCATGAAACGGCTC
odorranaTranscripts_148_2	433	AAT	5	p	336	768	TTACAGCAGTCTTCCCATCGT	GACTGTCCATGAAACGGCTC
odorranaTranscripts_149_2	153	AG	5	p	1615	1767	ATGCTGCTTAAAGGCTGCTG	GCAGAAATGAGGGTCAGTGG
odorranaTranscripts_149_2	152	AG	5	p	1615	1766	ATGCTGCTTAAAGGCTGCTG	CAGAAATGAGGGTCAGTGGG
odorranaTranscripts_149_2	107	AG	5	p	1615	1721	ATGCTGCTTAAAGGCTGCTG	ACCCTTCCGCAGGATGTACT
odorranaTranscripts_149_2	395	AG	5	p	1615	2009	ATGCTGCTTAAAGGCTGCTG	CCTTATCGCCTGGACAAGTG
odorranaTranscripts_14_2	215	AT	5	p	3034	3248	AATGGTGCTGGCCATAGTGT	TGCACTACAATGCGTCATCC
odorranaTranscripts_14_2	442	AT	5	p	2750	3191	GGAAGTAGCCAAACTCCGCT	ACAAAGAATGGTCCCGAGGT
odorranaTranscripts_152_2	339	AT	5	p	848	1186	TTCAAGTTCAACCTGCCGTT	GCCACATACAGTTTGCTCTGC
odorranaTranscripts_152_2	320	AT	5	p	848	1167	TTCAAGTTCAACCTGCCGTT	GCTCTGTGTTGTTCTGGTGG
odorranaTranscripts_152_2	320	AT	5	p	848	1167	TTCAAGTTCAACCTGCCGTT	GCTCTGTGTTGTTCTGGTGGT
odorranaTranscripts_153_2	442	AT	9	p	1300	1741	GGTGACATGTCTGCAGCCTC	ACGTGTCTCTTGACGGTTCC
odorranaTranscripts_153_2	381	AT	9	p	1375	1755	TGCTGTGAGTAGCAAATCCCT	GCGAGCTTCCAGTAACGTGT
odorranaTranscripts_153_2	439	AT	9	p	1300	1738	GGTGACATGTCTGCAGCCTC	TGTCTCTTGACGGTTCCCTG
odorranaTranscripts_155_2	358	AT	5	p	810	1167	CTGATGACCAGGAAGCTTGG	ATGCTATGTGCCCTGCTGAT
odorranaTranscripts_155_2	378	AT	5	p	790	1167	ACAGGAGAATGCAGGCAAAG	ATGCTATGTGCCCTGCTGAT
odorranaTranscripts_155_2	384	AT	5	p	810	1193	CTGATGACCAGGAAGCTTGG	CTGCTATTGGCAACTGCCTT
odorranaTranscripts_156_2	425	AC	5	p	1143	1567	TTGGACAGCCAAATCCAACT	TTTGTGCCCACTGTGTTGAC
odorranaTranscripts_156_2	382	AC	5	p	1186	1567	CAAAGGCGCAAGCTAGAGAA	TTTGTGCCCACTGTGTTGAC
odorranaTranscripts_156_2	426	AC	5	p	1142	1567	TTTGGACAGCCAAATCCAAC	TTTGTGCCCACTGTGTTGAC
odorranaTranscripts_159_2	282	AC	18	p	410	691	TTAAACCTGCAGAGGGACCA	TTGTTGGCCTTATGAATGGG
odorranaTranscripts_159_2	331	AC	18	p	361	691	CTGGAGTGCTGTGTTTGCAG	TTGTTGGCCTTATGAATGGG
odorranaTranscripts_159_2	390	AC	18	p	302	691	AACCCAGAAGGAAGACTGGG	TTGTTGGCCTTATGAATGGG
odorranaTranscripts_161_2	104	AG	7	p	3370	3473	TGAGAAGTTCAAACGCGTCTAC	CCCTGTCCTGACATTGTCGT
odorranaTranscripts_161_2	105	AG	7	p	3369	3473	TTGAGAAGTTCAAACGCGTCTAC	CCCTGTCCTGACATTGTCGT
odorranaTranscripts_161_2	103	AG	7	p	3370	3472	TGAGAAGTTCAAACGCGTCTAC	CCTGTCCTGACATTGTCGTC
odorranaTranscripts_161_2	446	AG	7	p	3216	3661	GCTGCTCCTGTTGGATTCAG	GTAACATTCTCCCAGCCACG
odorranaTranscripts_161_2	381	AG	7	p	3281	3661	TCCATCGACACACCAAAGTG	GTAACATTCTCCCAGCCACG
odorranaTranscripts_161_2	321	AG	7	p	3341	3661	GGAGCCAACGAGAGACTGAA	GTAACATTCTCCCAGCCACG
odorranaTranscripts_162_2	317	ACT	5	c	75	391	AAGGTCCGAACACCAACTCA	TCCAAGGAAGCGATCAATGT
odorranaTranscripts_162_2	318	ACT	5	c	75	392	AAGGTCCGAACACCAACTCA	CTCCAAGGAAGCGATCAATG
odorranaTranscripts_162_2	137	ACT	5	c	75	211	AAGGTCCGAACACCAACTCA	TTCATCCGCATCAGAGTCCT
odorranaTranscripts_163_2	244	AC	5	p	2550	2793	TGTGGATGTTGTGGAACTGC	AATTTCTTTCCTGCAACCTGG
odorranaTranscripts_163_2	115	AC	5	p	2679	2793	ACCCTCAGCATTGAAATGGA	AATTTCTTTCCTGCAACCTGG
odorranaTranscripts_163_2	243	AC	5	p	2550	2792	TGTGGATGTTGTGGAACTGC	ATTTCTTTCCTGCAACCTGG
odorranaTranscripts_163_2	360	AC	5	p	2550	2909	TGTGGATGTTGTGGAACTGC	ATCACTGTCTTCTCTCGGCG
odorranaTranscripts_163_2	231	AC	5	p	2679	2909	ACCCTCAGCATTGAAATGGA	ATCACTGTCTTCTCTCGGCG
odorranaTranscripts_163_2	317	AC	5	p	2550	2866	TGTGGATGTTGTGGAACTGC	CAGGAGAAGACAATGGCTCG
odorranaTranscripts_164_2	271	AT	5	c	4674	4944	GGCACCAAGAAGAGGGACTT	GCTTCTCTACCCTGCGTTCA
odorranaTranscripts_164_2	222	AT	5	c	4674	4895	GGCACCAAGAAGAGGGACTT	TGAAGAGCTGAGCGTGTCAA
odorranaTranscripts_166_2	185	AC	5	c	79	263	CGCTAACCAGCAATGGAGAG	AATGTGGAGCAGAACTGGGA
odorranaTranscripts_166_2	229	AC	5	c	79	307	CGCTAACCAGCAATGGAGAG	CAAGTTCCACCTCAACCCAG
odorranaTranscripts_166_2	260	AC	5	c	4	263	CTCATCTGCCTGCACTTCCT	AATGTGGAGCAGAACTGGGA
odorranaTranscripts_166_2	304	AC	5	c	4	307	CTCATCTGCCTGCACTTCCT	CAAGTTCCACCTCAACCCAG
odorranaTranscripts_166_2	261	AC	5	c	3	263	ACTCATCTGCCTGCACTTCC	AATGTGGAGCAGAACTGGGA
odorranaTranscripts_167_2	381	AC	5	p	1198	1578	CTTGTAGAACCTGCAACGGG	AGGCTTTGCTGTGTCGTAGC
odorranaTranscripts_167_2	443	AC	5	p	1198	1640	CTTGTAGAACCTGCAACGGG	CGGTTAAGCTGCCTCTGAAA
odorranaTranscripts_167_2	282	AC	5	p	1198	1479	CTTGTAGAACCTGCAACGGG	TGGCAATCAAGGGTGAACTT
odorranaTranscripts_16_2	443	AGG	5	p	675	1117	TGGGATGTGTCCCTCTTGAT	TTTCGCATGCCCATAGACTT
odorranaTranscripts_16_2	445	AGG	5	p	673	1117	TCTGGGATGTGTCCCTCTTG	TTTCGCATGCCCATAGACTT
odorranaTranscripts_170_2	146	AC	6	p	455	600	TGTTCATCCTCACACGCTCA	TCCTGCAATCTGGTCTTTGC
odorranaTranscripts_170_2	138	AC	6	p	455	592	TGTTCATCCTCACACGCTCA	TCTGGTCTTTGCACCAAATG
odorranaTranscripts_170_2	369	AC	6	p	276	644	TGAGGAACACGTGCTGAGAA	TGCCTCCAGAATTTGGACAT
odorranaTranscripts_170_2	403	AC	6	p	276	678	TGAGGAACACGTGCTGAGAA	GACATGAGAAGGACAAGCCG
odorranaTranscripts_170_2	413	AC	6	p	319	731	TACCAATCCCACAGCAGGTT	TGTCAGTCTGTCCCTCAGCA
odorranaTranscripts_172_2	134	AT	5	c	706	839	CAATACTTCCAGGTAACAGATTGC	TTTCTGGGACACAGATTTCTCA
odorranaTranscripts_172_2	135	AT	5	c	705	839	ACAATACTTCCAGGTAACAGATTGC	TTTCTGGGACACAGATTTCTCA
odorranaTranscripts_172_2	133	AT	5	c	706	838	CAATACTTCCAGGTAACAGATTGC	TTCTGGGACACAGATTTCTCA
odorranaTranscripts_172_2	400	AT	5	c	627	1026	GGCAAACCTCCCGTTTAGAG	CAACTGTTTGCTGAGCCTCC
odorranaTranscripts_172_2	438	AT	5	c	627	1064	GGCAAACCTCCCGTTTAGAG	TAATGCACATGGCGAAACAT
odorranaTranscripts_173_2	304	AG	5	p	576	879	GCATTCGCAACAATTAACCC	GGTTCTTCTGCTGCCACACT
odorranaTranscripts_173_2	316	AG	5	p	564	879	CTTGAACATGTTGCATTCGC	GGTTCTTCTGCTGCCACACT
odorranaTranscripts_173_2	320	AG	5	p	564	883	CTTGAACATGTTGCATTCGC	AATTGGTTCTTCTGCTGCCA
odorranaTranscripts_173_2	444	AG	5	p	576	1019	GCATTCGCAACAATTAACCC	TATGCACAGCTGCACCAGAT
odorranaTranscripts_174_3	429	AT	7	p	1525	1953	ATGCGTTGGTTTCCATTCTG	GAAGCACAAGCATCGTCAAG
odorranaTranscripts_174_3	430	AT	7	p	1525	1954	ATGCGTTGGTTTCCATTCTG	AGAAGCACAAGCATCGTCAAG
odorranaTranscripts_174_3	429	AT	7	p	1525	1953	ATGCGTTGGTTTCCATTCTG	GAAGCACAAGCATCGTCAAGT
odorranaTranscripts_174_3	388	AC	5	p	2681	3068	GGAAGCTTGCACTATGCTTGA	CATTCATGCAGCACCACAGT
odorranaTranscripts_174_3	386	AC	5	p	2681	3066	GGAAGCTTGCACTATGCTTGA	TTCATGCAGCACCACAGTTC
odorranaTranscripts_174_3	391	AC	5	p	2681	3071	GGAAGCTTGCACTATGCTTGA	CTTCATTCATGCAGCACCAC
odorranaTranscripts_175_2	231	AGC	5	p	1318	1548	TCTCTTCCTTGTCTGCTGGC	GGTTCAGGAATCTCCACACC
odorranaTranscripts_175_2	124	AGC	5	p	1318	1441	TCTCTTCCTTGTCTGCTGGC	TCTGCTCTACTGGCTCTGCG
odorranaTranscripts_175_2	123	AGC	5	p	1318	1440	TCTCTTCCTTGTCTGCTGGC	CTGCTCTACTGGCTCTGCG
odorranaTranscripts_175_2	327	AGC	5	p	1318	1644	TCTCTTCCTTGTCTGCTGGC	TTCAAGCTTGGATCCTCCAG
odorranaTranscripts_175_2	436	AGC	5	p	1261	1696	ACTGCATGGAAAGGATGAGC	TTCTCCCATCCCACAGAGAA
odorranaTranscripts_175_2	329	AGC	5	p	1318	1646	TCTCTTCCTTGTCTGCTGGC	CCTTCAAGCTTGGATCCTCC
odorranaTranscripts_176_3	273	AG	5	c	1097	1369	GATCCACAACCGATCCACAT	TCACTGGATCAGACAGAGGGA
odorranaTranscripts_176_3	268	AG	5	c	1102	1369	ACAACCGATCCACATTCAGG	TCACTGGATCAGACAGAGGGA
odorranaTranscripts_176_3	275	AG	5	c	1095	1369	GAGATCCACAACCGATCCAC	TCACTGGATCAGACAGAGGGA
odorranaTranscripts_176_3	286	AG	5	c	1097	1382	GATCCACAACCGATCCACAT	TCTCCACACAGCATCACTGG
odorranaTranscripts_176_3	281	AG	5	c	1102	1382	ACAACCGATCCACATTCAGG	TCTCCACACAGCATCACTGG
odorranaTranscripts_176_3	438	AAAC	5	p	299	736	TTCGCCTCTGTGGAGTTTGT	GGACCAGCGGGAGGATATTA
odorranaTranscripts_176_3	327	AAAC	5	p	199	525	TCTGCATTTGATGTGCTGCT	ACAGTGCATGGGATCAGGTT
odorranaTranscripts_176_3	326	AAAC	5	p	199	524	TCTGCATTTGATGTGCTGCT	CAGTGCATGGGATCAGGTTT
odorranaTranscripts_176_3	226	AAAC	5	p	300	525	TCGCCTCTGTGGAGTTTGTT	ACAGTGCATGGGATCAGGTT
odorranaTranscripts_176_3	428	AT	5	p	506	933	AACCTGATCCCATGCACTGT	CGCATTGAAATAGCCCACTC
odorranaTranscripts_176_3	277	AT	5	p	506	782	AACCTGATCCCATGCACTGT	CTTCCAGTTCTGCACCCAAC
odorranaTranscripts_176_3	399	AT	5	p	506	904	AACCTGATCCCATGCACTGT	TTCGGAAAGGCAAATCAAGA
odorranaTranscripts_177_2	156	ACC	6	p	2664	2819	AGTCCTCACCATTCGCACAT	ATGGTGTCCAGACCCACCTA
odorranaTranscripts_177_2	205	ACC	6	p	2664	2868	AGTCCTCACCATTCGCACAT	TTGGAGGTCCTTGGTGAGTC
odorranaTranscripts_177_2	186	ACC	6	p	2658	2843	GGCCCTAGTCCTCACCATTC	GTGCAATCCTTGTGCTGATG
odorranaTranscripts_177_2	244	ACC	6	p	2664	2907	AGTCCTCACCATTCGCACAT	AGTATGAGGCTACACCGGCA
odorranaTranscripts_177_2	264	ACC	6	p	2664	2927	AGTCCTCACCATTCGCACAT	GTGAACAGGAGTTTGGGCTG
odorranaTranscripts_178_2	170	AT	6	p	4329	4498	TCCCAAACATTTGAAGCACA	ATCTCCATCCAACAATGCCT
odorranaTranscripts_178_2	169	AT	6	p	4329	4497	TCCCAAACATTTGAAGCACA	TCTCCATCCAACAATGCCTA
odorranaTranscripts_178_2	169	AT	6	p	4330	4498	CCCAAACATTTGAAGCACAA	ATCTCCATCCAACAATGCCT
odorranaTranscripts_178_2	395	AT	6	p	4329	4723	TCCCAAACATTTGAAGCACA	TTTCAGAACCGCCTGTCACT
odorranaTranscripts_178_2	354	AT	6	p	4329	4682	TCCCAAACATTTGAAGCACA	TGGGTAAATACAGGGCTCCA
odorranaTranscripts_178_2	393	AT	6	p	4329	4721	TCCCAAACATTTGAAGCACA	TCAGAACCGCCTGTCACTCT
odorranaTranscripts_179_2	330	AGG	5	p	1189	1518	AATGGCTGGAGAGTAAGCCC	TGTGCTGTCTGAGCTTGGAA
odorranaTranscripts_179_2	344	AGG	5	p	1175	1518	GTTCTGTTGCTCCAAATGGC	TGTGCTGTCTGAGCTTGGAA
odorranaTranscripts_179_2	325	AGG	5	p	1194	1518	CTGGAGAGTAAGCCCAGCAA	TGTGCTGTCTGAGCTTGGAA
odorranaTranscripts_179_2	415	AGG	5	p	1232	1646	CGACATCCGCATGTATTTGA	ATAGACGCGTTTCTTCAGCG
odorranaTranscripts_17_2	103	AGG	6	p	886	988	CTGGTTCATACCTGCCCTGC	AATGAAGATTTGTGTGCGCC
odorranaTranscripts_17_2	100	AGG	6	p	889	988	GTTCATACCTGCCCTGCG	AATGAAGATTTGTGTGCGCC
odorranaTranscripts_17_2	102	AGG	6	p	887	988	TGGTTCATACCTGCCCTGC	AATGAAGATTTGTGTGCGCC
odorranaTranscripts_17_2	367	AGG	6	p	653	1019	TCCAGGATACTCAGACCGGA	TCAGCCACAGGTGGAGAAAT
odorranaTranscripts_17_2	275	AGG	6	p	745	1019	TGAGGAAGAGAGCCAAGACG	TCAGCCACAGGTGGAGAAAT
odorranaTranscripts_17_2	448	AGG	6	p	572	1019	GTCCTCCAACGCTGTCAAAC	TCAGCCACAGGTGGAGAAAT
odorranaTranscripts_180_2	264	AGG	8	p	1715	1978	TCCTGCAATGGTTCCAGTCT	CACGATGCCAATGACTTTGA
odorranaTranscripts_180_2	358	AGG	8	p	1717	2074	CTGCAATGGTTCCAGTCTCC	CCACCAAAGGTTGTACCCAA
odorranaTranscripts_180_2	149	AT	9	p	237	385	ACGTCTTCAGACATGGTGCC	TTTCTTACCCGTGACTCCCA
odorranaTranscripts_180_2	146	AT	9	p	240	385	TCTTCAGACATGGTGCCGAT	TTTCTTACCCGTGACTCCCA
odorranaTranscripts_180_2	148	AT	9	p	237	384	ACGTCTTCAGACATGGTGCC	TTCTTACCCGTGACTCCCAC
odorranaTranscripts_180_2	280	AT	9	p	106	385	GGAGCATCTGCATAGCGATT	TTTCTTACCCGTGACTCCCA
odorranaTranscripts_180_2	402	AT	9	p	106	507	GGAGCATCTGCATAGCGATT	AGCTCATGCTCTCTGGCTGT
odorranaTranscripts_180_2	282	AT	9	p	104	385	AAGGAGCATCTGCATAGCGA	TTTCTTACCCGTGACTCCCA
odorranaTranscripts_181_2	126	AT	6	c	396	521	TTGCTACTTAAGATGGCATGTG	AGATTTGCCCTAAGCCGAAC
odorranaTranscripts_181_2	181	AT	6	c	396	576	TTGCTACTTAAGATGGCATGTG	CTGTTTGTGAAGAAGCGGGT
odorranaTranscripts_181_2	389	AT	6	c	133	521	CCCATCCCATCAGTCAGTTA	AGATTTGCCCTAAGCCGAAC
odorranaTranscripts_181_2	389	AT	6	c	133	521	CCCATCCCATCAGTCAGTTATT	AGATTTGCCCTAAGCCGAAC
odorranaTranscripts_183_2	187	AG	9	p	60	246	ATCCGTACGAAACGGTGAAA	TGCACCTTGCTCTGTTCAAA
odorranaTranscripts_183_2	189	AG	9	p	60	248	ATCCGTACGAAACGGTGAAA	TCTGCACCTTGCTCTGTTCA
odorranaTranscripts_183_2	381	AG	9	p	60	440	ATCCGTACGAAACGGTGAAA	GAGACCCGGAAACAGGACTT
odorranaTranscripts_183_2	361	AG	8	p	1854	2214	TCGGTTTGGCCAGATTAAGA	GCTGAGGAAATGGAGCTCTG
odorranaTranscripts_183_2	415	AG	8	p	1800	2214	GGATGACGTCCGTTAGCTTG	GCTGAGGAAATGGAGCTCTG
odorranaTranscripts_183_2	398	AG	8	p	1817	2214	TTGTGGATGATGACGTCCAG	GCTGAGGAAATGGAGCTCTG
odorranaTranscripts_184_2	351	CCG	5	c	1262	1612	ATCTTCCTGGGAGCCTTCAC	AAACCGTTGGAAAGGAGGTC
odorranaTranscripts_184_2	285	CCG	5	c	1262	1546	ATCTTCCTGGGAGCCTTCAC	GAAGCGATCGATGAAGCAAT
odorranaTranscripts_184_2	291	CCG	5	c	1262	1552	ATCTTCCTGGGAGCCTTCAC	TTTGATGAAGCGATCGATGA
odorranaTranscripts_184_2	417	CCG	5	c	1312	1728	CATCGAGGTTGCTGTCACTG	GAAGGAAGGAGCGTTTGGTT
odorranaTranscripts_184_2	425	CCG	5	c	1312	1736	CATCGAGGTTGCTGTCACTG	GGCAGAGAGAAGGAAGGAGC
odorranaTranscripts_184_2	408	CCG	5	c	1312	1719	CATCGAGGTTGCTGTCACTG	AGCGTTTGGTTTACGTTGGA
odorranaTranscripts_185_2	105	AC	6	p	749	853	CAGCTGGACACATGCACAC	ATACCGAGCATCGAGGGAGT
odorranaTranscripts_185_2	102	AC	6	p	752	853	CTGGACACATGCACACGC	ATACCGAGCATCGAGGGAGT
odorranaTranscripts_185_2	196	AC	6	p	764	959	ACACGCGTGCACTTCTACAC	CACCTCATCCTCATCCCTTG
odorranaTranscripts_185_2	229	AC	6	p	764	992	ACACGCGTGCACTTCTACAC	CACAGGCCTATTTCCCTTCC
odorranaTranscripts_185_2	233	AC	6	p	629	861	TTCTCTCATAAACGCCCTGC	TGCACACAATACCGAGCATC
odorranaTranscripts_185_2	331	AC	6	p	629	959	TTCTCTCATAAACGCCCTGC	CACCTCATCCTCATCCCTTG
odorranaTranscripts_185_2	359	AC	6	p	629	987	TTCTCTCATAAACGCCCTGC	GCCTATTTCCCTTCCTGTGG
odorranaTranscripts_187_2	196	AT	7	p	2097	2292	TTATCTTCACCTGGCTGGGA	GAAGTCTTTCTTGCCTGAGCA
odorranaTranscripts_187_2	181	AT	7	p	2113	2293	GGGACAAGAACTGTGCTGCT	TGAAGTCTTTCTTGCCTGAGC
odorranaTranscripts_188_2	200	ACT	8	p	1819	2018	AACTGGCCAACTTAAACGCA	AGGAAAGGAGTGAACCCGAG
odorranaTranscripts_188_2	186	ACT	8	p	1819	2004	AACTGGCCAACTTAAACGCA	CCCGAGGATATGTTCCATGA
odorranaTranscripts_188_2	327	ACT	8	p	1692	2018	TTAGAGGCTGTGGCTGATCC	AGGAAAGGAGTGAACCCGAG
odorranaTranscripts_189_2	432	AC	5	p	2473	2904	TGTCCTTCTCAACCTCCTGC	AAATGATGCTGCTTTCAGGC
odorranaTranscripts_189_2	270	AC	5	p	2437	2706	AGCCAATTAGAGGGCAAAGG	GCACCAGTAATCTTGTGCCA
odorranaTranscripts_18_2	239	AG	5	p	4549	4787	ATGCATAGGAGGGTGGTCCT	CCCAGCTAGAGAGCCACAAA
odorranaTranscripts_18_2	226	AG	5	p	4562	4787	TGGTCCTCATTCTCTCCGAA	CCCAGCTAGAGAGCCACAAA
odorranaTranscripts_18_2	342	AG	5	p	4446	4787	CCCTGTTGTCAGGTCCATGT	CCCAGCTAGAGAGCCACAAA
odorranaTranscripts_190_2	283	AT	6	p	2282	2564	CCTTGTACGCTGGGAATCTG	TGAAGCACACTGACCTGCAT
odorranaTranscripts_190_2	417	AT	6	p	2148	2564	ACCTGCATGCTGACTTGACA	TGAAGCACACTGACCTGCAT
odorranaTranscripts_190_2	419	AT	6	p	2146	2564	CAACCTGCATGCTGACTTGA	TGAAGCACACTGACCTGCAT
odorranaTranscripts_190_2	142	AT	6	p	3651	3792	ACTTCACACTGTACATTAATTACCAAA	TGACCGTGAATGACATCTTGA
odorranaTranscripts_190_2	141	AT	6	p	3652	3792	CTTCACACTGTACATTAATTACCAAAT	TGACCGTGAATGACATCTTGA
odorranaTranscripts_190_2	143	AT	6	p	3651	3793	ACTTCACACTGTACATTAATTACCAAA	ATGACCGTGAATGACATCTTGA
odorranaTranscripts_190_2	194	AT	6	p	3599	3792	CTGAGGCTGATCATGGACCT	TGACCGTGAATGACATCTTGA
odorranaTranscripts_190_2	195	AT	6	p	3598	3792	TCTGAGGCTGATCATGGACC	TGACCGTGAATGACATCTTGA
odorranaTranscripts_190_2	315	AT	6	p	3478	3792	ACCCGACATGCTACACATCA	TGACCGTGAATGACATCTTGA
odorranaTranscripts_192_2	443	AAT	5	p	2053	2495	TTTGCTGCCAGATGAAGGAT	ACAGTGCAGGCCTTTATGGA
odorranaTranscripts_192_2	222	AAT	5	p	2053	2274	TTTGCTGCCAGATGAAGGAT	GGAAATGCATAACGGTCCAA
odorranaTranscripts_192_2	228	AAT	5	p	2053	2280	TTTGCTGCCAGATGAAGGAT	TTGCATGGAAATGCATAACG
odorranaTranscripts_193_2	412	AC	5	p	1216	1627	TTAGAGCGGGAGATGGAGTG	AGGCACCGGAAGTCACTGTA
odorranaTranscripts_193_2	421	AC	5	p	1207	1627	CGTGAAGATTTAGAGCGGGA	AGGCACCGGAAGTCACTGTA
odorranaTranscripts_196_2	111	AC	5	p	1328	1438	ATGGTGACGGAGTGTCGG	CAGGTATCCTCAGGACCCG
odorranaTranscripts_196_2	122	AC	5	p	1317	1438	CAGAGGAGCCCATGGTGAC	CAGGTATCCTCAGGACCCG
odorranaTranscripts_196_2	122	AC	5	p	1310	1431	ATCAGTCCAGAGGAGCCCAT	CCTCAGGACCCGGATCAGT
odorranaTranscripts_196_2	166	AC	5	p	1273	1438	GGATCGGGAGAAGAGGAAGA	CAGGTATCCTCAGGACCCG
odorranaTranscripts_196_2	211	AC	5	p	1228	1438	TCTGTCATTGATGGGAGGGT	CAGGTATCCTCAGGACCCG
odorranaTranscripts_196_2	179	AC	5	p	1273	1451	GGATCGGGAGAAGAGGAAGA	GATGTGTGCCCTCCAGGTAT
odorranaTranscripts_196_2	223	AC	5	p	1228	1450	TCTGTCATTGATGGGAGGGT	ATGTGTGCCCTCCAGGTATC
odorranaTranscripts_198_2	406	AT	5	p	336	741	TGCCAACTTCTCTCCTTTGG	CAGCAGTGGACTGATTTCCC
odorranaTranscripts_198_2	438	AT	5	p	254	691	CCCTAATCCCAAAGCGAGAT	AAGCAGGGAGTTTGTTGCAG
odorranaTranscripts_198_2	277	AT	5	p	254	530	CCCTAATCCCAAAGCGAGAT	TGCGGGAGCATAACTTCTGT
odorranaTranscripts_199_2	109	AC	7	p	2229	2337	GTTCCTGCTGGTGCTGTTTC	GCAATACATCCCAATGCAGC
odorranaTranscripts_199_2	107	AC	7	p	2231	2337	TCCTGCTGGTGCTGTTTCTT	GCAATACATCCCAATGCAGC
odorranaTranscripts_199_2	408	AC	7	p	1930	2337	CGCTTAGCTCAGGGACAGAA	GCAATACATCCCAATGCAGC
odorranaTranscripts_199_2	324	AC	7	p	2014	2337	TTTGCGGTGCTAACTTGTCA	GCAATACATCCCAATGCAGC
odorranaTranscripts_199_2	287	AC	7	p	2051	2337	CCGTTACAATTGTGTGGCAA	GCAATACATCCCAATGCAGC
odorranaTranscripts_19_2	107	AG	5	p	400	506	CCTGCTCATGTGACCATTCA	CCACTGTGCTGGAACATTCA
odorranaTranscripts_19_2	113	AG	5	p	394	506	TCAGCTCCTGCTCATGTGAC	CCACTGTGCTGGAACATTCA
odorranaTranscripts_19_2	170	AG	5	p	337	506	TGGCCAGCTTTAGTGTACGG	CCACTGTGCTGGAACATTCA
odorranaTranscripts_19_2	298	AG	5	p	400	697	CCTGCTCATGTGACCATTCA	TAGGCATCACTAACCGGTGG
odorranaTranscripts_19_2	282	AG	5	p	400	681	CCTGCTCATGTGACCATTCA	GTGGGACTAGCTCCTGACCA
odorranaTranscripts_1_2	365	AT	5	p	2094	2458	AGGTCCGCCCTCTTCTACAC	ACTCCAGGCTTTGACATGGA
odorranaTranscripts_1_2	436	AC	6	p	2181	2616	CCCAGAGGACTCAAGTGATGA	GCACACACTCGGCTTTCATA
odorranaTranscripts_1_2	418	AC	6	p	2199	2616	TGAAGCTACTCGACTTTGACCC	GCACACACTCGGCTTTCATA
odorranaTranscripts_1_2	436	AC	6	p	2181	2616	CCCAGAGGACTCAAGTGATG	GCACACACTCGGCTTTCATA
odorranaTranscripts_1_2	170	AC	6	p	2439	2608	TCCATGTCAAAGCCTGGAGT	TCGGCTTTCATACACAACTTACA
odorranaTranscripts_1_2	242	AC	6	p	2375	2616	CAAACAGGAGACTGGGCATC	GCACACACTCGGCTTTCATA
odorranaTranscripts_1_2	151	AC	6	p	2466	2616	GGGAATGGTCTCCTTATGGG	GCACACACTCGGCTTTCATA
odorranaTranscripts_1_2	229	AC	6	p	2388	2616	GGGCATCCACAGGACAGTTA	GCACACACTCGGCTTTCATA
odorranaTranscripts_202_2	103	ACT	6	p	3227	3329	AGAGGGCGGTGAAGACTCTC	CTTGGGCTTTACTGGCTTCA
odorranaTranscripts_202_2	104	ACT	6	p	3227	3330	AGAGGGCGGTGAAGACTCTC	GCTTGGGCTTTACTGGCTTC
odorranaTranscripts_202_2	101	ACT	6	p	3227	3327	AGAGGGCGGTGAAGACTCTC	TGGGCTTTACTGGCTTCACT
odorranaTranscripts_202_2	109	ACT	6	p	3227	3335	AGAGGGCGGTGAAGACTCTC	CTCTCGCTTGGGCTTTACTG
odorranaTranscripts_202_2	429	ACT	6	p	3064	3492	AGCTGGAAGAGACCTTGCCT	GAATGACCACGGCTTCTGTC
odorranaTranscripts_202_2	419	ACT	6	p	3064	3482	AGCTGGAAGAGACCTTGCCT	GGCTTCTGTCACATCTGCCT
odorranaTranscripts_202_2	266	ACT	6	p	3064	3329	AGCTGGAAGAGACCTTGCCT	CTTGGGCTTTACTGGCTTCA
odorranaTranscripts_204_2	250	AGC	6	p	1376	1625	TTGGTCCAGTTCTGATGGGT	TTCTTCGAGCAACAACAGCA
odorranaTranscripts_204_2	230	AGC	6	p	1376	1605	TTGGTCCAGTTCTGATGGGT	TCAGCAGAGCAAACCAGTGA
odorranaTranscripts_204_2	377	AGC	6	p	1377	1753	TGGTCCAGTTCTGATGGGTT	CACGTTTGCACCATGTGTCT
odorranaTranscripts_204_2	374	AGC	6	p	1380	1753	TCCAGTTCTGATGGGTTTGG	CACGTTTGCACCATGTGTCT
odorranaTranscripts_204_2	445	AGC	6	p	1181	1625	AAGACTCCTCTGCCCTGTCC	TTCTTCGAGCAACAACAGCA
odorranaTranscripts_205_2	325	AT	5	p	1631	1955	AGGCCACATTGGCTCAATAA	AGCACAGGCACAGGCTACAT
odorranaTranscripts_205_2	323	AT	5	p	1631	1953	AGGCCACATTGGCTCAATAA	CACAGGCACAGGCTACATGA
odorranaTranscripts_205_2	115	AT	5	p	1841	1955	GAGTGTGTCGGACAGGAAGC	AGCACAGGCACAGGCTACAT
odorranaTranscripts_209_2	169	AC	6	p	356	524	AAATGGGAAGCTCAACAGCA	GTGTATGTGTGTGCGCATGT
odorranaTranscripts_209_2	168	AC	6	p	357	524	AATGGGAAGCTCAACAGCAG	GTGTATGTGTGTGCGCATGT
odorranaTranscripts_209_2	163	AC	6	p	362	524	GAAGCTCAACAGCAGGTTGG	GTGTATGTGTGTGCGCATGT
odorranaTranscripts_210_2	139	ACC	6	p	709	847	ATGCAGCAGCTGGAGGAA	TTCTCCTTCTCGGAAATCCC
odorranaTranscripts_210_2	140	ACC	6	p	709	848	ATGCAGCAGCTGGAGGAA	ATTCTCCTTCTCGGAAATCCC
odorranaTranscripts_210_2	148	ACC	6	p	709	856	ATGCAGCAGCTGGAGGAA	TGCTACAAATTCTCCTTCTCGG
odorranaTranscripts_210_2	169	ACC	6	p	709	877	ATGCAGCAGCTGGAGGAA	GCGTCCTACAACAACAACGA
odorranaTranscripts_210_2	171	ACC	6	p	709	879	ATGCAGCAGCTGGAGGAA	CCGCGTCCTACAACAACAAC
odorranaTranscripts_210_2	427	ACC	6	p	618	1044	CTGGGCTTGATGGTGAGAAG	TCTCCCAGGATTCCACTGAA
odorranaTranscripts_210_2	373	ACC	6	p	475	847	GACCAGTCCAGGTTGCTGAC	TTCTCCTTCTCGGAAATCCC
odorranaTranscripts_210_2	424	ACC	6	p	621	1044	GGCTTGATGGTGAGAAGACG	TCTCCCAGGATTCCACTGAA
odorranaTranscripts_212_2	121	AG	5	p	1491	1611	ATCTCAGGAATGGCTTTGGC	AAGATGGAGAGGAAGGTGGC
odorranaTranscripts_212_2	117	AG	5	p	1491	1607	ATCTCAGGAATGGCTTTGGC	TGGAGAGGAAGGTGGCATTA
odorranaTranscripts_212_2	122	AG	5	p	1490	1611	GATCTCAGGAATGGCTTTGG	AAGATGGAGAGGAAGGTGGC
odorranaTranscripts_212_2	418	AG	5	p	1194	1611	AAGGTCTGAGCGATGACTGC	AAGATGGAGAGGAAGGTGGC
odorranaTranscripts_212_2	414	AG	5	p	1194	1607	AAGGTCTGAGCGATGACTGC	TGGAGAGGAAGGTGGCATTA
odorranaTranscripts_212_2	190	AG	5	p	1422	1611	ATGGCCTGGAATGTGTCATC	AAGATGGAGAGGAAGGTGGC
odorranaTranscripts_214_3	234	AC	5	c	2430	2663	GAAGGTCACAGAGGAGAGGGA	GGTCCACAGGTTTATGGTGAA
odorranaTranscripts_214_3	207	AC	5	c	2457	2663	CAACACAATTTCTCCCACCA	GGTCCACAGGTTTATGGTGAA
odorranaTranscripts_214_3	235	AC	5	c	2430	2664	GAAGGTCACAGAGGAGAGGGA	AGGTCCACAGGTTTATGGTGAA
odorranaTranscripts_214_3	433	AC	5	c	2392	2824	TATGAAGGCAAATGGCTGCT	GAAGTGGTCATGGTGATGGC
odorranaTranscripts_214_3	407	AC	5	c	2392	2798	TATGAAGGCAAATGGCTGCT	CCTGTGACTGGACCACTGAA
odorranaTranscripts_214_3	407	AC	5	c	2392	2798	TATGAAGGCAAATGGCTGCT	CCTGTGACTGGACCACTGAAT
odorranaTranscripts_215_3	237	AT	7	p	368	604	GGATGGAACAGGCAAGACAG	ATGCTGGAACTTGTGCTTCC
odorranaTranscripts_215_3	251	AT	7	p	376	626	CAGGCAAGACAGTGCACAAG	CATGCCTAGAGGCTGACAGG
odorranaTranscripts_215_3	259	AT	7	p	368	626	GGATGGAACAGGCAAGACAG	CATGCCTAGAGGCTGACAGG
odorranaTranscripts_217_3	446	AGG	5	p	5073	5518	AACAGCAAGCGTTCGAGAAG	ATGACAAGAACACGGGCAGT
odorranaTranscripts_217_3	322	AGG	5	p	5197	5518	GGAGATTGGCAAGCTGAAGA	ATGACAAGAACACGGGCAGT
odorranaTranscripts_217_3	381	AGG	5	p	5197	5577	GGAGATTGGCAAGCTGAAGA	CTACAGTGACTGCACAGCCG
odorranaTranscripts_226_2	150	AG	5	p	132	281	TTCGCTTGTAGAATGGCGTT	TTGTTGTCAACCACCACCAA
odorranaTranscripts_227_2	404	AG	6	p	87	490	TTTGCCGGTTAACACTGTAGC	GGAGTTGGTGCAATCCTTTG
odorranaTranscripts_227_2	398	AG	6	p	87	484	TTTGCCGGTTAACACTGTAGC	GGTGCAATCCTTTGACTGCT
odorranaTranscripts_227_2	403	AG	6	p	88	490	TTGCCGGTTAACACTGTAGC	GGAGTTGGTGCAATCCTTTG
odorranaTranscripts_228_2	144	AT	5	p	217	360	ACAGGTAGTCGAAGAAACCGT	TTTGCTTCCATACACCAGCC
odorranaTranscripts_228_2	141	AT	5	p	217	357	ACAGGTAGTCGAAGAAACCGT	GCTTCCATACACCAGCCAGT
odorranaTranscripts_228_2	129	AT	5	p	217	345	ACAGGTAGTCGAAGAAACCGT	CAGCCAGTTAAGCTCATTCCA
odorranaTranscripts_228_2	316	AT	5	p	217	532	ACAGGTAGTCGAAGAAACCGT	TGCTGGAGATCCCAAGAAAT
odorranaTranscripts_228_2	236	AT	5	p	144	379	CCCAAAGTCACAAGACACACTT	CCACAATGCTCCTCTCTCGT
odorranaTranscripts_228_2	238	AT	5	p	144	381	CCCAAAGTCACAAGACACACTT	TCCCACAATGCTCCTCTCTC
odorranaTranscripts_228_2	302	AT	5	p	78	379	GTATGCTTCAGGGATGCTGG	CCACAATGCTCCTCTCTCGT
odorranaTranscripts_229_2	256	ACC	6	p	5709	5964	CAAACTGCAGCGTGAACTTG	CTCCTGCATTACACAAGGGC
odorranaTranscripts_229_2	248	ACC	6	p	5717	5964	AGCGTGAACTTGAAGATGCC	CTCCTGCATTACACAAGGGC
odorranaTranscripts_229_2	252	ACC	6	p	5713	5964	CTGCAGCGTGAACTTGAAGA	CTCCTGCATTACACAAGGGC
odorranaTranscripts_229_2	322	ACC	6	p	5643	5964	GAAACAGTTGAAACGCCAGG	CTCCTGCATTACACAAGGGC
odorranaTranscripts_229_2	300	ACC	6	p	5665	5964	GAAGAGGCCGAAGAAGAAGC	CTCCTGCATTACACAAGGGC
odorranaTranscripts_22_2	309	AT	5	p	65	373	TCCAACATGCACAAATACCC	TTCATATGCCACAGGACACG
odorranaTranscripts_22_2	312	AT	5	p	65	376	TCCAACATGCACAAATACCC	GGCTTCATATGCCACAGGAC
odorranaTranscripts_22_2	300	AT	5	p	65	364	TCCAACATGCACAAATACCC	CACAGGACACGTGAAGAACG
odorranaTranscripts_22_2	135	AG	5	p	3343	3477	GCTCCATGGGATCATCATTT	GCACTCCAAGCAAGGATTT
odorranaTranscripts_22_2	108	AG	5	p	3370	3477	AAGCCTCCAAATCCAGTTCA	GCACTCCAAGCAAGGATTT
odorranaTranscripts_22_2	445	AG	5	p	3199	3643	CCCGATTGACACAATTAGGC	ACAGAAGAACACGGACCTGG
odorranaTranscripts_22_2	376	AG	5	p	3260	3635	GCCAGTGCTTGCTTCTTCAT	ACACGGACCTGGCATTGATA
odorranaTranscripts_22_2	447	AG	5	p	3122	3568	TGCTCGAACCAGTTTCCTTC	TGGGAAGATGAAGATGCTCG
odorranaTranscripts_230_3	139	AC	7	p	360	498	CCCAGACGTGTCATTTCTTTG	GCAGTCCTACATCTGCTTGAA
odorranaTranscripts_230_3	139	AC	7	p	360	498	CCCAGACGTGTCATTTCTTTGT	GCAGTCCTACATCTGCTTGAA
odorranaTranscripts_230_3	135	AC	7	p	360	494	CCCAGACGTGTCATTTCTTTG	TCCTACATCTGCTTGAACACACA
odorranaTranscripts_230_3	139	AC	7	p	360	498	CCCAGACGTGTCATTTCTTTG	GCAGTCCTACATCTGCTTGAAC
odorranaTranscripts_230_3	294	AC	7	p	360	653	CCCAGACGTGTCATTTCTTTG	CGAATATGTGCCACGAAACA
odorranaTranscripts_230_3	295	AC	7	p	360	654	CCCAGACGTGTCATTTCTTTG	ACGAATATGTGCCACGAAACA
odorranaTranscripts_230_3	294	AC	7	p	360	653	CCCAGACGTGTCATTTCTTTGT	CGAATATGTGCCACGAAACA
odorranaTranscripts_232_2	165	AG	6	c	149	313	CAGCAAAGAAGGAGGAATGG	GGTCTGCTTTAACAATTTGCC
odorranaTranscripts_232_2	165	AG	6	c	149	313	CAGCAAAGAAGGAGGAATGG	GGTCTGCTTTAACAATTTGCCT
odorranaTranscripts_232_2	317	AG	6	c	149	465	CAGCAAAGAAGGAGGAATGG	TTTGGTCAAATGACTGGCCT
odorranaTranscripts_232_2	431	AG	6	c	149	579	CAGCAAAGAAGGAGGAATGG	CTCTGGCTTTCTGTGGTGGT
odorranaTranscripts_232_2	318	AG	6	c	148	465	ACAGCAAAGAAGGAGGAATGG	TTTGGTCAAATGACTGGCCT
odorranaTranscripts_233_3	252	AAC	7	p	3806	4057	GGCTTCCCAGTATCTGCCTT	AGCAAGCAGTAAGGTGCCAG
odorranaTranscripts_233_3	349	AAC	7	p	3709	4057	TTTGCCAGCAACAGATGAGA	AGCAAGCAGTAAGGTGCCAG
odorranaTranscripts_233_3	361	AAC	7	p	3806	4166	GGCTTCCCAGTATCTGCCTT	CGGCCAAACCTACAGACAAG
odorranaTranscripts_234_2	347	AC	5	p	46	392	GATCGCTGGAGTTGTGGTGT	TGCAAACAAGGTATGTTGGG
odorranaTranscripts_236_2	161	AAG	15	p	3141	3301	TGAAGAGGAGGATGAGGCAG	CACCCTCCCAATCTCTTTCC
odorranaTranscripts_236_2	134	AAG	15	p	3133	3266	CAGGTGGATGAAGAGGAGGA	CCTTCTGGTTGTGCTTCACC
odorranaTranscripts_236_2	189	AAG	15	p	3141	3329	TGAAGAGGAGGATGAGGCAG	CCTCTTCCAGTTCTTTCCCG
odorranaTranscripts_236_2	406	AAG	15	p	3141	3546	TGAAGAGGAGGATGAGGCAG	CACTCCAGCTGAGAGCACCT
odorranaTranscripts_236_2	370	AAT	9	p	683	1052	TCGAACGCACAGTACAAATGA	GGGTTTGCAAATATTGCTGC
odorranaTranscripts_236_2	289	AAT	9	p	683	971	TCGAACGCACAGTACAAATGA	TCAATGCCAAGAATTCCCAG
odorranaTranscripts_236_2	284	AAT	9	p	683	966	TCGAACGCACAGTACAAATGA	GCCAAGAATTCCCAGCACTA
odorranaTranscripts_237_3	396	AT	5	c	2732	3127	ACCACCTCAGCATTGGAGAA	CCAGCGGAACATTCAAGTCT
odorranaTranscripts_237_3	400	AT	5	c	2733	3132	CCACCTCAGCATTGGAGAAC	GTTAGCCAGCGGAACATTCA
odorranaTranscripts_237_3	341	AT	5	c	2733	3073	CCACCTCAGCATTGGAGAAC	TGACATGAGCACTCCAACCA
odorranaTranscripts_237_3	340	AT	5	c	2733	3072	CCACCTCAGCATTGGAGAAC	GACATGAGCACTCCAACCAA
odorranaTranscripts_237_3	341	AG	5	p	3054	3394	TGGTTGGAGTGCTCATGTCA	TCGCTCAAAGTAATGGCAGG
odorranaTranscripts_237_3	341	AG	5	p	3053	3393	TTGGTTGGAGTGCTCATGTC	CGCTCAAAGTAATGGCAGGA
odorranaTranscripts_241_2	368	AG	5	p	939	1306	TCGATGACCCTAGGAGGACA	TCTTCTGCCCATTGATTCGT
odorranaTranscripts_241_2	272	AG	5	p	939	1210	TCGATGACCCTAGGAGGACA	GGTAGGCTTTCGATGTCGTG
odorranaTranscripts_242_2	399	AC	6	p	71	469	TCATCTGGCTCAGTCTGCAA	ACTTCCTGGGAGCCAAAGTC
odorranaTranscripts_242_2	432	AC	6	p	71	502	TCATCTGGCTCAGTCTGCAA	TTCACCACAGGCCTTACGAT
odorranaTranscripts_242_2	401	AC	6	p	69	469	TGTCATCTGGCTCAGTCTGC	ACTTCCTGGGAGCCAAAGTC
odorranaTranscripts_244_2	221	AGG	7	p	208	428	CTCAGTGATTGGCCAGAACC	AAGACGAGTTTCCGCCTTTC
odorranaTranscripts_244_2	214	AGG	7	p	215	428	ATTGGCCAGAACCTGGATTT	AAGACGAGTTTCCGCCTTTC
odorranaTranscripts_247_2	109	AG	5	p	1370	1478	TGAAAGAGAACGCGATAGGG	GTTGTAGGCTCCCACACTGG
odorranaTranscripts_247_2	106	AG	5	p	1373	1478	AAGAGAACGCGATAGGGAGC	GTTGTAGGCTCCCACACTGG
odorranaTranscripts_247_2	102	AG	5	p	1370	1471	TGAAAGAGAACGCGATAGGG	GCTCCCACACTGGGACTATG
odorranaTranscripts_247_2	319	AG	5	p	1160	1478	ACCGCCACCATCACTGATAC	GTTGTAGGCTCCCACACTGG
odorranaTranscripts_247_2	312	AG	5	p	1160	1471	ACCGCCACCATCACTGATAC	GCTCCCACACTGGGACTATG
odorranaTranscripts_247_2	360	AG	5	p	1119	1478	ATTACAGTGCCACCACCAGG	GTTGTAGGCTCCCACACTGG
odorranaTranscripts_247_2	364	AG	5	p	1115	1478	ACCGATTACAGTGCCACCAC	GTTGTAGGCTCCCACACTGG
odorranaTranscripts_248_2	370	AT	5	p	3253	3622	CACTGCTGTTGTCCATTCCA	ACGCCAGCTGGAACAATAAG
odorranaTranscripts_248_2	366	AT	5	p	3253	3618	CACTGCTGTTGTCCATTCCA	CAGCTGGAACAATAAGGCCA
odorranaTranscripts_248_2	399	AT	5	p	3253	3651	CACTGCTGTTGTCCATTCCA	CATAATCCACACTGCCATGC
odorranaTranscripts_251_2	233	AT	5	p	546	778	CCTGGACTACAAGGCAGTGG	AACGTTGACTCCATGAAGGG
odorranaTranscripts_251_2	390	AT	5	p	629	1018	GCGCTACTGCGTTGTGAAAT	CCATGTTCCATGACTGCTGA
odorranaTranscripts_251_2	234	AT	5	p	545	778	GCCTGGACTACAAGGCAGTG	AACGTTGACTCCATGAAGGG
odorranaTranscripts_252_2	189	AG	6	p	1288	1476	GCCCGCTGATCATTAGACAA	TGAAGAAGACCGACAGGAGC
odorranaTranscripts_252_2	169	AG	6	p	1288	1456	GCCCGCTGATCATTAGACAA	GCCTGAAACTGCAGAAGGAA
odorranaTranscripts_252_2	190	AG	6	p	1287	1476	GGCCCGCTGATCATTAGAC	TGAAGAAGACCGACAGGAGC
odorranaTranscripts_252_2	380	AG	6	p	1097	1476	AATCATCCTTTGCACCTCCA	TGAAGAAGACCGACAGGAGC
odorranaTranscripts_252_2	299	AG	6	p	1178	1476	TTCTCGCAGCCAGTTCCTTA	TGAAGAAGACCGACAGGAGC
odorranaTranscripts_252_2	378	AG	6	p	1099	1476	TCATCCTTTGCACCTCCAAC	TGAAGAAGACCGACAGGAGC
odorranaTranscripts_252_2	296	AG	6	p	1181	1476	TCGCAGCCAGTTCCTTAATC	TGAAGAAGACCGACAGGAGC
odorranaTranscripts_256_2	357	AC	8	p	1108	1464	TGGGAGACTGACCCACTTGT	TGGCTTATGGCACTTTGGTT
odorranaTranscripts_256_2	266	AC	8	p	1108	1373	TGGGAGACTGACCCACTTGT	AGGGCTACAGTTGCTGACCA
odorranaTranscripts_256_2	431	AC	5	c	4127	4557	TTCCCTTCCCAGTTCACAGA	TCAACAGCTAGAGGGCCAAG
odorranaTranscripts_256_2	380	AC	5	c	4127	4506	TTCCCTTCCCAGTTCACAGA	GGTATGGTCACATGACGGGT
odorranaTranscripts_256_2	398	AC	5	c	4127	4524	TTCCCTTCCCAGTTCACAGA	CACCAGAGGACAGAACTGGG
odorranaTranscripts_257_2	107	AT	5	p	1572	1678	TCCCGTCAAATACTCTGTCCA	GCCTATAGCGTCACTGTGTCC
odorranaTranscripts_257_2	108	AT	5	p	1572	1679	TCCCGTCAAATACTCTGTCCA	AGCCTATAGCGTCACTGTGTCC
odorranaTranscripts_257_2	106	AT	5	p	1573	1678	CCCGTCAAATACTCTGTCCA	GCCTATAGCGTCACTGTGTCC
odorranaTranscripts_257_2	371	AT	5	p	1454	1824	CTTCTCTGTTGCTGGGAGGA	ACCCACCAAGATGGACCTTT
odorranaTranscripts_257_2	367	AT	5	p	1458	1824	TCTGTTGCTGGGAGGACCTA	ACCCACCAAGATGGACCTTT
odorranaTranscripts_257_2	370	AT	5	p	1455	1824	TTCTCTGTTGCTGGGAGGAC	ACCCACCAAGATGGACCTTT
odorranaTranscripts_258_2	128	AC	5	c	57	184	CAAAGGAAAGTGTTATACTGATAATGA	GCCAGAAAGCTGCATAGCAT
odorranaTranscripts_258_2	131	AC	5	c	57	187	CAAAGGAAAGTGTTATACTGATAATGA	GTGGCCAGAAAGCTGCATAG
odorranaTranscripts_258_2	166	AC	5	c	19	184	GAGAATCCTGGAGCTTTAGCG	GCCAGAAAGCTGCATAGCAT
odorranaTranscripts_258_2	150	AC	5	c	35	184	TAGCGCAAGCAGCACCTAA	GCCAGAAAGCTGCATAGCAT
odorranaTranscripts_259_2	333	ACG	5	p	106	438	GTCACCTCAGTCCCGATCAC	CTGTGCAGAGCTGGGAGAAT
odorranaTranscripts_259_2	329	ACG	5	p	110	438	CCTCAGTCCCGATCACTGTC	CTGTGCAGAGCTGGGAGAAT
odorranaTranscripts_260_2	401	AAT	6	p	219	619	TTGCAGTGTTACATGCTGGC	CCATAACTGCTGTGCTGCTG
odorranaTranscripts_260_2	405	AAT	6	p	219	623	TTGCAGTGTTACATGCTGGC	CCCTCCATAACTGCTGTGCT
odorranaTranscripts_260_2	318	AAT	6	p	302	619	GCCAGCTTATGCTGTCCTTC	CCATAACTGCTGTGCTGCTG
odorranaTranscripts_261_2	385	AT	5	c	2147	2531	GCCTCAGTCTGCAGAGCATT	TGCACAGAAATCGAGAGAAAGA
odorranaTranscripts_261_2	293	AT	5	c	2239	2531	GGGTGCTGTCTTCTGCCTTA	TGCACAGAAATCGAGAGAAAGA
odorranaTranscripts_261_2	387	AT	5	c	2147	2533	GCCTCAGTCTGCAGAGCATT	TTTGCACAGAAATCGAGAGAAA
odorranaTranscripts_263_2	183	AT	5	p	1218	1400	TTCTGCCCTTTGCATGGTAT	TTTCTGAACCTGCCCTGGTA
odorranaTranscripts_263_2	331	AT	5	p	1218	1548	TTCTGCCCTTTGCATGGTAT	CGGAGTGACTGTATGGGAGG
odorranaTranscripts_263_2	286	AT	5	p	1218	1503	TTCTGCCCTTTGCATGGTAT	ACTGGCAACACTGCCAGAAT
odorranaTranscripts_264_2	228	AC	6	p	2125	2352	ACACCGGCACTCTGGTCTTA	TGGCAGTAGCACTACCCATGT
odorranaTranscripts_264_2	279	AC	6	p	2074	2352	AACAAGGCCATTCCATCTGA	TGGCAGTAGCACTACCCATGT
odorranaTranscripts_264_2	215	AC	6	p	2138	2352	GGTCTTAGCGCCGTTCAGTA	TGGCAGTAGCACTACCCATGT
odorranaTranscripts_264_2	274	AC	6	p	2188	2461	CATTGGTAAGCTCACTGCCC	GGAGTGCCATTGCTGAACTC
odorranaTranscripts_264_2	377	AT	17	c	4069	4445	AGCCTTTGTATGAACACGCC	CCCATCATGGTGTAGCTGTG
odorranaTranscripts_264_2	363	AT	17	c	4083	4445	CACGCCATATGCTATGCACT	CCCATCATGGTGTAGCTGTG
odorranaTranscripts_264_2	364	AT	17	c	4082	4445	ACACGCCATATGCTATGCAC	CCCATCATGGTGTAGCTGTG
odorranaTranscripts_265_2	271	AT	5	c	2498	2768	CTGGAAGAAGGGATGACACG	AACCTGACCAAAGAAACGCA
odorranaTranscripts_265_2	269	AT	5	c	2498	2766	CTGGAAGAAGGGATGACACG	CCTGACCAAAGAAACGCAAG
odorranaTranscripts_266_2	177	AT	10	c	850	1026	CCCTGACCTGAACAAGCATT	TACATTTGGCCACACTGCTG
odorranaTranscripts_266_2	173	AT	10	c	850	1022	CCCTGACCTGAACAAGCATT	TTTGGCCACACTGCTGTAAA
odorranaTranscripts_266_2	449	AT	10	c	574	1022	GCAACTGCATTCTGCAACAC	TTTGGCCACACTGCTGTAAA
odorranaTranscripts_267_2	373	AC	5	p	708	1080	CCAGCTGGAAATCAAGGATG	TCTCATACACGACACAGCATCA
odorranaTranscripts_267_2	137	AC	5	p	944	1080	TCCTCTTCTCTGCTGTTGCC	TCTCATACACGACACAGCATCA
odorranaTranscripts_267_2	381	AC	5	p	708	1088	CCAGCTGGAAATCAAGGATG	GCACCAAATCTCATACACGACA
odorranaTranscripts_267_2	414	AC	5	p	708	1121	CCAGCTGGAAATCAAGGATG	GACCGAATCTGACAAATGGC
odorranaTranscripts_267_2	178	AC	5	p	944	1121	TCCTCTTCTCTGCTGTTGCC	GACCGAATCTGACAAATGGC
odorranaTranscripts_267_2	415	AC	5	p	708	1122	CCAGCTGGAAATCAAGGATG	GGACCGAATCTGACAAATGG
odorranaTranscripts_267_2	391	AC	7	p	944	1334	TCCTCTTCTCTGCTGTTGCC	CTGGAAAGCATTGTTCCTGG
odorranaTranscripts_267_2	356	AC	7	p	944	1299	TCCTCTTCTCTGCTGTTGCC	TGATCAGCAGAAGGCACAAA
odorranaTranscripts_267_2	313	AC	7	p	944	1256	TCCTCTTCTCTGCTGTTGCC	CCACATGTAAAGCCTACGCC
odorranaTranscripts_267_2	279	AC	7	p	1056	1334	GCATGATGCTGTGTCGTGTA	CTGGAAAGCATTGTTCCTGG
odorranaTranscripts_267_2	381	AC	7	p	1056	1436	GCATGATGCTGTGTCGTGTA	CTCGGAGCCTGGACTCACTA
odorranaTranscripts_267_2	244	AC	7	p	1056	1299	GCATGATGCTGTGTCGTGTA	TGATCAGCAGAAGGCACAAA
odorranaTranscripts_267_2	233	AC	7	p	1102	1334	GCCATTTGTCAGATTCGGTC	CTGGAAAGCATTGTTCCTGG
odorranaTranscripts_267_2	335	AC	7	p	1102	1436	GCCATTTGTCAGATTCGGTC	CTCGGAGCCTGGACTCACTA
odorranaTranscripts_267_2	198	AC	7	p	1102	1299	GCCATTTGTCAGATTCGGTC	TGATCAGCAGAAGGCACAAA
odorranaTranscripts_269_2	232	AG	5	p	292	523	ACTGGAAATTCTGGGCTTCC	ATTGGGTCAGTTCTCCAGCA
odorranaTranscripts_269_2	229	AG	5	p	295	523	GGAAATTCTGGGCTTCCCTA	ATTGGGTCAGTTCTCCAGCA
odorranaTranscripts_269_2	222	AG	5	p	302	523	CTGGGCTTCCCTATCAGACA	ATTGGGTCAGTTCTCCAGCA
odorranaTranscripts_269_2	132	AG	5	p	292	423	ACTGGAAATTCTGGGCTTCC	CAAAGGAAGGACACACCCAC
odorranaTranscripts_269_2	400	AG	5	p	292	691	ACTGGAAATTCTGGGCTTCC	TCCTTCCTTGGAGTTGGTGA
odorranaTranscripts_269_2	397	AG	5	p	295	691	GGAAATTCTGGGCTTCCCTA	TCCTTCCTTGGAGTTGGTGA
odorranaTranscripts_270_2	183	AT	6	c	3715	3897	TTACGCCAAGTGTGCATGTC	TGTACTGTGGCTGCAAGCTC
odorranaTranscripts_270_2	184	AT	6	c	3714	3897	TTTACGCCAAGTGTGCATGT	TGTACTGTGGCTGCAAGCTC
odorranaTranscripts_270_2	170	AT	6	c	3723	3892	AGTGTGCATGTCATCAACCG	TGTGGCTGCAAGCTCTTACTC
odorranaTranscripts_270_2	335	AT	6	c	3563	3897	TTGAGAAAGCGGTGGAATGT	TGTACTGTGGCTGCAAGCTC
odorranaTranscripts_270_2	371	AT	6	c	3563	3933	TTGAGAAAGCGGTGGAATGT	AGCAGAATTGCCTGCACACT
odorranaTranscripts_270_2	385	AT	6	c	3723	4107	AGTGTGCATGTCATCAACCG	TGCAGCAATGGTTCAATGAT
odorranaTranscripts_275_2	186	AGG	5	p	60	245	TACCGGGAGAAGTATGAGCG	CTCAGGAATTTCTGCTTGCG
odorranaTranscripts_275_2	192	AGG	5	p	54	245	CGGTGATACCGGGAGAAGTA	CTCAGGAATTTCTGCTTGCG
odorranaTranscripts_275_2	187	AGG	5	p	59	245	ATACCGGGAGAAGTATGAGCG	CTCAGGAATTTCTGCTTGCG
odorranaTranscripts_275_2	230	AGG	5	p	16	245	GAGAGAGGAAAGAGGTGGCG	CTCAGGAATTTCTGCTTGCG
odorranaTranscripts_275_2	386	AGG	5	p	60	445	TACCGGGAGAAGTATGAGCG	AACTGCTCGGCTCATTGAAG
odorranaTranscripts_275_2	285	AGG	5	p	60	344	TACCGGGAGAAGTATGAGCG	ATCTTCTGATCCTCGGCTCC
odorranaTranscripts_275_2	263	AGG	5	p	60	322	TACCGGGAGAAGTATGAGCG	ACCGGAAGTGTGATGTGGAC
odorranaTranscripts_276_2	278	AT	5	p	824	1101	AACACCCGCTAACAAGTTCA	GATAATTAGGCATGCAATTCTGT
odorranaTranscripts_276_2	169	AT	5	p	933	1101	TGCAAGCTTTAAGTCCATACCA	GATAATTAGGCATGCAATTCTGT
odorranaTranscripts_276_2	170	AT	5	p	932	1101	GTGCAAGCTTTAAGTCCATACCA	GATAATTAGGCATGCAATTCTGT
odorranaTranscripts_276_2	442	AT	5	p	660	1101	TAATGGGTGGACTCCCTCCT	GATAATTAGGCATGCAATTCTGT
odorranaTranscripts_276_2	344	AT	5	p	758	1101	CCACCTCATGCAATTAACCC	GATAATTAGGCATGCAATTCTGT
odorranaTranscripts_276_2	348	AT	5	p	754	1101	TGCACCACCTCATGCAATTA	GATAATTAGGCATGCAATTCTGT
odorranaTranscripts_276_2	423	AT	5	p	758	1180	CCACCTCATGCAATTAACCC	GCCCTGAAGCAGAATGCTAA
odorranaTranscripts_276_2	427	AT	5	p	758	1184	CCACCTCATGCAATTAACCC	GATTGCCCTGAAGCAGAATG
odorranaTranscripts_276_2	427	AT	5	p	754	1180	TGCACCACCTCATGCAATTA	GCCCTGAAGCAGAATGCTAA
odorranaTranscripts_277_3	315	AT	6	p	807	1121	ATTCGGTGGTATGCTTGTCG	CCCTCTGAATGGCACTGAAA
odorranaTranscripts_277_3	311	AT	6	p	811	1121	GGTGGTATGCTTGTCGGACT	CCCTCTGAATGGCACTGAAA
odorranaTranscripts_277_3	318	AT	6	p	804	1121	AGGATTCGGTGGTATGCTTG	CCCTCTGAATGGCACTGAAA
odorranaTranscripts_278_3	100	AT	5	p	3374	3473	GAGGGTGCCCTGTTGATACA	GAGAAACATGCTGCTTGTGC
odorranaTranscripts_278_3	102	AT	5	p	3372	3473	CAGAGGGTGCCCTGTTGATA	GAGAAACATGCTGCTTGTGC
odorranaTranscripts_278_3	100	AT	5	p	3371	3470	ACAGAGGGTGCCCTGTTGAT	AAACATGCTGCTTGTGCAAC
odorranaTranscripts_278_3	297	AT	5	p	3172	3468	AGCGTGTAAGGTGGAGGTCA	ACATGCTGCTTGTGCAACTC
odorranaTranscripts_27_2	183	AGT	6	p	2577	2759	TCAACAATTTCCATGGCCTC	ACGCCCTCCTCTTCTGTACC
odorranaTranscripts_27_2	310	AGT	6	p	2577	2886	TCAACAATTTCCATGGCCTC	TTGGGTACTTGTTGCCCATC
odorranaTranscripts_27_2	186	AGT	6	p	2577	2762	TCAACAATTTCCATGGCCTC	CCTACGCCCTCCTCTTCTGT
odorranaTranscripts_27_2	397	AGT	6	p	2363	2759	CTGCAGGACCTGACACACAG	ACGCCCTCCTCTTCTGTACC
odorranaTranscripts_27_2	387	AGT	6	p	2373	2759	TGACACACAGCCACAGTCCT	ACGCCCTCCTCTTCTGTACC
odorranaTranscripts_280_3	414	AGG	7	p	2001	2414	GTTCAGGCCCTGGAGTTCTT	GCTGGGTTAGGAGCTGGTTT
odorranaTranscripts_280_3	427	AGG	7	p	1988	2414	GGGCAAACTTGTTGTTCAGG	GCTGGGTTAGGAGCTGGTTT
odorranaTranscripts_283_2	313	AAT	5	p	658	970	AGCACACTAGGGCATTCCAA	ACTGTCTGCCCTAACGCTGT
odorranaTranscripts_283_2	424	AAT	5	p	547	970	GGGAAATCTTCCAGTGGGAT	ACTGTCTGCCCTAACGCTGT
odorranaTranscripts_283_2	311	AAT	5	p	658	968	AGCACACTAGGGCATTCCAA	TGTCTGCCCTAACGCTGTAA
odorranaTranscripts_287_2	401	AT	5	p	394	794	GAGGAATTGGAGGCCAGACT	CGGTTAGGGTCAGACACTGG
odorranaTranscripts_287_2	405	AT	5	p	394	798	GAGGAATTGGAGGCCAGACT	TAGGCGGTTAGGGTCAGACA
odorranaTranscripts_287_2	448	AT	5	p	394	841	GAGGAATTGGAGGCCAGACT	CAGGTTTATAGACGGTGGCG
odorranaTranscripts_289_2	371	AT	5	p	1435	1805	TATGCAGAGCAATGTGTGGC	TGGCATTGGACATCTGATTG
odorranaTranscripts_289_2	418	AT	5	p	1412	1829	GAATGCTGAACAGAGGTGCC	GGGCTATAATTGACCCTCGC
odorranaTranscripts_289_2	371	AT	5	p	1412	1782	GAATGCTGAACAGAGGTGCC	TTTGCCATTCCTGAATTTGG
odorranaTranscripts_28_3	425	AG	5	p	1388	1812	ATCATGGAACCAGGAAGTGC	CATCACTGCCTGAATGTTCG
odorranaTranscripts_28_3	449	AG	5	p	1115	1563	TATTGATGGAGGCTGGCACT	TCTAGGGAGTTCCTCAGGCAG
odorranaTranscripts_28_3	350	AG	5	p	1280	1629	CAGATGCCTGGTTCTCTGCT	TCCCATTTACGGTCATTCTGA
odorranaTranscripts_291_2	253	AC	6	p	46	298	CATGTGACCTTAAATTTCATAAACGA	GCTTGCCTCACTTGGAGAAA
odorranaTranscripts_291_2	290	AC	6	p	46	335	CATGTGACCTTAAATTTCATAAACGA	GGAGACATTTGTTCCGGTGA
odorranaTranscripts_291_2	265	AC	6	p	46	310	CATGTGACCTTAAATTTCATAAACGA	ATTCAAGAGGTGGCTTGCCT
odorranaTranscripts_293_3	153	AC	8	c	3897	4049	GCCTACAGCTTATGACCAAAGTC	TTAAACGTCTGTGGATGGCTT
odorranaTranscripts_293_3	195	AC	8	c	3897	4091	GCCTACAGCTTATGACCAAAGTC	TGGTTTGAAAGATGAATCCG
odorranaTranscripts_293_3	154	AC	8	c	3896	4049	AGCCTACAGCTTATGACCAAAGTC	TTAAACGTCTGTGGATGGCTT
odorranaTranscripts_293_3	433	AC	8	c	3777	4209	GAGCAACCCATCAGAAATGG	CTCGAACGGCAAATGTAAGG
odorranaTranscripts_293_3	429	AC	8	c	3779	4207	GCAACCCATCAGAAATGGTC	CGAACGGCAAATGTAAGGAG
odorranaTranscripts_294_2	109	AG	5	p	3086	3194	CACACTCTGGAGGCAACCAT	GACTAGTGGAGCTGAGCGGA
odorranaTranscripts_294_2	106	AG	5	p	3079	3184	TCATCTGCACACTCTGGAGG	GCTGAGCGGAATTCAGAAGA
odorranaTranscripts_294_2	116	AG	5	p	3079	3194	TCATCTGCACACTCTGGAGG	GACTAGTGGAGCTGAGCGGA
odorranaTranscripts_297_2	320	AGG	5	p	273	592	ACGAACCAGTGCTGAGAAGC	CTCCAGACTTCGGAATGGTG
odorranaTranscripts_297_2	426	AGG	5	p	273	698	ACGAACCAGTGCTGAGAAGC	AGTGCAATGACCGCTTGATT
odorranaTranscripts_297_2	318	AGG	5	p	273	590	ACGAACCAGTGCTGAGAAGC	CCAGACTTCGGAATGGTGAC
odorranaTranscripts_29_2	223	AG	7	c	241	463	CCCTTCTCCTTTCTTTCCCA	TGTTAATGCGCCTCCTTCAT
odorranaTranscripts_29_2	217	AG	7	c	241	457	CCCTTCTCCTTTCTTTCCCA	TGCGCCTCCTTCATTTCTAA
odorranaTranscripts_29_2	232	AG	7	c	232	463	CCTCTCCCTCCCTTCTCCTT	TGTTAATGCGCCTCCTTCAT
odorranaTranscripts_29_2	119	AG	7	c	345	463	CACACACCCACCTTTCCTTC	TGTTAATGCGCCTCCTTCAT
odorranaTranscripts_29_2	168	AG	7	c	345	512	CACACACCCACCTTTCCTTC	GTTCTCCGTGTGGCAGAAAC
odorranaTranscripts_300_2	271	AT	7	p	4391	4661	TGGCGTTGTAGCTGTCAAGT	AGATGTGGGTCCATGCTTGT
odorranaTranscripts_300_2	273	AT	7	p	4391	4663	TGGCGTTGTAGCTGTCAAGT	CAAGATGTGGGTCCATGCTT
odorranaTranscripts_301_3	305	AGG	6	c	970	1274	GGTTTCAGTAGGGAAGCCGT	CCCATCTGCTTTCTCATTGG
odorranaTranscripts_301_3	327	AGG	6	c	970	1296	GGTTTCAGTAGGGAAGCCGT	AGCATTCTGTGCTTTGCTCC
odorranaTranscripts_301_3	223	AGG	6	c	970	1192	GGTTTCAGTAGGGAAGCCGT	GGGCATCTAAGGTGCAGTTG
odorranaTranscripts_301_3	394	AGG	6	c	800	1193	AGACCGAAAGCCACAACAAA	TGGGCATCTAAGGTGCAGTT
odorranaTranscripts_302_2	247	AGG	5	p	3	249	GGTATTGGTGGGTGAAGACC	AGCGAAAGATTTCCCACACA
odorranaTranscripts_302_2	205	AGG	5	p	3	207	GGTATTGGTGGGTGAAGACC	TCCTGTGTGGACTCCTTGGT
odorranaTranscripts_302_2	164	AGG	5	p	3	166	GGTATTGGTGGGTGAAGACC	TGTGAGCTGGAGTATTGCGA
odorranaTranscripts_305_2	146	AGT	5	p	1528	1673	GTGCCATGCTGCAATGTAAT	CCTTCTCTTCCTCCGGGTTA
odorranaTranscripts_305_2	162	AGT	5	p	1528	1689	GTGCCATGCTGCAATGTAAT	TGATGAGATGATTGGGCCTT
odorranaTranscripts_305_2	155	AGT	5	p	1528	1682	GTGCCATGCTGCAATGTAAT	ATGATTGGGCCTTCTCTTCC
odorranaTranscripts_305_2	393	AGT	5	p	1281	1673	CATGACAGGGAAGCCATCTC	CCTTCTCTTCCTCCGGGTTA
odorranaTranscripts_305_2	280	AGT	5	p	1394	1673	ATGGCTGATGTGAGCGAAAT	CCTTCTCTTCCTCCGGGTTA
odorranaTranscripts_305_2	409	AGT	5	p	1281	1689	CATGACAGGGAAGCCATCTC	TGATGAGATGATTGGGCCTT
odorranaTranscripts_307_2	375	AC	5	p	853	1227	AGGGAGGTTTAATGCATGGC	GCAGACAAGTCTGGCACTGA
odorranaTranscripts_307_2	136	AC	5	p	1092	1227	ACGCCAAATACAGAATTGCC	GCAGACAAGTCTGGCACTGA
odorranaTranscripts_309_3	360	AC	5	p	107	466	TTGGTTGTTAAAGGCTTGCTG	TGCCCTTCCTGTCCCTTAAT
odorranaTranscripts_30_2	430	AT	17	p	3557	3986	CACAATGTACACCAGCGCAC	CTGGGCTCAAAGGATACCTG
odorranaTranscripts_30_2	431	AT	17	p	3557	3987	CACAATGTACACCAGCGCAC	ACTGGGCTCAAAGGATACCTG
odorranaTranscripts_30_2	180	AT	17	p	3557	3736	CACAATGTACACCAGCGCAC	CTCCCAAATGACCACAATGC
odorranaTranscripts_30_2	368	AT	17	p	3369	3736	TCTGTGCTGCCCTGTCAATA	CTCCCAAATGACCACAATGC
odorranaTranscripts_30_2	446	AC	5	p	3744	4189	TGAGCTGAGAGGAGTGTTTGG	CAGGTCACTAGCCCTGCTGT
odorranaTranscripts_30_2	437	AC	5	p	3744	4180	TGAGCTGAGAGGAGTGTTTGG	AGCCCTGCTGTGTTTGTAGC
odorranaTranscripts_30_2	444	AC	5	p	3744	4187	TGAGCTGAGAGGAGTGTTTGG	GGTCACTAGCCCTGCTGTGT
odorranaTranscripts_311_3	145	AC	7	c	864	1008	TGCAGACGGGCTAAATTCTT	GCACGGTAGCCTGAACATAAA
odorranaTranscripts_311_3	149	AC	7	c	864	1012	TGCAGACGGGCTAAATTCTT	CATAGCACGGTAGCCTGAACA
odorranaTranscripts_311_3	324	AC	7	c	824	1147	GGATGCAACATGCTCAGAGA	TTTGTGCCTTGCAATCCTTT
odorranaTranscripts_311_3	284	AC	7	c	864	1147	TGCAGACGGGCTAAATTCTT	TTTGTGCCTTGCAATCCTTT
odorranaTranscripts_313_2	291	AT	6	p	1	291	AAAGCAAAGCATGGGAATTT	ACTGTTCGTGTCGTTTGGGT
odorranaTranscripts_313_2	285	AT	6	p	1	285	AAAGCAAAGCATGGGAATTT	CGTGTCGTTTGGGTATCTCC
odorranaTranscripts_313_2	295	AT	6	p	1	295	AAAGCAAAGCATGGGAATTT	GCACACTGTTCGTGTCGTTT
odorranaTranscripts_315_2	148	AG	5	c	73	220	CGGAAAGACACCGACCTACA	AGGTCCTCGAAGGTCTCCTG
odorranaTranscripts_315_2	206	AG	5	c	73	278	CGGAAAGACACCGACCTACA	ATCTGGAAATCCCTCTTCCG
odorranaTranscripts_315_2	214	AG	5	c	7	220	CACTCTCTCTGCCTCCTCCA	AGGTCCTCGAAGGTCTCCTG
odorranaTranscripts_315_2	445	AG	5	c	43	487	GACACGAGGAGGCAGAGAGA	GCAGATTGGCAGAACAGCTT
odorranaTranscripts_319_2	445	AT	9	p	3013	3457	CCTTCGCCAGTCTCTTCTCA	CAATCACTGGCCCTAACGAG
odorranaTranscripts_319_2	446	AT	9	p	3013	3458	CCTTCGCCAGTCTCTTCTCA	ACAATCACTGGCCCTAACGA
odorranaTranscripts_319_2	441	AT	9	p	3013	3453	CCTTCGCCAGTCTCTTCTCA	CACTGGCCCTAACGAGTGTC
odorranaTranscripts_321_3	138	AG	5	p	410	547	CAAGTATATCAGTTCTTGTTCCCTG	AAACTGGTGCCATTCTCTGC
odorranaTranscripts_321_3	139	AG	5	p	409	547	ACAAGTATATCAGTTCTTGTTCCCTG	AAACTGGTGCCATTCTCTGC
odorranaTranscripts_321_3	139	AG	5	p	410	548	CAAGTATATCAGTTCTTGTTCCCTG	TAAACTGGTGCCATTCTCTGC
odorranaTranscripts_321_3	122	AG	5	p	426	547	TGTTCCCTGCTCTCTTGACA	AAACTGGTGCCATTCTCTGC
odorranaTranscripts_321_3	123	AG	5	p	425	547	TTGTTCCCTGCTCTCTTGACA	AAACTGGTGCCATTCTCTGC
odorranaTranscripts_321_3	125	AG	5	p	423	547	TCTTGTTCCCTGCTCTCTTGA	AAACTGGTGCCATTCTCTGC
odorranaTranscripts_321_3	423	AG	5	p	125	547	TGAGAGGTGGAAGATGAGGG	AAACTGGTGCCATTCTCTGC
odorranaTranscripts_321_3	273	AG	5	p	426	698	TGTTCCCTGCTCTCTTGACA	TGTGACTTCTCCCTCTCCCA
odorranaTranscripts_323_2	437	AT	18	p	37	473	AACCACAAACACCATAAAGCG	AAGCTTCTGATTGCAGTGCC
odorranaTranscripts_323_2	436	AT	18	p	38	473	ACCACAAACACCATAAAGCG	AAGCTTCTGATTGCAGTGCC
odorranaTranscripts_324_2	109	AGG	6	p	1159	1267	AAGCAAACCAGCGAATCTGA	ATTGTCCCGATTCCTCCATT
odorranaTranscripts_324_2	148	AGG	6	p	1120	1267	TTAATGACACCAAGCGAGCC	ATTGTCCCGATTCCTCCATT
odorranaTranscripts_324_2	107	AGG	6	p	1161	1267	GCAAACCAGCGAATCTGAAA	ATTGTCCCGATTCCTCCATT
odorranaTranscripts_324_2	257	AGG	6	p	1156	1412	GACAAGCAAACCAGCGAATC	CATTCTGCAGGGATTTCAGG
odorranaTranscripts_324_2	297	AGG	6	p	1156	1452	GACAAGCAAACCAGCGAATC	GTCTGCTACATCTGCGGCTT
odorranaTranscripts_324_2	342	AGG	6	p	926	1267	AGCACGAGGTGAAGAGGTTG	ATTGTCCCGATTCCTCCATT
odorranaTranscripts_324_2	167	AG	5	c	2576	2742	TTTGTTGCTTGAATCTTGAATTTCT	TTTAACGCACTGCAGGAACTT
odorranaTranscripts_324_2	162	AG	5	c	2581	2742	TGCTTGAATCTTGAATTTCTTGAC	TTTAACGCACTGCAGGAACT
odorranaTranscripts_324_2	166	AG	5	c	2577	2742	TTGTTGCTTGAATCTTGAATTTCT	TTTAACGCACTGCAGGAACTT
odorranaTranscripts_324_2	332	AG	5	c	2523	2854	ATACTTGCTGGCCTGGATGA	GGCGTTAAATTCACTGGCTG
odorranaTranscripts_324_2	390	AG	5	c	2523	2912	ATACTTGCTGGCCTGGATGA	TCAGTCTGGATGGCAAAGGT
odorranaTranscripts_324_2	400	AG	5	c	2523	2922	ATACTTGCTGGCCTGGATGA	AGACCGGTCATCAGTCTGGA
odorranaTranscripts_325_2	287	AC	5	p	176	462	CCAAGGGACAGAACACACAA	GCATGGGCTGCATTATCTTC
odorranaTranscripts_325_2	336	AC	5	p	176	511	CCAAGGGACAGAACACACAA	GCATTTCAGCTGTACCTGGG
odorranaTranscripts_325_2	320	AC	5	p	176	495	CCAAGGGACAGAACACACAA	TGGGTGCAGGACTGAAACTT
odorranaTranscripts_327_2	406	AT	9	c	172	577	AAGAGGAAATGCAGCTGTACAAA	GCAGCAATAACTCGGACACC
odorranaTranscripts_327_2	405	AT	9	c	173	577	AGAGGAAATGCAGCTGTACAAA	GCAGCAATAACTCGGACACC
odorranaTranscripts_327_2	404	AT	9	c	174	577	GAGGAAATGCAGCTGTACAAA	GCAGCAATAACTCGGACACC
odorranaTranscripts_330_3	409	AC	5	c	2461	2869	TGTGTGACCAAATTCTCCCTG	TTGAGTTGTTGTTTGCGCTG
odorranaTranscripts_330_3	437	AC	5	c	2433	2869	GAGCAGACTTCACTGACTGGC	TTGAGTTGTTGTTTGCGCTG
odorranaTranscripts_330_3	411	AC	5	c	2459	2869	TCTGTGTGACCAAATTCTCCC	TTGAGTTGTTGTTTGCGCTG
odorranaTranscripts_330_3	423	AC	5	c	2326	2748	CAGACACACTGCACCCAAAC	TTTCATGCAGTTAAACATGACC
odorranaTranscripts_330_3	423	AC	5	c	2326	2748	CAGACACACTGCACCCAAAC	TTTCATGCAGTTAAACATGACCT
odorranaTranscripts_330_3	422	AC	5	c	2327	2748	AGACACACTGCACCCAAACC	TTTCATGCAGTTAAACATGACC
odorranaTranscripts_330_3	215	AC	5	p	2718	2932	GCTACTCTAGGTCATGTTTAACTGCAT	GCAGCAGTCTCTGCCTTTGT
odorranaTranscripts_330_3	303	AC	5	p	2718	3020	GCTACTCTAGGTCATGTTTAACTGCAT	ATAAGTGCAGCGCAATCACA
odorranaTranscripts_330_3	367	AC	7	p	2718	3084	GCTACTCTAGGTCATGTTTAACTGCAT	CACCGCACATTTCTTCCATT
odorranaTranscripts_330_3	384	AC	7	p	2718	3101	GCTACTCTAGGTCATGTTTAACTGCAT	AAATAAGCCAGCCACTGCAC
odorranaTranscripts_330_3	369	AC	7	p	2716	3084	CAGCTACTCTAGGTCATGTTTAACTGC	CACCGCACATTTCTTCCATT
odorranaTranscripts_330_3	291	AC	7	p	2794	3084	TGTGTCACAACACACATACATACA	CACCGCACATTTCTTCCATT
odorranaTranscripts_330_3	443	AC	7	p	2794	3236	TGTGTCACAACACACATACATACA	AAGCCACACATCCCTGAAGA
odorranaTranscripts_330_3	444	AC	7	p	2793	3236	GTGTGTCACAACACACATACATACA	AAGCCACACATCCCTGAAGA
odorranaTranscripts_330_3	105	AC	7	p	2995	3099	TTAACATGTGATTGCGCTGC	ATAAGCCAGCCACTGCACC
odorranaTranscripts_330_3	106	AC	7	p	2995	3100	TTAACATGTGATTGCGCTGC	AATAAGCCAGCCACTGCACC
odorranaTranscripts_330_3	104	AC	7	p	2995	3098	TTAACATGTGATTGCGCTGC	TAAGCCAGCCACTGCACC
odorranaTranscripts_330_3	188	AC	7	p	2914	3101	CAAAGGCAGAGACTGCTGCTA	AAATAAGCCAGCCACTGCAC
odorranaTranscripts_330_3	167	AC	7	p	2918	3084	GGCAGAGACTGCTGCTAACAC	CACCGCACATTTCTTCCATT
odorranaTranscripts_330_3	184	AC	7	p	2918	3101	GGCAGAGACTGCTGCTAACAC	AAATAAGCCAGCCACTGCAC
odorranaTranscripts_330_3	235	AC	7	p	2850	3084	CAGCGCAAACAACAACTCAA	CACCGCACATTTCTTCCATT
odorranaTranscripts_330_3	252	AC	7	p	2850	3101	CAGCGCAAACAACAACTCAA	AAATAAGCCAGCCACTGCAC
odorranaTranscripts_330_3	239	AC	7	p	2850	3088	CAGCGCAAACAACAACTCAA	ACTGCACCGCACATTTCTTC
odorranaTranscripts_330_3	236	AC	7	p	3001	3236	TGTGATTGCGCTGCACTTAT	AAGCCACACATCCCTGAAGA
odorranaTranscripts_330_3	242	AC	7	p	2995	3236	TTAACATGTGATTGCGCTGC	AAGCCACACATCCCTGAAGA
odorranaTranscripts_330_3	347	AC	7	p	3001	3347	TGTGATTGCGCTGCACTTAT	GGCTCTGTCGCTAGCTTGAC
odorranaTranscripts_334_2	133	AG	10	p	1779	1911	TTCCACCACATTCTCACTAGCA	GTATGCTGCAACCAACCGA
odorranaTranscripts_334_2	144	AG	10	p	1779	1922	TTCCACCACATTCTCACTAGCA	CATAAGTTGGCGTATGCTGC
odorranaTranscripts_334_2	132	AG	10	p	1780	1911	TCCACCACATTCTCACTAGCAG	GTATGCTGCAACCAACCGA
odorranaTranscripts_334_2	442	AG	10	p	1470	1911	TACGCTGTAGCTGCCTCTCC	GTATGCTGCAACCAACCGA
odorranaTranscripts_334_2	299	AG	10	p	1714	2012	CTGCAATCCACATTGACCCT	TAAAGCAAACAAATGTGCGG
odorranaTranscripts_334_2	397	AG	10	p	1526	1922	GCCTGAAAGCATTTGTTTGG	CATAAGTTGGCGTATGCTGC
odorranaTranscripts_336_2	195	AAT	6	p	2454	2648	TGGGTAGAGGACCTGGGATT	GCAACCTGTTGGCGCTAT
odorranaTranscripts_336_2	162	AAT	6	p	2487	2648	GTTGCTGCCTGGAGTGTTCT	GCAACCTGTTGGCGCTAT
odorranaTranscripts_336_2	198	AAT	6	p	2451	2648	AGATGGGTAGAGGACCTGGG	GCAACCTGTTGGCGCTAT
odorranaTranscripts_336_2	445	AAT	6	p	2454	2898	TGGGTAGAGGACCTGGGATT	ACCATCCACAACCACTGTCC
odorranaTranscripts_336_2	412	AAT	6	p	2487	2898	GTTGCTGCCTGGAGTGTTCT	ACCATCCACAACCACTGTCC
odorranaTranscripts_336_2	449	AAT	6	p	2454	2902	TGGGTAGAGGACCTGGGATT	CCTCACCATCCACAACCACT
odorranaTranscripts_339_3	233	AT	7	c	103	335	TTTGCCTCCGCATACAAATTA	CTCAACCCGGAAGGAAGACT
odorranaTranscripts_339_3	434	AT	7	c	103	536	TTTGCCTCCGCATACAAATTA	ACAGCAGGACCACCAGGTAA
odorranaTranscripts_342_2	130	AAT	6	c	236	365	TGCTGTACAAACTGTTGGCG	CCATGCAGGAATAATCAGCTTT
odorranaTranscripts_342_2	130	AAT	6	c	236	365	TGCTGTACAAACTGTTGGCG	CCATGCAGGAATAATCAGCTT
odorranaTranscripts_342_2	130	AAT	6	c	236	365	TGCTGTACAAACTGTTGGCG	CCATGCAGGAATAATCAGCTTTA
odorranaTranscripts_342_2	432	AAT	6	c	236	667	TGCTGTACAAACTGTTGGCG	CCTGTTGATGACAGCAGGAA
odorranaTranscripts_342_2	337	AAT	6	c	236	572	TGCTGTACAAACTGTTGGCG	TTCGGTTTGAAGATCTTTCCC
odorranaTranscripts_342_2	418	AAT	6	c	155	572	AGCTCTCAGGAGCAGAGCCT	TTCGGTTTGAAGATCTTTCCC
odorranaTranscripts_344_2	169	ACT	5	p	1508	1676	GCAGGCCCAAAGAGTGAAA	CATTCTCAATGCCTGCTTTATTT
odorranaTranscripts_344_2	170	ACT	5	p	1508	1677	GCAGGCCCAAAGAGTGAAA	ACATTCTCAATGCCTGCTTTA
odorranaTranscripts_344_2	169	ACT	5	p	1508	1676	GCAGGCCCAAAGAGTGAAA	CATTCTCAATGCCTGCTTTATT
odorranaTranscripts_344_2	306	ACT	5	p	1371	1676	GAGGAGCACAGGAGCTGAAA	CATTCTCAATGCCTGCTTTATTT
odorranaTranscripts_344_2	307	ACT	5	p	1371	1677	GAGGAGCACAGGAGCTGAAA	ACATTCTCAATGCCTGCTTTA
odorranaTranscripts_344_2	307	ACT	5	p	1370	1676	AGAGGAGCACAGGAGCTGAA	CATTCTCAATGCCTGCTTTATTT
odorranaTranscripts_344_2	178	ACT	5	p	1500	1677	ATAGAGAGGCAGGCCCAAAG	ACATTCTCAATGCCTGCTTTA
odorranaTranscripts_344_2	424	ACT	5	p	1500	1923	ATAGAGAGGCAGGCCCAAAG	TCCAGACCCATCTCCACAGT
odorranaTranscripts_344_2	387	AGG	7	p	202	588	CGCACTCATGGACTGCTAGA	GATGGACGAGATTCAGGTGG
odorranaTranscripts_344_2	380	AGG	7	p	209	588	ATGGACTGCTAGACCGATGG	GATGGACGAGATTCAGGTGG
odorranaTranscripts_344_2	381	AGG	7	p	202	582	CGCACTCATGGACTGCTAGA	CGAGATTCAGGTGGTCTGCT
odorranaTranscripts_344_2	211	AGG	7	p	119	329	TGTTGAAGCTGATCGGGAAT	AACCGAATCTGGTGTCCGTA
odorranaTranscripts_344_2	352	AGG	7	p	119	470	TGTTGAAGCTGATCGGGAAT	GAATGTTCCTCAGACGCTGC
odorranaTranscripts_344_2	374	AGG	7	p	119	492	TGTTGAAGCTGATCGGGAAT	CCTCTGTGGGAGAGCTTCTG
odorranaTranscripts_345_3	170	AGAT	8	p	193	362	TCATCCAGTGTCTATCCTACCTGTC	ACAAGATATATGGATGATAGAGGGA
odorranaTranscripts_345_3	170	AGAT	8	p	193	362	TCATCCAGTGTCTATCCTACCTG	ACAAGATATATGGATGATAGAGGGA
odorranaTranscripts_345_3	169	AGAT	8	p	194	362	CATCCAGTGTCTATCCTACCTGTC	ACAAGATATATGGATGATAGAGGGA
odorranaTranscripts_345_3	303	AT	7	c	60	362	TCTGTGTATATCCCACTTGTCTAACT	ACAAGATATATGGATGATAGAGGGA
odorranaTranscripts_345_3	309	AT	7	c	54	362	TTTCTATCTGTGTATATCCCACTTGT	ACAAGATATATGGATGATAGAGGGA
odorranaTranscripts_345_3	304	AT	7	c	59	362	ATCTGTGTATATCCCACTTGTCTAACT	ACAAGATATATGGATGATAGAGGGA
odorranaTranscripts_345_3	156	AT	7	c	54	209	TTTCTATCTGTGTATATCCCACTTGTC	GGATAGACACTGGATGATAGTAGGTG
odorranaTranscripts_345_3	156	AT	7	c	54	209	TTTCTATCTGTGTATATCCCACTTGTC	GGATAGACACTGGATGATAGTAGGTGA
odorranaTranscripts_345_3	157	AT	7	c	54	210	TTTCTATCTGTGTATATCCCACTTGTC	AGGATAGACACTGGATGATAGTAGGTG
odorranaTranscripts_349_2	273	AG	5	p	172	444	GGGATTGGGTTAACGAGGAG	ATCGATGGAGCAGCTGAGAG
odorranaTranscripts_349_2	312	AG	5	p	172	483	GGGATTGGGTTAACGAGGAG	GTTGGATTTGTTCAGCCAGG
odorranaTranscripts_349_2	114	AG	5	p	172	285	GGGATTGGGTTAACGAGGAG	TATTCCGCTTCTCGCTGTTC
odorranaTranscripts_34_2	438	AGG	6	p	1445	1882	CTAACGTCTTCCTGCCCTCC	TCCAAACCAACCAACCTTTG
odorranaTranscripts_34_2	378	AGG	6	p	1358	1735	AGCAGAGAGAAGGCAGGTCA	GGGTCACCTGATCTATCGCA
odorranaTranscripts_34_2	228	AT	8	p	119	346	TACATGTGCAGTGCAGGTCA	GGACATCAGCCGGTGACTAC
odorranaTranscripts_34_2	416	AT	8	p	119	534	TACATGTGCAGTGCAGGTCA	AACTGCAAATCTCTGAGGCG
odorranaTranscripts_34_2	336	AT	8	p	119	454	TACATGTGCAGTGCAGGTCA	GTTGGAATACGAACCGTCCA
odorranaTranscripts_34_2	184	AT	8	p	163	346	GGCACACAAGCAGGACTCTC	GGACATCAGCCGGTGACTAC
odorranaTranscripts_34_2	372	AT	8	p	163	534	GGCACACAAGCAGGACTCTC	AACTGCAAATCTCTGAGGCG
odorranaTranscripts_34_2	292	AT	8	p	163	454	GGCACACAAGCAGGACTCTC	GTTGGAATACGAACCGTCCA
odorranaTranscripts_353_2	187	AC	5	p	1074	1260	TCTGCGTTATTTCACAGCCC	CGATGAAATTCAAGGTGTATATTGAG
odorranaTranscripts_353_2	189	AC	5	p	1074	1262	TCTGCGTTATTTCACAGCCC	GACGATGAAATTCAAGGTGTATATTG
odorranaTranscripts_353_2	187	AC	5	p	1074	1260	TCTGCGTTATTTCACAGCCC	CGATGAAATTCAAGGTGTATATTG
odorranaTranscripts_353_2	398	AC	5	p	1074	1471	TCTGCGTTATTTCACAGCCC	ACAGCAGGGACTCCTAACGG
odorranaTranscripts_353_2	397	AC	5	p	1074	1470	TCTGCGTTATTTCACAGCCC	CAGCAGGGACTCCTAACGG
odorranaTranscripts_353_2	358	AC	5	p	1114	1471	CCATTGTTAGGCGTTTACCC	ACAGCAGGGACTCCTAACGG
odorranaTranscripts_355_2	159	AC	5	p	23	181	AATTGAATGTTTCATGATGTGTTT	TTCATGCAGCACCACAGTTC
odorranaTranscripts_355_2	164	AC	5	p	23	186	AATTGAATGTTTCATGATGTGTTT	CTTCATTCATGCAGCACCAC
odorranaTranscripts_355_2	128	AC	5	p	23	150	AATTGAATGTTTCATGATGTGTTT	AGCAATGAGTCAATGGCTGG
odorranaTranscripts_356_2	275	AT	5	p	1110	1384	TGCCGACATCTGAATTCTCC	TTGCAACCGCCATATTCTCT
odorranaTranscripts_356_2	279	AT	5	p	1110	1388	TGCCGACATCTGAATTCTCC	CAAATTGCAACCGCCATATT
odorranaTranscripts_358_2	327	AGAT	9	c	7	333	GCTCATTTACTAAGTTCTGGAGCA	TTTCAGCAGTGTGAAGCCAA
odorranaTranscripts_358_2	340	AGAT	9	c	7	346	GCTCATTTACTAAGTTCTGGAGCA	CCAATCCCTGTTGTTTCAGC
odorranaTranscripts_35_2	137	AGG	5	p	1557	1693	TACCGTGCCTGTGCCTGT	CCCTCAGCTCACTGATCTCC
odorranaTranscripts_35_2	133	AGG	5	p	1561	1693	GTGCCTGTGCCTGTCCTG	CCCTCAGCTCACTGATCTCC
odorranaTranscripts_35_2	135	AGG	5	p	1557	1691	TACCGTGCCTGTGCCTGT	CTCAGCTCACTGATCTCCGA
odorranaTranscripts_35_2	212	AGG	5	p	1443	1654	GCTGCTGCATGTTCTTCTCC	GGAGGAGCTGCTGGAAGAAT
odorranaTranscripts_35_2	202	AGG	5	p	1442	1643	TGCTGCTGCATGTTCTTCTC	TGGAAGAATTCCGCAAACAG
odorranaTranscripts_35_2	311	AGG	5	p	1442	1752	TGCTGCTGCATGTTCTTCTC	TGCCTACTCCTGTGCTGTGA
odorranaTranscripts_35_2	445	AGG	5	p	1442	1886	TGCTGCTGCATGTTCTTCTC	TTCCCAGGACACAATGATCC
odorranaTranscripts_35_2	406	AGG	5	p	1442	1847	TGCTGCTGCATGTTCTTCTC	ACCGGATCGATCTGTACCCT
odorranaTranscripts_362_2	194	AT	5	p	638	831	GGTCATGTGATTGAGTGCCA	TGCCTACGGGAGGATCTACA
odorranaTranscripts_362_2	201	AT	5	p	631	831	TGGAGCTGGTCATGTGATTG	TGCCTACGGGAGGATCTACA
odorranaTranscripts_363_3	210	ACC	6	c	1964	2173	ATGAATCACACGGTCAACCC	CATCCTGGTGGACAGAGACC
odorranaTranscripts_363_3	211	ACC	6	c	1964	2174	ATGAATCACACGGTCAACCC	GCATCCTGGTGGACAGAGAC
odorranaTranscripts_363_3	445	ACG	6	p	2516	2960	GGCAGCATTCTCCCTCTCTT	AGACCATGGGAAAGGTGGAT
odorranaTranscripts_363_3	320	ACG	6	p	2641	2960	TCACAGCCACGATCACTTTG	AGACCATGGGAAAGGTGGAT
odorranaTranscripts_363_3	134	AGG	7	p	5108	5241	ACCTCGATGTGCAGATGGTC	CAGAGGAGAAGCCTCCACAA
odorranaTranscripts_363_3	155	AGG	7	p	5108	5262	ACCTCGATGTGCAGATGGTC	ATACAAGGAAGGCCTCACCC
odorranaTranscripts_363_3	109	AGG	7	p	5108	5216	ACCTCGATGTGCAGATGGTC	AGCTGCATGGACAGAGGTGT
odorranaTranscripts_363_3	207	AGG	7	p	5035	5241	GCCATGCTTCATCCTCATCT	CAGAGGAGAAGCCTCCACAA
odorranaTranscripts_363_3	389	AGG	7	p	4853	5241	GCTTCTTCCTGCCAACTCTG	CAGAGGAGAAGCCTCCACAA
odorranaTranscripts_363_3	312	AGG	7	p	4930	5241	CGGCTCTTCTCTCTTCCTCC	CAGAGGAGAAGCCTCCACAA
odorranaTranscripts_363_3	156	AGG	7	p	5086	5241	TTTCCTTGTGCTCTGGTGGT	CAGAGGAGAAGCCTCCACAA
odorranaTranscripts_363_3	313	AGG	7	p	4929	5241	GCGGCTCTTCTCTCTTCCTC	CAGAGGAGAAGCCTCCACAA
odorranaTranscripts_363_3	381	AGG	7	p	4930	5310	CGGCTCTTCTCTCTTCCTCC	CTGATAAGCCATCTGTGCCC
odorranaTranscripts_363_3	225	AGG	7	p	5086	5310	TTTCCTTGTGCTCTGGTGGT	CTGATAAGCCATCTGTGCCC
odorranaTranscripts_366_2	327	AGC	5	p	1597	1923	TGGCATGGGAACAGTTATGA	GACTGCACAGAGCCCTCATT
odorranaTranscripts_366_2	356	AGC	5	p	1597	1952	TGGCATGGGAACAGTTATGA	CAGCATGTGGACATTTCAGC
odorranaTranscripts_368_2	423	AC	8	p	160	582	CAACAGAGATATTGACCAGGCA	CCCTCAAAGCGGAATGAAGT
odorranaTranscripts_368_2	423	AC	8	p	160	582	CAACAGAGATATTGACCAGGCA	CCCTCAAAGCGGAATGAAG
odorranaTranscripts_368_2	378	AC	8	p	160	537	CAACAGAGATATTGACCAGGCA	TTGTAAGGTTGGTTTGGGACA
odorranaTranscripts_36_3	207	AGC	5	p	1589	1795	TGTCAGCCATGTCCAACAAC	TCATTAAAGCCCTCCGATCA
odorranaTranscripts_36_3	282	AGC	5	p	1514	1795	CACCTTCAACAAGACCAGGG	TCATTAAAGCCCTCCGATCA
odorranaTranscripts_36_3	419	AGC	5	p	1377	1795	GCTCCATCCTGGAGTCAGTG	TCATTAAAGCCCTCCGATCA
odorranaTranscripts_36_3	382	AGC	5	p	1589	1970	TGTCAGCCATGTCCAACAAC	TCCCTAGGACCTCTTCGGTC
odorranaTranscripts_371_3	308	AGT	5	p	1144	1451	CCTTTGCATCAACTTCTGGG	TAATGTTGCAAGCCTTCGGT
odorranaTranscripts_371_3	423	AGT	5	p	1029	1451	TCCTCGTCTTCTTCTGCCAC	TAATGTTGCAAGCCTTCGGT
odorranaTranscripts_371_3	385	AGT	5	p	1283	1667	AAAGAAATCTGGTGGGAGGC	TGCAGAACTGAAAGGCACAA
odorranaTranscripts_372_2	112	AT	5	p	1492	1603	AGCATGGAAAGCTATGAGCAG	TTCGATAAAGGATACCTCAGGG
odorranaTranscripts_372_2	112	AT	5	p	1492	1603	AGCATGGAAAGCTATGAGCA	TTCGATAAAGGATACCTCAGGG
odorranaTranscripts_372_2	188	AT	5	p	1416	1603	TCTGCCTCCTGGAACTCTTC	TTCGATAAAGGATACCTCAGGG
odorranaTranscripts_372_2	189	AT	5	p	1415	1603	GTCTGCCTCCTGGAACTCTTC	TTCGATAAAGGATACCTCAGGG
odorranaTranscripts_372_2	190	AT	5	p	1414	1603	CGTCTGCCTCCTGGAACTCT	TTCGATAAAGGATACCTCAGGG
odorranaTranscripts_372_2	186	AT	5	p	1418	1603	TGCCTCCTGGAACTCTTCTG	TTCGATAAAGGATACCTCAGGG
odorranaTranscripts_372_2	185	AT	5	p	1418	1602	TGCCTCCTGGAACTCTTCTG	TCGATAAAGGATACCTCAGGG
odorranaTranscripts_372_2	283	AT	5	p	1532	1814	TTCTATGGCCTGCTGTGGTT	GAAGCACCCACCACTTCATC
odorranaTranscripts_372_2	397	AT	5	p	1418	1814	TGCCTCCTGGAACTCTTCTG	GAAGCACCCACCACTTCATC
odorranaTranscripts_379_2	132	AGG	5	p	450	581	TGGTAAAGACGACCATCAGTC	ACTGCACAGGAAAGCGAAAC
odorranaTranscripts_379_2	419	AGG	5	p	446	864	AGAATGGTAAAGACGACCATCA	GGGTATGCCTCTCCTGGACT
odorranaTranscripts_379_2	390	AGG	5	p	475	864	TCCTCCTCTTCCTCCTCCTC	GGGTATGCCTCTCCTGGACT
odorranaTranscripts_379_2	107	AGG	5	p	475	581	TCCTCCTCTTCCTCCTCCTC	ACTGCACAGGAAAGCGAAAC
odorranaTranscripts_379_2	206	AGG	5	p	475	680	TCCTCCTCTTCCTCCTCCTC	AGAGTGAAGGCCATGCTGAC
odorranaTranscripts_379_2	263	AGG	5	p	277	539	CAAATGCTTTAAACCGCCAG	CTTCCTGCAGAGGAACAGGA
odorranaTranscripts_379_2	399	AGG	5	p	134	532	CCATATTTCCATCCCAGCAA	CAGAGGAACAGGAGGCTGAA
odorranaTranscripts_37_2	198	AG	5	p	62	259	ACTATAACCCGCCAGAAGGG	CAGGATGCAAAGCAGAGGAG
odorranaTranscripts_37_2	193	AG	5	p	62	254	ACTATAACCCGCCAGAAGGG	TGCAAAGCAGAGGAGGATCT
odorranaTranscripts_37_2	142	AG	5	p	62	203	ACTATAACCCGCCAGAAGGG	ATATGCTCCTCCCACCTCCT
odorranaTranscripts_37_2	244	AG	5	p	16	259	AGTCTGTAGATTGGCGCTGC	CAGGATGCAAAGCAGAGGAG
odorranaTranscripts_37_2	239	AG	5	p	16	254	AGTCTGTAGATTGGCGCTGC	TGCAAAGCAGAGGAGGATCT
odorranaTranscripts_37_2	188	AG	5	p	16	203	AGTCTGTAGATTGGCGCTGC	ATATGCTCCTCCCACCTCCT
odorranaTranscripts_381_2	298	AGG	5	p	272	569	ACATCCAAGTCTCCATGTCTTT	CTGAGTGGTGGCCTTACACC
odorranaTranscripts_381_2	340	AGG	5	p	272	611	ACATCCAAGTCTCCATGTCTTT	TGTCCTGCGCAAGTATCTGA
odorranaTranscripts_381_2	359	AGG	5	p	272	630	ACATCCAAGTCTCCATGTCTTT	CTCCTCAGAGCCGTGTGTCT
odorranaTranscripts_381_2	439	AGG	5	p	131	569	GTACAATCCGCAAGAAACGC	CTGAGTGGTGGCCTTACACC
odorranaTranscripts_381_2	319	AGG	5	p	131	449	GTACAATCCGCAAGAAACGC	CTCCTCTTCTTCCTCCTCCG
odorranaTranscripts_383_2	324	AT	6	p	113	436	CGACCAAGCTTCACGTTCAT	AGGTTGATTGCCTCTTGCTG
odorranaTranscripts_383_2	314	AT	6	p	113	426	CGACCAAGCTTCACGTTCAT	CCTCTTGCTGCCAAAGGTTA
odorranaTranscripts_383_2	394	AT	6	p	113	506	CGACCAAGCTTCACGTTCAT	AGCTGGAATGGAATTTGTGC
odorranaTranscripts_384_2	333	AT	8	c	972	1304	TGGGAACATCCAATCACCTC	GGGAAGTGAGCTCCGATTCT
odorranaTranscripts_384_2	320	AT	8	c	985	1304	TCACCTCCGAACAAGAAGGA	GGGAAGTGAGCTCCGATTCT
odorranaTranscripts_384_2	330	AT	8	c	975	1304	GAACATCCAATCACCTCCGA	GGGAAGTGAGCTCCGATTCT
odorranaTranscripts_384_2	438	AG	9	p	152	589	GTTGGTGAAGAAGGAGGCAA	GTGGTGGCACTCTTGGTAGC
odorranaTranscripts_384_2	433	AG	9	p	152	584	GTTGGTGAAGAAGGAGGCAA	GGCACTCTTGGTAGCCCTCT
odorranaTranscripts_384_2	130	AG	9	p	152	281	GTTGGTGAAGAAGGAGGCAA	GGCTGTCTGGAGGAAGGAGT
odorranaTranscripts_384_2	275	AG	9	p	173	447	TCTCTCCACAAAGAGGGCAG	CAGTAAGTGGTCGGTCGGTC
odorranaTranscripts_384_2	176	AG	9	p	173	348	TCTCTCCACAAAGAGGGCAG	CCCTCTCTTTCTCCCAAGGA
odorranaTranscripts_385_2	161	AGG	6	p	1141	1301	TTCATTGGTAGCGGTATGGC	AGGAGGTTGGATTGGAAGGA
odorranaTranscripts_385_2	166	AGG	6	p	1141	1306	TTCATTGGTAGCGGTATGGC	CAATCAGGAGGTTGGATTGG
odorranaTranscripts_385_2	429	AGG	6	p	1141	1569	TTCATTGGTAGCGGTATGGC	TGCATTTGGGATGATGTTCA
odorranaTranscripts_385_2	419	AGG	6	p	883	1301	CAACTGCTGCAAAGGGAACT	AGGAGGTTGGATTGGAAGGA
odorranaTranscripts_385_2	422	AGG	6	p	880	1301	ATTCAACTGCTGCAAAGGGA	AGGAGGTTGGATTGGAAGGA
odorranaTranscripts_38_2	130	AT	5	p	463	592	GCTTGCTAATGCTGGGAAGA	GAACATGAAGAGTGAATGGTTTG
odorranaTranscripts_38_2	135	AT	5	p	463	597	GCTTGCTAATGCTGGGAAGA	AACAAGAACATGAAGAGTGAATGG
odorranaTranscripts_38_2	316	AT	5	p	277	592	GTGTTCCATCTCTCGCTGCT	GAACATGAAGAGTGAATGGTTTG
odorranaTranscripts_38_2	360	AT	5	p	233	592	TCTAGTCGCCACTGGAGGAG	GAACATGAAGAGTGAATGGTTTG
odorranaTranscripts_39_2	110	AG	5	p	880	989	CGGAGTCTGCCACATCTTTC	AAATAGGTGGTAGGGAGTGGG
odorranaTranscripts_39_2	123	AG	5	p	868	990	ATTCCTCTCAGGCGGAGTCT	GAAATAGGTGGTAGGGAGTGGG
odorranaTranscripts_39_2	345	AG	5	p	661	1005	GAGAAGCGCCTCTTCACAAA	GGGCACAACGACAATGAAAT
odorranaTranscripts_39_2	334	AG	5	p	672	1005	CTTCACAAACTTTCACCGCC	GGGCACAACGACAATGAAAT
odorranaTranscripts_39_2	311	AG	5	p	880	1190	CGGAGTCTGCCACATCTTTC	CTGTTCTTTGTTCCCATCGC
odorranaTranscripts_40_4	292	ACG	5	p	1183	1474	ATGGCGTGCCTGATACTGTT	CTGCAATCAGCGATCACAAG
odorranaTranscripts_40_4	267	ACG	5	p	1208	1474	AGTTCAGATTCCCTGCACCA	CTGCAATCAGCGATCACAAG
odorranaTranscripts_40_4	323	ACG	5	p	1152	1474	AGGATGCCCTCCGTTTACAT	CTGCAATCAGCGATCACAAG
odorranaTranscripts_41_2	127	AC	8	p	248	374	CAAACATAAACGTTTGAGCCC	ACGAACACTCCCTCAAGGC
odorranaTranscripts_41_2	125	AC	8	p	248	372	CAAACATAAACGTTTGAGCCC	GAACACTCCCTCAAGGCACC
odorranaTranscripts_41_2	124	AC	8	p	248	371	CAAACATAAACGTTTGAGCCC	AACACTCCCTCAAGGCACC
odorranaTranscripts_41_2	241	AC	8	p	134	374	TAGCCAAGCGTTAGCAGAGG	ACGAACACTCCCTCAAGGC
odorranaTranscripts_41_2	264	AC	8	p	111	374	AGAACCAGGTTTCCTCTGGG	ACGAACACTCCCTCAAGGC
odorranaTranscripts_41_2	248	AC	8	p	127	374	TGGGATCTAGCCAAGCGTTA	ACGAACACTCCCTCAAGGC
odorranaTranscripts_42_2	148	AG	5	p	139	286	GCAAATTGGACTGTCAGCAA	TGACCTCTCCAGAGTCCATTG
odorranaTranscripts_42_2	148	AG	5	p	139	286	GCAAATTGGACTGTCAGCAAC	TGACCTCTCCAGAGTCCATTG
odorranaTranscripts_42_2	149	AG	5	p	138	286	AGCAAATTGGACTGTCAGCA	TGACCTCTCCAGAGTCCATTG
odorranaTranscripts_42_2	275	AG	5	p	139	413	GCAAATTGGACTGTCAGCAA	TTAAGCCTTTCAGTGGCAGC
odorranaTranscripts_42_2	275	AG	5	p	139	413	GCAAATTGGACTGTCAGCAAC	TTAAGCCTTTCAGTGGCAGC
odorranaTranscripts_42_2	276	AG	5	p	138	413	AGCAAATTGGACTGTCAGCA	TTAAGCCTTTCAGTGGCAGC
odorranaTranscripts_42_2	125	AGG	5	c	2401	2525	TCGATTTCTGGGAGATCTGTTC	CTGGACAAGGAAGCCAGGA
odorranaTranscripts_42_2	148	AGG	5	c	2378	2525	TTTGTTTAATCTCTTCGCGGTT	CTGGACAAGGAAGCCAGGA
odorranaTranscripts_42_2	373	AGG	5	c	2209	2581	TTTAATTCAGCTGCAACGCA	AGACAATGCTGAGGAGCAGG
odorranaTranscripts_42_2	432	AGG	5	c	2209	2640	TTTAATTCAGCTGCAACGCA	CCTGACGTGAAAGAGGAGGA
odorranaTranscripts_42_2	346	AGG	5	c	2209	2554	TTTAATTCAGCTGCAACGCA	GCAGACAGGTGAAGAGGGTG
odorranaTranscripts_44_2	427	AT	16	p	974	1400	GGGTCAATTATGATGCCAGC	GAAAGCGCAGCAGTTCAAAT
odorranaTranscripts_44_2	430	AT	16	p	971	1400	CCTGGGTCAATTATGATGCC	GAAAGCGCAGCAGTTCAAAT
odorranaTranscripts_45_2	353	AAG	5	p	429	781	TTCCTGAGTGTCGTTGCAGA	GCGTGTTCGGAATCTTGTTC
odorranaTranscripts_45_2	318	AAG	5	p	429	746	TTCCTGAGTGTCGTTGCAGA	GCACTCGGATTTGTGTCCTC
odorranaTranscripts_45_2	449	AAG	5	p	429	877	TTCCTGAGTGTCGTTGCAGA	TCAGCTGCTCCAAGGTCTTC
odorranaTranscripts_49_2	215	AAT	5	p	2765	2979	ACAGGAGTCGCTGGAAGTTG	CAATTGGAGAGTCCCAGCAA
odorranaTranscripts_49_2	401	AAT	5	p	2579	2979	TTCACCAGGTGTATGGAGGG	CAATTGGAGAGTCCCAGCAA
odorranaTranscripts_49_2	428	AAT	5	p	2552	2979	CACCAGACCCGATACTCCAA	CAATTGGAGAGTCCCAGCAA
odorranaTranscripts_50_2	421	AG	6	p	2454	2874	AAACACCTGCACTTGCAACA	GACCAACAATAGGCAGCCAG
odorranaTranscripts_50_2	323	AG	6	p	2454	2776	AAACACCTGCACTTGCAACA	GACTCCCACAACTAATGGCG
odorranaTranscripts_50_2	423	AG	6	p	2354	2776	GGCATCAGACTGCTGGAAAC	GACTCCCACAACTAATGGCG
odorranaTranscripts_50_2	362	AG	6	p	2355	2716	GCATCAGACTGCTGGAAACC	ATCTCCTGGCTGCATGTTGT
odorranaTranscripts_50_2	380	AC	5	p	609	988	GTCTGCCACTGTCCAGAACC	TCGGACCCAATTCTTCTTGA
odorranaTranscripts_50_2	419	AC	5	p	609	1027	GTCTGCCACTGTCCAGAACC	TGGTCAACACTCCCTGACCT
odorranaTranscripts_50_2	387	AC	5	p	602	988	TGTTGGTGTCTGCCACTGTC	TCGGACCCAATTCTTCTTGA
odorranaTranscripts_53_2	157	AC	5	c	845	1001	TCCAGAGGAGCCAGAGGTATC	TATACAAATGAGGCCCGAGG
odorranaTranscripts_53_2	161	AC	5	c	845	1005	TCCAGAGGAGCCAGAGGTATC	GGTTTATACAAATGAGGCCCG
odorranaTranscripts_53_2	156	AC	5	c	846	1001	CCAGAGGAGCCAGAGGTATC	TATACAAATGAGGCCCGAGG
odorranaTranscripts_53_2	221	AC	5	c	843	1063	CTTCCAGAGGAGCCAGAGGT	TGTGTGATGTGCATTGGATG
odorranaTranscripts_53_2	159	AC	5	c	843	1001	CTTCCAGAGGAGCCAGAGGT	TATACAAATGAGGCCCGAGG
odorranaTranscripts_53_2	224	AC	5	c	840	1063	TCTCTTCCAGAGGAGCCAGA	TGTGTGATGTGCATTGGATG
odorranaTranscripts_53_2	414	AC	5	c	843	1256	CTTCCAGAGGAGCCAGAGGT	CCTAACCAAGAAAGCTGGGC
odorranaTranscripts_53_2	315	AC	5	c	749	1063	TCAGAAGGATTCACGCACCT	TGTGTGATGTGCATTGGATG
odorranaTranscripts_53_2	364	AC	5	c	843	1206	CTTCCAGAGGAGCCAGAGGT	TTTGCAAATCCATAGGAGGC
odorranaTranscripts_55_2	192	ACG	6	p	1960	2151	ACCAAGGGCTGATACTGGC	GAGCCCTGCACAGCTAAGAA
odorranaTranscripts_55_2	193	ACG	6	p	1957	2149	CGCACCAAGGGCTGATACT	GCCCTGCACAGCTAAGAAGA
odorranaTranscripts_55_2	259	ACG	6	p	1893	2151	TGGTTACAACCGGTTTCTGG	GAGCCCTGCACAGCTAAGAA
odorranaTranscripts_55_2	254	ACG	6	p	1896	2149	TTACAACCGGTTTCTGGGAA	GCCCTGCACAGCTAAGAAGA
odorranaTranscripts_55_2	225	ACG	6	p	1942	2166	ACAAGGCACTCTCTTCGCAC	TGCTGAGAGAGAATGGAGCC
odorranaTranscripts_55_2	208	ACG	6	p	1942	2149	ACAAGGCACTCTCTTCGCAC	GCCCTGCACAGCTAAGAAGA
odorranaTranscripts_55_2	324	ACG	6	p	1843	2166	GGGCTTAGGTTGAGCCTGAT	TGCTGAGAGAGAATGGAGCC
odorranaTranscripts_55_2	307	ACG	6	p	1843	2149	GGGCTTAGGTTGAGCCTGAT	GCCCTGCACAGCTAAGAAGA
odorranaTranscripts_56_2	176	AC	5	p	2250	2425	CAGAGCACTTGTGTTCGCAG	TCGTTTCCACCTGTGTTAAGAA
odorranaTranscripts_56_2	177	AC	5	p	2250	2426	CAGAGCACTTGTGTTCGCAG	CTCGTTTCCACCTGTGTTAAGAA
odorranaTranscripts_56_2	175	AC	5	p	2251	2425	AGAGCACTTGTGTTCGCAGA	TCGTTTCCACCTGTGTTAAGAA
odorranaTranscripts_57_2	262	AC	5	p	2966	3227	TCCATAGCTTACCGCAGCAT	TAATGCTGCCAGTCTTGTGC
odorranaTranscripts_57_2	266	AC	5	p	2962	3227	GGACTCCATAGCTTACCGCA	TAATGCTGCCAGTCTTGTGC
odorranaTranscripts_57_2	258	AC	5	p	2966	3223	TCCATAGCTTACCGCAGCAT	GCTGCCAGTCTTGTGCATAG
odorranaTranscripts_57_2	433	AC	5	p	2795	3227	TTACAGCATTTGAGGCCAGG	TAATGCTGCCAGTCTTGTGC
odorranaTranscripts_58_2	384	AC	9	p	1132	1515	CCTGAGCCTGTCAGGAGTGT	GCAGATGGTGTCATCTCACG
odorranaTranscripts_58_2	279	AC	9	p	1132	1410	CCTGAGCCTGTCAGGAGTGT	CCAATGTGTTCCTGTTTCCC
odorranaTranscripts_58_2	346	AC	7	p	36	381	TTTGATGCGCAAACTCTTT	AATCCCAGCTCTTCCAGGTC
odorranaTranscripts_58_2	306	AC	7	p	36	341	TTTGATGCGCAAACTCTTT	TGCATCTTGATGTCACTGGG
odorranaTranscripts_58_2	295	AC	7	p	36	330	TTTGATGCGCAAACTCTTT	GTCACTGGGTTTCCTCTCCC
odorranaTranscripts_61_3	310	AG	5	c	371	680	AACGGAAACGCCTCTTTAGG	CCCATTCATAAAGCCAGGTG
odorranaTranscripts_61_3	297	AG	5	c	371	667	AACGGAAACGCCTCTTTAGG	CCAGGTGGCGTGTAATGACT
odorranaTranscripts_61_3	421	AG	5	c	260	680	CCTCTTGCAGTCCTCCATGT	CCCATTCATAAAGCCAGGTG
odorranaTranscripts_62_2	106	AC	7	p	81	186	GGGCTTCTTGTTACATTCACC	CATACACACATACACACAGACACAGA
odorranaTranscripts_62_2	104	AC	7	p	83	186	GCTTCTTGTTACATTCACCTGGA	CATACACACATACACACAGACACAGA
odorranaTranscripts_62_2	106	AC	7	p	81	186	GGGCTTCTTGTTACATTCACCT	CATACACACATACACACAGACACAGA
odorranaTranscripts_62_2	200	AT	12	p	81	280	GGGCTTCTTGTTACATTCACC	TCCCAGCTATAAGAGAAAGAATGC
odorranaTranscripts_62_2	200	AT	12	p	81	280	GGGCTTCTTGTTACATTCACCT	TCCCAGCTATAAGAGAAAGAATGC
odorranaTranscripts_62_2	199	AT	12	p	81	279	GGGCTTCTTGTTACATTCACC	CCCAGCTATAAGAGAAAGAATGC
odorranaTranscripts_62_2	120	AT	12	p	161	280	TCTGTGTCTGTGTGTATGTGTGTATG	TCCCAGCTATAAGAGAAAGAATGC
odorranaTranscripts_62_2	119	AT	12	p	161	279	TCTGTGTCTGTGTGTATGTGTGTATG	CCCAGCTATAAGAGAAAGAATGC
odorranaTranscripts_62_2	119	AT	12	p	162	280	CTGTGTCTGTGTGTATGTGTGTATG	TCCCAGCTATAAGAGAAAGAATGC
odorranaTranscripts_62_2	387	AT	12	p	161	547	TCTGTGTCTGTGTGTATGTGTGTATG	CAAGGTGTGAGCACAATGTAAA
odorranaTranscripts_62_2	387	AT	12	p	161	547	TCTGTGTCTGTGTGTATGTGTGTATG	CAAGGTGTGAGCACAATGTAA
odorranaTranscripts_63_3	358	ACG	6	p	453	810	GCCTTGAGAGCTTCTGGTGA	TGCATTTCATGGTTGACTCG
odorranaTranscripts_63_3	252	ACG	6	p	559	810	TCCTCCTCCAGTTCTTGCAC	TGCATTTCATGGTTGACTCG
odorranaTranscripts_63_3	114	ACG	6	p	697	810	GGGACACTGACATGGAGACC	TGCATTTCATGGTTGACTCG
odorranaTranscripts_67_2	340	AT	6	p	970	1309	AATGCCTTGGTACTGGCTGA	TGCTTATGCTGAGAGCAGACA
odorranaTranscripts_67_2	400	AT	6	p	910	1309	GCAAGGGCTCCTTTGTGTTA	TGCTTATGCTGAGAGCAGACA
odorranaTranscripts_6_2	392	AT	5	p	1158	1549	ATGGATTCGTAATCGCCTGA	GGTGGGAGGAGTGTGTTCTG
odorranaTranscripts_6_2	409	AT	5	p	1158	1566	ATGGATTCGTAATCGCCTGA	GGGATGTGTTGTGACTGGGT
odorranaTranscripts_6_2	410	AT	5	p	1158	1567	ATGGATTCGTAATCGCCTGA	AGGGATGTGTTGTGACTGGG
odorranaTranscripts_6_2	391	AT	5	p	2095	2485	TTCCTGTGGTAGTCCTGCGT	ACTGTGGCCATGACGAGTTT
odorranaTranscripts_6_2	298	AT	5	p	2095	2392	TTCCTGTGGTAGTCCTGCGT	TGCCTGTAGGAGCCAATGAT
odorranaTranscripts_70_2	112	AC	6	p	449	560	CCAGCCACCACAGAAAGC	CATTGCTGTGTCAGCCATTT
odorranaTranscripts_70_2	120	AC	6	p	449	568	CCAGCCACCACAGAAAGC	GGCATGACCATTGCTGTGT
odorranaTranscripts_70_2	109	AC	6	p	449	557	CCAGCCACCACAGAAAGC	TGCTGTGTCAGCCATTTCTT
odorranaTranscripts_70_2	265	AC	6	p	418	682	CAAAGAGAAAGGTCAGATCCCA	AGGGTAGCCCTCATTTCCTG
odorranaTranscripts_70_2	234	AC	6	p	449	682	CCAGCCACCACAGAAAGC	AGGGTAGCCCTCATTTCCTG
odorranaTranscripts_70_2	255	AC	6	p	418	672	CAAAGAGAAAGGTCAGATCCCA	TCATTTCCTGGCCTGTCTTC
odorranaTranscripts_70_2	257	AC	6	p	426	682	AAGGTCAGATCCCAAGCACA	AGGGTAGCCCTCATTTCCTG
odorranaTranscripts_70_2	247	AC	6	p	426	672	AAGGTCAGATCCCAAGCACA	TCATTTCCTGGCCTGTCTTC
odorranaTranscripts_70_2	259	AC	6	p	424	682	GAAAGGTCAGATCCCAAGCA	AGGGTAGCCCTCATTTCCTG
odorranaTranscripts_70_2	374	AC	6	p	309	682	GATCAGTCCATCCAGTTCGG	AGGGTAGCCCTCATTTCCTG
odorranaTranscripts_70_2	383	AC	6	p	426	808	AAGGTCAGATCCCAAGCACA	AGCTTCGACCATGTAGTGCC
odorranaTranscripts_71_2	128	AC	7	p	3311	3438	TCCAACTCTGCTCAAGATGAAA	TTAGCCCTTCCAGTGTGGAT
odorranaTranscripts_71_2	129	AC	7	p	3310	3438	GTCCAACTCTGCTCAAGATGAAA	TTAGCCCTTCCAGTGTGGAT
odorranaTranscripts_71_2	125	AC	7	p	3311	3435	TCCAACTCTGCTCAAGATGAAA	GCCCTTCCAGTGTGGATATT
odorranaTranscripts_71_2	284	AC	7	p	3155	3438	CTGTCCGGGAACGAATACAG	TTAGCCCTTCCAGTGTGGAT
odorranaTranscripts_71_2	411	AC	7	p	3028	3438	CAGATGGAGGAACGGATCAC	TTAGCCCTTCCAGTGTGGAT
odorranaTranscripts_71_2	350	AC	7	p	3089	3438	AGTGTGGCCATGGTTCTTGT	TTAGCCCTTCCAGTGTGGAT
odorranaTranscripts_71_2	359	AC	7	p	3155	3513	CTGTCCGGGAACGAATACAG	GCGAATTTGAACGGGTAATG
odorranaTranscripts_71_2	425	AC	7	p	3089	3513	AGTGTGGCCATGGTTCTTGT	GCGAATTTGAACGGGTAATG
odorranaTranscripts_71_2	372	AC	7	p	3142	3513	ATCTGTAGGCAAGCTGTCCG	GCGAATTTGAACGGGTAATG
odorranaTranscripts_72_2	290	AT	5	c	946	1235	CCTCGTTCTCCAACCAGATG	CTCCGGAAAGGAGAAGGAAA
odorranaTranscripts_72_2	354	AT	5	c	881	1234	CCAGCAGCCTGAATACAACC	TCCGGAAAGGAGAAGGAAAG
odorranaTranscripts_73_2	118	AT	6	p	1113	1230	CCAAGCAGAACATAAGCCGT	TGACCAGACACCCAGTTCAA
odorranaTranscripts_73_2	123	AT	6	p	1113	1235	CCAAGCAGAACATAAGCCGT	CACATTGACCAGACACCCAG
odorranaTranscripts_73_2	385	AT	6	p	1113	1497	CCAAGCAGAACATAAGCCGT	AGCAACTCTGGAAAGCAGGA
odorranaTranscripts_73_2	424	AT	9	c	1648	2071	GACTACTGCAGGCAGCATGA	AAGGACACCAAGCACCTTGA
odorranaTranscripts_73_2	432	AT	9	c	1648	2079	GACTACTGCAGGCAGCATGA	TGTCATGCAAGGACACCAAG
odorranaTranscripts_73_2	375	AT	9	c	1648	2022	GACTACTGCAGGCAGCATGA	TGCAGCACTCAGTTGAAGGA
odorranaTranscripts_73_2	446	AT	9	c	1847	2292	TGCTGTGGTACTATTGGATGGA	GAGGAACAAACTTAATGTGTAGTGGA
odorranaTranscripts_73_2	445	AT	9	c	1847	2291	TGCTGTGGTACTATTGGATGGA	AGGAACAAACTTAATGTGTAGTGGAGA
odorranaTranscripts_73_2	299	AT	6	c	2022	2320	ACACCATGGGCTCTGTCTGT	CTGGGATAATGAACCACGGA
odorranaTranscripts_73_2	302	AT	6	c	2022	2323	ACACCATGGGCTCTGTCTGT	TGGCTGGGATAATGAACCAC
odorranaTranscripts_73_2	344	AT	6	c	1976	2319	AAAGTATTGCCTGCTTGCCA	TGGGATAATGAACCACGGAC
odorranaTranscripts_76_2	329	AC	6	p	1944	2272	ACTCCAGAACATTCCAGCCA	CTCCAAGCAGGACCTAATGG
odorranaTranscripts_76_2	416	AC	6	p	1858	2273	CATGCCAGGTACTCCTCCAG	CCTCCAAGCAGGACCTAATG
odorranaTranscripts_78_3	293	AG	6	p	1522	1814	CAGCTCTCTGTACGCTGGGT	CTGCTCAAGATTGCATGCTG
odorranaTranscripts_78_3	148	AG	6	p	1587	1734	CGTGCCTGCACTCTACCTCT	CCCAACACCTACTCTGCCTG
odorranaTranscripts_78_3	376	AG	5	p	1715	2090	CAGGCAGAGTAGGTGTTGGG	TGATCATGGTTTGTTGCTCG
odorranaTranscripts_78_3	100	AG	5	p	1715	1814	CAGGCAGAGTAGGTGTTGGG	CTGCTCAAGATTGCATGCTG
odorranaTranscripts_78_3	368	AG	5	p	1715	2082	CAGGCAGAGTAGGTGTTGGG	GTTTGTTGCTCGGCTTCTGT
odorranaTranscripts_78_3	123	ACC	6	p	3324	3446	AGGAGGACCAGGAGGTGGT	CCTCCTGTGCCTTCAGTGAT
odorranaTranscripts_78_3	104	ACC	6	p	3324	3427	AGGAGGACCAGGAGGTGGT	TGGATTATGCTCCTGCATCC
odorranaTranscripts_78_3	103	ACC	6	p	3324	3426	AGGAGGACCAGGAGGTGGT	GGATTATGCTCCTGCATCCC
odorranaTranscripts_78_3	436	ACC	6	p	3208	3643	AAACCTTGACGGATTGCAGA	GAGCAAGCTTAGTCAGCCCA
odorranaTranscripts_78_3	439	ACC	6	p	3207	3645	GAAACCTTGACGGATTGCAG	TCGAGCAAGCTTAGTCAGCC
odorranaTranscripts_78_3	356	AT	5	p	15	370	AAAGCAAATTATACAACAAAGAATGG	GCATCTTGCAAGGGACCTAA
odorranaTranscripts_78_3	359	AT	5	p	15	373	AAAGCAAATTATACAACAAAGAATGG	TATGCATCTTGCAAGGGACC
odorranaTranscripts_78_3	355	AT	5	p	16	370	AAGCAAATTATACAACAAAGAATGG	GCATCTTGCAAGGGACCTAA
odorranaTranscripts_7_2	184	AT	8	p	2469	2652	AACTCAACAGCCAAATGGGA	TTGAATCGTTGCTCCAGGTT
odorranaTranscripts_80_2	375	ACC	7	p	2505	2879	ATGCTGCGTATGACTGACCA	GAACCACTTCAAGCATTGCC
odorranaTranscripts_80_2	227	ACC	7	p	2653	2879	TCTTGGCTCATTGTGGTTCA	GAACCACTTCAAGCATTGCC
odorranaTranscripts_86_2	398	AT	5	p	1195	1592	AGGAAGCAGCAGAGTTCCCT	GAATGAGCCCTCTGGACCTT
odorranaTranscripts_86_2	396	AT	5	p	1197	1592	GAAGCAGCAGAGTTCCCTGA	GAATGAGCCCTCTGGACCTT
odorranaTranscripts_86_2	329	AT	5	p	1195	1523	AGGAAGCAGCAGAGTTCCCT	TGATCTTGATCAGGCACCCT
odorranaTranscripts_87_2	434	AC	5	p	842	1275	TTCCCTTGCACATAATTGGG	TGAGCAGAAACTTCTCAAATGC
odorranaTranscripts_87_2	434	AC	5	p	842	1275	TTCCCTTGCACATAATTGGG	TGAGCAGAAACTTCTCAAATGCT
odorranaTranscripts_87_2	431	AC	5	p	842	1272	TTCCCTTGCACATAATTGGG	GCAGAAACTTCTCAAATGCTTCA
odorranaTranscripts_89_2	394	AT	6	p	724	1117	CAACTGGAAGGGAGAAGCAA	GGTGTGTTCCCGACACTCAT
odorranaTranscripts_89_2	417	AT	6	p	701	1117	CCTCACTTCCTGTCCCAGAA	GGTGTGTTCCCGACACTCAT
odorranaTranscripts_89_2	403	AT	6	p	724	1126	CAACTGGAAGGGAGAAGCAA	AAGTGCTGAGGTGTGTTCCC
odorranaTranscripts_8_2	188	AG	6	p	2553	2740	TGTGGAGACTGAGCTGCGTA	AATCGATCTTCATCCAGGCA
odorranaTranscripts_8_2	420	AG	6	p	2321	2740	CAGAAGAGGAGATCCAGCGA	AATCGATCTTCATCCAGGCA
odorranaTranscripts_8_2	131	AC	5	p	4017	4147	CAGCTCCCATATTGACACCC	TGTGGGCTCCAGGACTTAGA
odorranaTranscripts_8_2	173	AC	5	p	4017	4189	CAGCTCCCATATTGACACCC	GTCATGAGGCTGAGAAGGGA
odorranaTranscripts_8_2	146	AC	5	p	4017	4162	CAGCTCCCATATTGACACCC	AGTCCTCTGGGTGACTGTGG
odorranaTranscripts_8_2	227	AC	5	p	3921	4147	GGACCGAATGCTGTACCAAG	TGTGGGCTCCAGGACTTAGA
odorranaTranscripts_8_2	210	AC	5	p	3938	4147	AAGTAGGACCGGCGTTTAGG	TGTGGGCTCCAGGACTTAGA
odorranaTranscripts_8_2	369	AC	5	p	3779	4147	GGTCTACCAAGCAGTGACGG	TGTGGGCTCCAGGACTTAGA
odorranaTranscripts_90_2	124	AAT	5	p	61	184	TTTCTGTCAAACCTTTACGTCC	TTGTGGCCTAAATTGTCTATCCA
odorranaTranscripts_90_2	123	AAT	5	p	61	183	TTTCTGTCAAACCTTTACGTCC	TGTGGCCTAAATTGTCTATCCA
odorranaTranscripts_90_2	126	AAT	5	p	59	184	GATTTCTGTCAAACCTTTACGTCC	TTGTGGCCTAAATTGTCTATCCA
odorranaTranscripts_90_2	439	AAT	5	p	61	499	TTTCTGTCAAACCTTTACGTCC	CATTGCAACAAGCTCTGCAC
odorranaTranscripts_90_2	441	AAT	5	p	59	499	GATTTCTGTCAAACCTTTACGTCC	CATTGCAACAAGCTCTGCAC
odorranaTranscripts_90_2	437	AAT	5	p	61	497	TTTCTGTCAAACCTTTACGTCC	TTGCAACAAGCTCTGCACTC
odorranaTranscripts_93_2	413	AT	5	p	112	524	CCGCTGATAACTGCATTGGT	CACTATGGCAGGCCCACTAA
odorranaTranscripts_93_2	413	AT	5	p	113	525	CGCTGATAACTGCATTGGTG	TCACTATGGCAGGCCCACTA
odorranaTranscripts_94_2	367	AT	5	p	3633	3999	AAAGTGGGTGGGATGACAAA	CAAGATTTGGTGCAGGCTTC
odorranaTranscripts_94_2	310	AT	5	p	3633	3942	AAAGTGGGTGGGATGACAAA	AACGCCTTCAGCAGTTCATC
odorranaTranscripts_95_2	106	AGG	5	p	874	979	TTCTGTGCGGTGTCATCATC	AGGTTCAGATGCCTCTGCTG
odorranaTranscripts_95_2	104	AGG	5	p	876	979	CTGTGCGGTGTCATCATCTC	AGGTTCAGATGCCTCTGCTG
odorranaTranscripts_95_2	353	AGG	5	p	874	1226	TTCTGTGCGGTGTCATCATC	GAAGAGGAGCTGGAGAAGGC
odorranaTranscripts_95_2	354	AGG	5	p	874	1227	TTCTGTGCGGTGTCATCATC	GGAAGAGGAGCTGGAGAAGG
odorranaTranscripts_95_2	413	AGG	5	p	567	979	ATGGTTCCGGTTGTTGAATG	AGGTTCAGATGCCTCTGCTG
odorranaTranscripts_97_2	434	AG	6	p	1346	1779	GGAGCAGAAGCCGACTAACA	TGCCAGTACAGGAATGGAGG
odorranaTranscripts_97_2	437	AG	6	p	1343	1779	CAAGGAGCAGAAGCCGACTA	TGCCAGTACAGGAATGGAGG
odorranaTranscripts_97_2	433	AG	6	p	1346	1778	GGAGCAGAAGCCGACTAACA	GCCAGTACAGGAATGGAGGA
odorranaTranscripts_97_2	421	AG	6	p	1526	1946	TTCACAGAGAAGGAGTCGGG	ACAGCATTGTACAGCAGCGA
odorranaTranscripts_97_2	418	AG	6	p	1529	1946	ACAGAGAAGGAGTCGGGAGC	ACAGCATTGTACAGCAGCGA
odorranaTranscripts_97_2	420	AG	6	p	1527	1946	TCACAGAGAAGGAGTCGGGA	ACAGCATTGTACAGCAGCGA
odorranaTranscripts_98_3	435	AG	7	p	1539	1973	TAAAGAGCAGAGGGAGCGTG	TCATCCAAAGCCATTCGTTT
odorranaTranscripts_98_3	444	AG	7	p	1539	1982	TAAAGAGCAGAGGGAGCGTG	CGATACCGATCATCCAAAGC
odorranaTranscripts_98_3	442	AG	7	p	1539	1980	TAAAGAGCAGAGGGAGCGTG	ATACCGATCATCCAAAGCCA
odorranaTranscripts_98_3	272	AG	7	p	1539	1810	TAAAGAGCAGAGGGAGCGTG	GCCTCTCCTCCTCTATTCGC
odorranaTranscripts_99_3	273	AT	6	p	13	285	CAGGAGTTTGGTGGGAAGTG	TCCTAGCATAGGAGGAGCCC
odorranaTranscripts_99_3	271	AT	6	p	13	283	CAGGAGTTTGGTGGGAAGTG	CTAGCATAGGAGGAGCCCGT
odorranaTranscripts_99_3	320	AT	6	p	13	332	CAGGAGTTTGGTGGGAAGTG	GGAAAGAGATTGGCTCCTCC
odorranaTranscripts_99_3	389	AT	5	p	313	701	GGAGGAGCCAATCTCTTTCC	AACTCATCGCCTCCATTGAA
odorranaTranscripts_99_3	358	AT	5	p	313	670	GGAGGAGCCAATCTCTTTCC	GGCTGTTTCCTGTACGGTTG
odorranaTranscripts_10004_2590	449	AT	5	p	197	645	TTTGCGTGGGTTTCAGTGTA	CATGAACTGCATCAAGAATGCTA
odorranaTranscripts_10004_2590	447	AT	5	p	196	642	ATTTGCGTGGGTTTCAGTGT	GAACTGCATCAAGAATGCTAGG
odorranaTranscripts_10004_2590	449	AT	5	p	200	648	GCGTGGGTTTCAGTGTAATTG	CCTCATGAACTGCATCAAGAA
odorranaTranscripts_10034_700	142	AGG	5	p	544	685	TTGTCCCTCTGCATCCAGTT	CACTCCAGAGGAGACGGCTA
odorranaTranscripts_10034_700	116	AGG	5	p	570	685	CTTCCTGCCCTTCCACTTCT	CACTCCAGAGGAGACGGCTA
odorranaTranscripts_10034_700	120	AGG	5	p	566	685	AATTCTTCCTGCCCTTCCAC	CACTCCAGAGGAGACGGCTA
odorranaTranscripts_10034_700	446	AGG	5	p	240	685	TGCTTGTCCCATCATCTCCT	CACTCCAGAGGAGACGGCTA
odorranaTranscripts_10034_700	396	AGG	5	p	290	685	CTGTGGGAGTTGAACCAAGC	CACTCCAGAGGAGACGGCTA
odorranaTranscripts_10064_1038	105	AC	5	p	201	305	TGTGGCTAATGCTACTACAGTTCA	CCAATTTAAATACTTTGTTTGGGC
odorranaTranscripts_10064_1038	106	AC	5	p	200	305	ATGTGGCTAATGCTACTACAGTTCA	CCAATTTAAATACTTTGTTTGGGC
odorranaTranscripts_10064_1038	106	AC	5	p	201	306	TGTGGCTAATGCTACTACAGTTCA	TCCAATTTAAATACTTTGTTTGGGC
odorranaTranscripts_10064_1038	301	AC	5	p	119	419	GCACTCAGACCAACGCTCTT	GCAGAAAGCAGCAAGGTTGT
odorranaTranscripts_1011_6230	422	AC	5	p	2901	3322	AAATGTATGAAGGCGAGCCA	ATGTATGGGCAAGGAGCTGA
odorranaTranscripts_1011_6230	440	AC	5	p	2901	3340	AAATGTATGAAGGCGAGCCA	TACAGGCAGGTTCCAAGCAT
odorranaTranscripts_1011_6230	229	AC	5	p	3094	3322	TTTCTCAGACCCACTGGCAT	ATGTATGGGCAAGGAGCTGA
odorranaTranscripts_10164_249	102	AG	6	p	23	124	GCCTCATTTCAATTATGTCTGTGA	GCTGCAATTGCCCATATGTT
odorranaTranscripts_10164_249	166	AG	6	p	23	188	GCCTCATTTCAATTATGTCTGTGA	AGCTCCCTTGTGTCATGGAG
odorranaTranscripts_10164_249	142	AG	6	p	23	164	GCCTCATTTCAATTATGTCTGTGA	CAACAGGGCAGATTTCTGGA
odorranaTranscripts_10222_5906	100	AC	6	p	5798	5897	TCACCTGGATGACGTCTGTG	CTCTCCGCCGACCTGTACTA
odorranaTranscripts_10222_5906	101	AC	6	p	5796	5896	GGTCACCTGGATGACGTCTG	TCTCCGCCGACCTGTACTAA
odorranaTranscripts_10222_5906	102	AC	6	p	5796	5897	GGTCACCTGGATGACGTCTG	CTCTCCGCCGACCTGTACTA
odorranaTranscripts_10222_5906	348	AC	6	p	5549	5896	CTTTGGCCTCATCAGGAATG	TCTCCGCCGACCTGTACTAA
odorranaTranscripts_10222_5906	349	AC	6	p	5549	5897	CTTTGGCCTCATCAGGAATG	CTCTCCGCCGACCTGTACTA
odorranaTranscripts_10222_5906	252	AC	6	p	5645	5896	CCGACTCTGGATCATGGAAC	TCTCCGCCGACCTGTACTAA
odorranaTranscripts_10222_5906	346	AGT	5	p	342	687	GCATGCAGTGGGTAGGTGAT	TATTCGCCACAAATGCAACA
odorranaTranscripts_10222_5906	181	AGT	5	p	507	687	TGTGCAAAGTACAGCAAGCC	TATTCGCCACAAATGCAACA
odorranaTranscripts_10222_5906	408	AGT	5	p	342	749	GCATGCAGTGGGTAGGTGAT	GGATAGCGCTTTCAAATGGA
odorranaTranscripts_10222_5906	242	AGT	5	p	508	749	GTGCAAAGTACAGCAAGCCA	GGATAGCGCTTTCAAATGGA
odorranaTranscripts_10222_5906	425	AGT	5	p	222	646	AGAAGACAGGGCCATAAGCC	TGGCTCAATCTGTAAAGCCG
odorranaTranscripts_10245_301	156	AGG	5	c	141	296	AGTTGCAGGAAAGAAATGCG	CACTGTCTTCTCCTGGTGGG
odorranaTranscripts_10245_301	147	AGG	5	c	150	296	AAAGAAATGCGCATGATTCC	CACTGTCTTCTCCTGGTGGG
odorranaTranscripts_10245_301	158	AGG	5	c	139	296	TGAGTTGCAGGAAAGAAATGC	CACTGTCTTCTCCTGGTGGG
odorranaTranscripts_10249_3363	367	AGC	7	p	357	723	AATGGCACAACAAATGACCC	CAGTATGTGTTGCTGCTGGG
odorranaTranscripts_10249_3363	447	AGC	7	p	277	723	GCTCCTGTTGGTGTACAGGG	CAGTATGTGTTGCTGCTGGG
odorranaTranscripts_10249_3363	318	AGC	7	p	406	723	GGTATGCCACCACATGGAAT	CAGTATGTGTTGCTGCTGGG
odorranaTranscripts_10249_3363	449	AGC	7	p	357	805	AATGGCACAACAAATGACCC	ATCTTAGCGGTGTCTGCTGC
odorranaTranscripts_10249_3363	400	AGC	7	p	406	805	GGTATGCCACCACATGGAAT	ATCTTAGCGGTGTCTGCTGC
odorranaTranscripts_10249_3363	396	AGC	7	p	410	805	TGCCACCACATGGAATAACA	ATCTTAGCGGTGTCTGCTGC
odorranaTranscripts_10277_1104	125	AC	7	p	972	1096	CACTCCTTTATTAAATCAACCCA	CCATGTTCTTATTGACTTTACACGAA
odorranaTranscripts_10277_1104	145	AC	7	p	952	1096	TTTGCTTAGTGAACAGTCTACACTCC	CCATGTTCTTATTGACTTTACACGAA
odorranaTranscripts_10277_1104	125	AC	7	p	972	1096	CACTCCTTTATTAAATCAACCCA	CCATGTTCTTATTGACTTTACACGA
odorranaTranscripts_10277_1104	425	AC	7	p	672	1096	CACCCATTATGCACCACCTT	CCATGTTCTTATTGACTTTACACGAA
odorranaTranscripts_10277_1104	425	AC	7	p	672	1096	CACCCATTATGCACCACCTT	CCATGTTCTTATTGACTTTACACGA
odorranaTranscripts_10277_1104	427	AC	7	p	670	1096	ATCACCCATTATGCACCACC	CCATGTTCTTATTGACTTTACACGAA
odorranaTranscripts_10387_252	242	AG	5	p	10	251	GCCAGCAGCCTAGCTATGAA	AGAAACCAGCTTTCGGCTG
odorranaTranscripts_10387_252	173	AG	5	p	79	251	TAGGGTAGTATGCAGGGCCA	AGAAACCAGCTTTCGGCTG
odorranaTranscripts_10387_252	172	AG	5	p	80	251	AGGGTAGTATGCAGGGCCAC	AGAAACCAGCTTTCGGCTG
odorranaTranscripts_10409_409	307	AG	5	p	87	393	CACTGATGGCGTTGTAGCTG	CCTTCCATCGCTCTCTTTCC
odorranaTranscripts_10409_409	296	AG	5	p	98	393	TTGTAGCTGTTCGGGAGAGG	CCTTCCATCGCTCTCTTTCC
odorranaTranscripts_10409_409	324	AG	5	p	70	393	GCAAGTTGAAGACAGGCCAC	CCTTCCATCGCTCTCTTTCC
odorranaTranscripts_1040_528	391	ACT	5	p	98	488	GAAGAAGCCTCACCGCTACA	GAGGTATGTGCGGCTCTTTG
odorranaTranscripts_1040_528	398	ACT	5	p	96	493	GTGAAGAAGCCTCACCGCTA	ACAATGAGGTATGTGCGGCT
odorranaTranscripts_1040_528	370	ACT	5	p	98	467	GAAGAAGCCTCACCGCTACA	AGAGAGAGGTGGGTGGCTCT
odorranaTranscripts_10412_1604	160	AAT	7	c	1445	1604	TCAGCAGGCATTGTTCTGTC	TCACACCTAGGGTGCTAGTGA
odorranaTranscripts_10412_1604	109	AAT	7	c	1496	1604	TCAGCACTGTACAACGGTCC	TCACACCTAGGGTGCTAGTGA
odorranaTranscripts_10412_1604	107	AAT	7	c	1498	1604	AGCACTGTACAACGGTCCCT	TCACACCTAGGGTGCTAGTGA
odorranaTranscripts_10412_1604	329	AAT	7	c	1276	1604	ACGAGAGACCCAACTGACCA	TCACACCTAGGGTGCTAGTGA
odorranaTranscripts_10412_1604	283	AAT	7	c	1322	1604	GCTTTGAGAAGCCCATGTTG	TCACACCTAGGGTGCTAGTGA
odorranaTranscripts_10417_1495	255	AT	5	p	89	343	TCATGATGTACAGCTCTCCAGAC	CTTTGCTCACATCATGGCTG
odorranaTranscripts_10417_1495	256	AT	5	p	88	343	CTCATGATGTACAGCTCTCCAGAC	CTTTGCTCACATCATGGCTG
odorranaTranscripts_10417_1495	252	AT	5	p	89	340	TCATGATGTACAGCTCTCCAGAC	TGCTCACATCATGGCTGTTC
odorranaTranscripts_10429_974	434	AC	7	p	301	734	AATGCCTTGCATTCCTGTGT	AGCGCCAGAGATTATCGTGA
odorranaTranscripts_10429_974	446	AC	7	p	301	746	AATGCCTTGCATTCCTGTGT	TGGTAATATACCAGCGCCAGA
odorranaTranscripts_10429_974	417	AC	7	p	301	717	AATGCCTTGCATTCCTGTGT	TGATACATAGTGGCGGGATTG
odorranaTranscripts_10463_3155	172	AG	5	p	1882	2053	GCCTGGTGAATGTCTTCGTC	ACTTGCCAATGCCTGGAGTA
odorranaTranscripts_10463_3155	101	AG	5	p	1882	1982	GCCTGGTGAATGTCTTCGTC	AATTGCTCCTCTGCTTGCTG
odorranaTranscripts_10463_3155	392	AG	5	p	1568	1959	AACAGGAGCTGGAAGCACAG	GGAACGCATTTACTCATGGC
odorranaTranscripts_10484_225	204	AC	5	p	22	225	TTCAAGAAACAAAGACTGCTACACA	ATTGCTTGTCCTCCCGTTT
odorranaTranscripts_10484_225	203	AC	5	p	23	225	TCAAGAAACAAAGACTGCTACACA	ATTGCTTGTCCTCCCGTTT
odorranaTranscripts_10495_622	111	AT	6	c	399	509	GCACCTGCTACAAGTCTAAACAGA	AGAATGTAGGCTGTTCTGCCA
odorranaTranscripts_10495_622	110	AT	6	c	399	508	GCACCTGCTACAAGTCTAAACAGA	GAATGTAGGCTGTTCTGCCA
odorranaTranscripts_10495_622	109	AT	6	c	399	507	GCACCTGCTACAAGTCTAAACAGA	AATGTAGGCTGTTCTGCCAAA
odorranaTranscripts_10495_622	260	AT	6	c	228	487	GCTTATCGCTGCCAGAAGAA	AAGTGCTGCTTTACCATCGC
odorranaTranscripts_10495_622	326	AT	6	c	162	487	CAGATCGCATCGAGATTTCC	AAGTGCTGCTTTACCATCGC
odorranaTranscripts_1051_4436	397	AC	5	p	1803	2199	ACCAGGGAACATTCCAAAGC	CTGCATCCAGGTGTTTGACA
odorranaTranscripts_1051_4436	395	AC	5	p	1805	2199	CAGGGAACATTCCAAAGCAT	CTGCATCCAGGTGTTTGACA
odorranaTranscripts_1051_4436	438	AC	5	p	1803	2240	ACCAGGGAACATTCCAAAGC	GGGCTGGTTCACACCAGATA
odorranaTranscripts_1051_4436	436	AAC	5	p	2242	2677	AAAGCTTTCAGCCCGTTACC	ACCAGCCCTCCAGTCCTTAG
odorranaTranscripts_1051_4436	431	AAC	5	p	2247	2677	TTTCAGCCCGTTACCTACCA	ACCAGCCCTCCAGTCCTTAG
odorranaTranscripts_1051_4436	439	AAC	5	p	2239	2677	CCTAAAGCTTTCAGCCCGTT	ACCAGCCCTCCAGTCCTTAG
odorranaTranscripts_10529_536	144	AT	11	p	24	167	AGGCTAGGAAACGGTGATGG	GCACAAGCACTTCCAGCTCT
odorranaTranscripts_10529_536	287	AT	11	p	24	310	AGGCTAGGAAACGGTGATGG	TTTCCCATGCTGCTCTGTTT
odorranaTranscripts_10529_536	288	AT	11	p	24	311	AGGCTAGGAAACGGTGATGG	CTTTCCCATGCTGCTCTGTT
odorranaTranscripts_10555_632	335	AC	5	p	188	522	GCCAAATCGTGTTCCATGTT	TGAGTGCAGACCAATGGAGA
odorranaTranscripts_10555_632	345	AC	5	p	178	522	TTCCATTGATGCCAAATCGT	TGAGTGCAGACCAATGGAGA
odorranaTranscripts_10555_632	323	AC	5	p	200	522	TCCATGTTAAAGGCACCTCC	TGAGTGCAGACCAATGGAGA
odorranaTranscripts_10589_609	252	AC	6	p	1	252	GCTTTCCATCAAGCCAACAG	TTCCCATTGCAAGGACATCT
odorranaTranscripts_10589_609	338	AC	6	p	1	338	GCTTTCCATCAAGCCAACAG	CTGCTGGGAAGTTGCAGAAT
odorranaTranscripts_10589_609	240	AC	6	p	1	240	GCTTTCCATCAAGCCAACAG	GGACATCTGGGTGAGGTTTG
odorranaTranscripts_1058_1263	367	AG	5	p	396	762	TGACCTTTAGCTCTCCACGG	CGCCTCTCCCTGTTTAACCT
odorranaTranscripts_1058_1263	356	AG	5	p	396	751	TGACCTTTAGCTCTCCACGG	GTTTAACCTGCAGACCACCG
odorranaTranscripts_1058_1263	151	AG	5	p	396	546	TGACCTTTAGCTCTCCACGG	TGCATCATCGAAGCTCAGAA
odorranaTranscripts_1058_1263	425	AG	5	p	338	762	CTGTCCTCTGGTCGCAGTCT	CGCCTCTCCCTGTTTAACCT
odorranaTranscripts_1058_1263	209	AG	5	p	338	546	CTGTCCTCTGGTCGCAGTCT	TGCATCATCGAAGCTCAGAA
odorranaTranscripts_1058_1263	426	AG	5	p	337	762	ACTGTCCTCTGGTCGCAGTC	CGCCTCTCCCTGTTTAACCT
odorranaTranscripts_10600_4520	449	AT	5	p	384	832	ACGGAGGCAATAATGGCAGT	AATCTCGAATCAGCCATCCA
odorranaTranscripts_10600_4520	449	AT	5	p	384	832	ACGGAGGCAATAATGGCAG	AATCTCGAATCAGCCATCCA
odorranaTranscripts_10635_1452	158	AT	5	p	1113	1270	ATCTGCTCAAGCGAGACTGG	ACATCCCTCTGTAGGCAGCA
odorranaTranscripts_10635_1452	181	AT	5	p	1113	1293	ATCTGCTCAAGCGAGACTGG	CAACTACAGGCACCGCTTTC
odorranaTranscripts_10635_1452	213	AT	5	p	1113	1325	ATCTGCTCAAGCGAGACTGG	CAATCTCCATCCACACAGCA
odorranaTranscripts_1064_2110	289	AC	8	p	859	1147	CATTCCTTGGTGATTAGCGG	CAAACACGTGAATGTGGTGC
odorranaTranscripts_1064_2110	362	AC	8	p	852	1213	CCCACTTCATTCCTTGGTGA	CTGACCGATTGGCTGCTATT
odorranaTranscripts_1064_2110	391	AC	8	p	757	1147	AACACAATTTGCGTGGGTCT	CAAACACGTGAATGTGGTGC
odorranaTranscripts_10654_495	426	AT	5	p	40	465	AGCTGCTGGAAAGCATATCG	TTGCCAGATAGGTGCAGATTT
odorranaTranscripts_10654_495	427	AT	5	p	40	466	AGCTGCTGGAAAGCATATCG	CTTGCCAGATAGGTGCAGATTT
odorranaTranscripts_10654_495	428	AT	5	p	40	467	AGCTGCTGGAAAGCATATCG	ACTTGCCAGATAGGTGCAGA
odorranaTranscripts_10682_2406	228	AC	5	p	1086	1313	CTAGGAAATGGCCGAACCTT	GCAATGCATCCACTCACAGA
odorranaTranscripts_10682_2406	213	AC	5	p	1086	1298	CTAGGAAATGGCCGAACCTT	ACAGACTTGCATGATGTGCG
odorranaTranscripts_10682_2406	194	AC	5	p	1120	1313	CGTCAGACGTGGTTGATGTC	GCAATGCATCCACTCACAGA
odorranaTranscripts_10682_2406	204	AC	5	p	1086	1289	CTAGGAAATGGCCGAACCTT	CATGATGTGCGCTGTGTGTA
odorranaTranscripts_10682_2406	428	AC	5	p	862	1289	AGACCTTCCAGTAGGCCTGG	CATGATGTGCGCTGTGTGTA
odorranaTranscripts_10682_2406	426	AC	5	p	864	1289	ACCTTCCAGTAGGCCTGGTC	CATGATGTGCGCTGTGTGTA
odorranaTranscripts_10682_2406	437	AC	5	p	862	1298	AGACCTTCCAGTAGGCCTGG	ACAGACTTGCATGATGTGCG
odorranaTranscripts_10682_2406	387	AC	5	p	1177	1563	CAACTACTGCATGTTGGCGT	CCATGGGTTACTGCACATCA
odorranaTranscripts_10682_2406	397	AC	5	p	1177	1573	CAACTACTGCATGTTGGCGT	AGTCCTGTTGCCATGGGTTA
odorranaTranscripts_10682_2406	251	AT	5	p	1313	1563	CAGGCTGGCCTAGCATTGTA	CCATGGGTTACTGCACATCA
odorranaTranscripts_10682_2406	261	AT	5	p	1313	1573	CAGGCTGGCCTAGCATTGTA	AGTCCTGTTGCCATGGGTTA
odorranaTranscripts_10721_247	195	AC	5	p	13	207	CGTAATTGATGTTTGCGCCT	ACCTGACCCAACGGAAGAAT
odorranaTranscripts_10721_247	160	AC	5	p	48	207	GCGAAAGGGAACACCAATTA	ACCTGACCCAACGGAAGAAT
odorranaTranscripts_10721_247	172	AC	5	p	36	207	AGATGTTTCTGGGCGAAAGG	ACCTGACCCAACGGAAGAAT
odorranaTranscripts_10739_233	201	AC	5	p	20	220	GTGCATCTCCCTGCTACCAC	CACCTGTCAATGGCTTCTGA
odorranaTranscripts_10739_233	200	AC	5	p	21	220	TGCATCTCCCTGCTACCACT	CACCTGTCAATGGCTTCTGA
odorranaTranscripts_10739_233	204	AC	5	p	20	223	GTGCATCTCCCTGCTACCAC	CACCACCTGTCAATGGCTTC
odorranaTranscripts_1073_2646	100	AC	6	p	1116	1215	AAACCACAAGCCCAGTTTCA	TGGGTGAGTCACAAGAGCAA
odorranaTranscripts_1073_2646	106	AC	6	p	1116	1221	AAACCACAAGCCCAGTTTCA	TGGAGATGGGTGAGTCACAA
odorranaTranscripts_1073_2646	387	AC	6	p	1116	1502	AAACCACAAGCCCAGTTTCA	GAACAGTCCTCGCCAATGTC
odorranaTranscripts_1073_2646	357	AC	6	p	1116	1472	AAACCACAAGCCCAGTTTCA	CAAGGTGGTCATCCCAGAAG
odorranaTranscripts_10742_1688	448	AG	5	p	670	1117	CATTGTCAAAGGGATCTGCC	GTAAACCGGATTGGACTCCC
odorranaTranscripts_10742_1688	338	AG	5	p	780	1117	TTGTTTGTACCCATAGCCCG	GTAAACCGGATTGGACTCCC
odorranaTranscripts_10742_1688	413	AG	5	p	705	1117	CCACCAAAGAACAACCCAGA	GTAAACCGGATTGGACTCCC
odorranaTranscripts_10758_322	163	AC	5	p	24	186	TCACTAGTCAGAGCTTCCTCACC	ACCTGGGCTTGGAGGAGTAG
odorranaTranscripts_10758_322	161	AC	5	p	24	184	TCACTAGTCAGAGCTTCCTCACC	CTGGGCTTGGAGGAGTAGTG
odorranaTranscripts_10758_322	185	AC	5	p	1	185	CTCCCTCTCTCCCTCTCTCC	CCTGGGCTTGGAGGAGTAGT
odorranaTranscripts_10758_322	184	AC	5	p	2	185	TCCCTCTCTCCCTCTCTCCTT	CCTGGGCTTGGAGGAGTAGT
odorranaTranscripts_10758_322	157	AC	5	p	2	158	TCCCTCTCTCCCTCTCTCCT	CATTATCGGTGTGGGTGCTT
odorranaTranscripts_10758_322	302	AC	5	p	2	303	TCCCTCTCTCCCTCTCTCCT	TCTCCTTGGGTGGAGTTTGA
odorranaTranscripts_10792_249	133	AC	6	p	117	249	CAATCAGAGGAATTTCAGTCCC	GTCCGGCTATTGCTCCTCTC
odorranaTranscripts_10792_249	231	AC	6	p	19	249	TAGTGCCGGCCTTGTAATGT	GTCCGGCTATTGCTCCTCTC
odorranaTranscripts_10792_249	234	AC	6	p	16	249	CTTTAGTGCCGGCCTTGTAA	GTCCGGCTATTGCTCCTCTC
odorranaTranscripts_10792_249	232	AC	6	p	18	249	TTAGTGCCGGCCTTGTAATG	GTCCGGCTATTGCTCCTCTC
odorranaTranscripts_10836_3035	405	AC	6	p	228	632	CAGGGCAGCTAGTGCAGATT	AGGCCTTGGCTGAAACAGAT
odorranaTranscripts_10836_3035	403	AC	6	p	228	630	CAGGGCAGCTAGTGCAGATT	GCCTTGGCTGAAACAGATGA
odorranaTranscripts_10836_3035	414	AC	6	p	228	641	CAGGGCAGCTAGTGCAGATT	ACAGACTTGAGGCCTTGGCT
odorranaTranscripts_10861_1719	105	AGC	5	p	1613	1717	ACCAGCACCAGCTCCTACAG	AAGGCAACTTCCTTCTCTATGAAA
odorranaTranscripts_10861_1719	215	AGC	5	p	1504	1718	ACTCTGAAACACGGCAGCTC	AAAGGCAACTTCCTTCTCTATGAA
odorranaTranscripts_10861_1719	166	AGC	5	p	1553	1718	TTCCAGTTGAGCTGGTGGAT	AAAGGCAACTTCCTTCTCTATGAA
odorranaTranscripts_10866_694	155	ACG	6	p	245	399	CACTGCGACAAGTCATCAGC	CTCATGCCATCCTTGGGTAG
odorranaTranscripts_10866_694	138	ACG	6	p	262	399	AGCGATGATGTCACTGGGAT	CTCATGCCATCCTTGGGTAG
odorranaTranscripts_10866_694	177	ACG	6	p	245	421	CACTGCGACAAGTCATCAGC	ATATGTGGTCACCTGCTGGG
odorranaTranscripts_10866_694	325	ACG	6	p	245	569	CACTGCGACAAGTCATCAGC	GGGAGAGCAGACAGACTCCA
odorranaTranscripts_10866_694	308	ACG	6	p	262	569	AGCGATGATGTCACTGGGAT	GGGAGAGCAGACAGACTCCA
odorranaTranscripts_10866_694	253	AC	5	p	12	264	TGTCTGGAGCTCCGATTGTT	GCTGATGACTTGTCGCAGTG
odorranaTranscripts_10866_694	270	AC	5	p	12	281	TGTCTGGAGCTCCGATTGTT	ATCCCAGTGACATCATCGCT
odorranaTranscripts_10866_694	388	ACG	6	p	12	399	TGTCTGGAGCTCCGATTGTT	CTCATGCCATCCTTGGGTAG
odorranaTranscripts_10866_694	410	ACG	6	p	12	421	TGTCTGGAGCTCCGATTGTT	ATATGTGGTCACCTGCTGGG
odorranaTranscripts_10892_329	174	AC	5	p	5	178	ACACTTCCAATGCAGATGCC	TAACCCAAGCAGTGGGAAGA
odorranaTranscripts_10892_329	170	AC	5	p	5	174	ACACTTCCAATGCAGATGCC	CCAAGCAGTGGGAAGACAAG
odorranaTranscripts_10892_329	162	AC	5	p	17	178	CAGATGCCCTTGGAGGTAAG	TAACCCAAGCAGTGGGAAGA
odorranaTranscripts_10892_329	310	AC	5	p	5	314	ACACTTCCAATGCAGATGCC	TTACACATAAGAGGGCCCGA
odorranaTranscripts_10905_407	176	AC	5	p	167	342	TACAGGACGGGATTGATTGC	AAGAGGGTAGCCAAGTCGTTG
odorranaTranscripts_10905_407	118	AC	5	p	226	343	ATAATGTTGGACACAGCGCC	CAAGAGGGTAGCCAAGTCGTT
odorranaTranscripts_10905_407	229	AC	5	p	167	395	TACAGGACGGGATTGATTGC	TCAGGACGGACATGGCTAGT
odorranaTranscripts_10905_407	170	AC	5	p	226	395	ATAATGTTGGACACAGCGCC	TCAGGACGGACATGGCTAGT
odorranaTranscripts_10905_407	215	AC	5	p	167	381	TACAGGACGGGATTGATTGC	GCTAGTAGCATTGCCAACCG
odorranaTranscripts_10905_407	346	AC	5	p	50	395	TTATTGGAATTGCTGTCCCG	TCAGGACGGACATGGCTAGT
odorranaTranscripts_10955_2444	404	ACT	5	p	450	853	GGAGTCAGCACATCACCCTC	AAGTGGAATGGTTCTGCCAA
odorranaTranscripts_10968_1915	166	AG	5	c	192	357	CAACGAGAGTGACAGGCAAA	GCGATGCTCTCGAACTCTGT
odorranaTranscripts_10968_1915	168	AG	5	c	192	359	CAACGAGAGTGACAGGCAAA	CTGCGATGCTCTCGAACTCT
odorranaTranscripts_10968_1915	164	AG	5	c	194	357	ACGAGAGTGACAGGCAAACA	GCGATGCTCTCGAACTCTGT
odorranaTranscripts_10968_1915	164	AG	5	c	190	353	CACAACGAGAGTGACAGGCA	TGCTCTCGAACTCTGTCCCT
odorranaTranscripts_10968_1915	366	AG	5	c	151	516	CGCAGACACAAGTCTGAACG	CCCACCACTCCTCTCTTCCT
odorranaTranscripts_10968_1915	374	AG	5	c	151	524	CGCAGACACAAGTCTGAACG	TGACAGATCCCACCACTCCT
odorranaTranscripts_10968_1915	207	AG	5	c	151	357	CGCAGACACAAGTCTGAACG	GCGATGCTCTCGAACTCTGT
odorranaTranscripts_11024_2682	339	AC	7	p	1848	2186	ACAATAACGCACGCAAACCT	CTGCTACCATCCAGCAGGTC
odorranaTranscripts_11024_2682	342	AC	7	p	1845	2186	GTGACAATAACGCACGCAAA	CTGCTACCATCCAGCAGGTC
odorranaTranscripts_1104_5041	251	AT	6	p	3626	3876	AACCGCTCGTGCTGTATCTT	CCACATCAACAGCGATGAAA
odorranaTranscripts_1104_5041	308	AT	6	p	3569	3876	TTAACGAAACATGCGCAAAG	CCACATCAACAGCGATGAAA
odorranaTranscripts_1104_5041	285	AAT	5	p	3857	4141	TTTCATCGCTGTTGATGTGG	CACGGATGCATGGTAGAACA
odorranaTranscripts_1104_5041	289	AAT	5	p	3857	4145	TTTCATCGCTGTTGATGTGG	TGATCACGGATGCATGGTAG
odorranaTranscripts_1104_5041	413	AAT	5	p	3857	4269	TTTCATCGCTGTTGATGTGG	GAATGGCAGAAAGAGGACGA
odorranaTranscripts_11133_1575	124	AC	5	p	1151	1274	AAATGACAAACTCCATGCGG	GGTGTTCCCAGCATTCCATA
odorranaTranscripts_11133_1575	158	AC	5	p	1151	1308	AAATGACAAACTCCATGCGG	TCACTCCAGTGATTTGTGCG
odorranaTranscripts_11133_1575	186	AC	5	p	1089	1274	CTGCAAGGGTGGGATTACAG	GGTGTTCCCAGCATTCCATA
odorranaTranscripts_11133_1575	433	AC	5	p	842	1274	CACGTGAGACTTCCTGTCCC	GGTGTTCCCAGCATTCCATA
odorranaTranscripts_11133_1575	365	AC	5	p	1089	1453	CTGCAAGGGTGGGATTACAG	GAGACCTCCCTGATCCGTTT
odorranaTranscripts_11140_940	103	AT	7	c	830	932	CAGACCAATGAAGGACCAGC	GCAGGAATACCCGTATACGACA
odorranaTranscripts_11140_940	143	AT	7	c	790	932	TGTCGCCTCTACACCAATCA	GCAGGAATACCCGTATACGACA
odorranaTranscripts_11140_940	141	AT	7	c	792	932	TCGCCTCTACACCAATCAGG	GCAGGAATACCCGTATACGACA
odorranaTranscripts_11140_940	108	AT	7	c	830	937	CAGACCAATGAAGGACCAGC	GGAAGGCAGGAATACCCGT
odorranaTranscripts_11140_940	291	AT	7	c	647	937	CGACTCCTGTCACCCTGAAG	GGAAGGCAGGAATACCCGT
odorranaTranscripts_11140_940	148	AT	7	c	790	937	TGTCGCCTCTACACCAATCA	GGAAGGCAGGAATACCCGT
odorranaTranscripts_11215_2468	420	AT	11	p	2049	2468	CTTGCCCTTTAAGCAGGACA	TGTGCATATAGAAGGGTTCTTCA
odorranaTranscripts_11215_2468	151	AT	11	p	2318	2468	TGCCATGCCTTCATCAGTTA	TGTGCATATAGAAGGGTTCTTCA
odorranaTranscripts_11215_2468	266	AT	11	p	2203	2468	TCCTTCTCATTCTGATGGGC	TGTGCATATAGAAGGGTTCTTCA
odorranaTranscripts_11223_453	108	AG	5	p	179	286	CCATAGGGACCCTGGTTAGG	ATTGGGTGGTCTCTTGGTCA
odorranaTranscripts_11271_1697	349	AG	5	p	774	1122	GGGATGGAGGATGGTCTTTC	CACCATTCCTCCGAGAGTTG
odorranaTranscripts_11271_1697	355	AG	5	p	768	1122	TATGTTGGGATGGAGGATGG	CACCATTCCTCCGAGAGTTG
odorranaTranscripts_1129_2413	110	AAC	5	p	204	313	AGACTCCTATAGCGCAATATTCTT	CATCAAGCAAGGGACAACCT
odorranaTranscripts_1129_2413	173	AAC	5	p	204	376	AGACTCCTATAGCGCAATATTCTT	ATTGGCACGGATCATGAGAA
odorranaTranscripts_1129_2413	120	AAC	5	p	204	323	AGACTCCTATAGCGCAATATTCTT	ATTCCTGTGCCATCAAGCAA
odorranaTranscripts_1129_2413	164	AAC	5	p	125	288	ACTTCCTGACTCGTGCTTGC	TCAGTTTCAATGGATCGGCT
odorranaTranscripts_1129_2413	224	AAC	5	p	65	288	TCTAGTCCTCGGCACAGCTC	TCAGTTTCAATGGATCGGCT
odorranaTranscripts_1129_2413	141	AAC	5	p	125	265	ACTTCCTGACTCGTGCTTGC	CCAGGGACTGGACTGACTTG
odorranaTranscripts_11316_338	100	AC	5	p	139	238	CTCATCCATTCACACGACAA	CCCGGAAGCTGACCTTGAT
odorranaTranscripts_11316_338	100	AC	5	p	139	238	CTCATCCATTCACACGACAAT	CCCGGAAGCTGACCTTGAT
odorranaTranscripts_11316_338	100	AC	5	p	139	238	CTCATCCATTCACACGACAA	CCCGGAAGCTGACCTTGA
odorranaTranscripts_11316_338	213	AC	5	p	100	312	GAACAGCAGAGGGTGCATCT	GTCTCCTTTGCGTTGCAGTC
odorranaTranscripts_11316_338	137	AC	5	p	100	236	GAACAGCAGAGGGTGCATCT	CGGAAGCTGACCTTGATTGA
odorranaTranscripts_11316_338	211	AC	5	p	100	310	GAACAGCAGAGGGTGCATCT	CTCCTTTGCGTTGCAGTCAT
odorranaTranscripts_11343_3236	263	AG	8	c	2897	3159	CAAGCTCTGCCTCGATGTTT	ATTGCACAGCTTGGTAGGGA
odorranaTranscripts_11343_3236	222	AG	8	c	2897	3118	CAAGCTCTGCCTCGATGTTT	GCAGCAGGGATACGCTCTTA
odorranaTranscripts_11351_208	147	AC	5	p	59	205	CTCTCTCGATCCAGTGCCAT	CGGGCTGTGTGTGTCCATAG
odorranaTranscripts_11351_208	147	AC	5	p	59	205	CTCTCTCGATCCAGTGCCAT	CGGGCTGTGTGTGTCCATA
odorranaTranscripts_11351_208	146	AC	5	p	60	205	TCTCTCGATCCAGTGCCATC	CGGGCTGTGTGTGTCCATAG
odorranaTranscripts_11351_208	166	AC	5	p	40	205	CCCATGCCTGAACACTTACC	CGGGCTGTGTGTGTCCATAG
odorranaTranscripts_11351_208	166	AC	5	p	40	205	CCCATGCCTGAACACTTACC	CGGGCTGTGTGTGTCCATA
odorranaTranscripts_11369_1354	102	AC	6	p	396	497	CTTTCCTGCATTTCAGCTCG	TACAAGAGCTGCCATTTCCG
odorranaTranscripts_11369_1354	105	AC	6	p	393	497	CTGCTTTCCTGCATTTCAGC	TACAAGAGCTGCCATTTCCG
odorranaTranscripts_11369_1354	195	AC	6	p	303	497	AGGAGCGTGCACACCAGTAT	TACAAGAGCTGCCATTTCCG
odorranaTranscripts_11369_1354	183	AC	6	p	303	485	AGGAGCGTGCACACCAGTAT	CATTTCCGGATGGTTCCTTA
odorranaTranscripts_11369_1354	301	AC	6	p	197	497	GACTCTGTTGGCTGCCGTAT	TACAAGAGCTGCCATTTCCG
odorranaTranscripts_11369_1354	296	AC	6	p	202	497	TGTTGGCTGCCGTATATGTG	TACAAGAGCTGCCATTTCCG
odorranaTranscripts_11369_1354	439	AC	6	p	204	642	TTGGCTGCCGTATATGTGTG	ATGTTCCTCTGTGCCCATGT
odorranaTranscripts_11369_1354	427	AC	6	p	204	630	TTGGCTGCCGTATATGTGTG	GCCCATGTGTATGAGCCCTA
odorranaTranscripts_11371_622	438	AAT	6	p	86	523	AAGGCAGGTGGGACACATTA	GCATTCAGCAAAGTCCCATC
odorranaTranscripts_11371_622	401	AAT	6	p	123	523	AGGCATCTGACACCCATCAT	GCATTCAGCAAAGTCCCATC
odorranaTranscripts_11371_622	321	AAT	6	p	86	406	AAGGCAGGTGGGACACATTA	CCTGAAGAGGGTGTGGACAG
odorranaTranscripts_1138_2615	200	AG	6	c	1889	2088	TCACCATCTCAAACAGCTCCT	CCTTGCAGATCGGCTAAATG
odorranaTranscripts_1138_2615	121	AG	6	c	1890	2010	CACCATCTCAAACAGCTCCTC	TATGGCATCGGCTACTGCTT
odorranaTranscripts_1138_2615	446	AG	6	c	1565	2010	CTTCCAAGCTTTGGCTTTCA	TATGGCATCGGCTACTGCTT
odorranaTranscripts_1138_2615	390	AG	6	c	1621	2010	TGGAGCAGCTGCATGTAAGA	TATGGCATCGGCTACTGCTT
odorranaTranscripts_1138_2615	387	AG	6	c	1702	2088	AGGCACCCACATACCTGAAA	CCTTGCAGATCGGCTAAATG
odorranaTranscripts_11430_2126	220	AG	5	p	697	916	TGTCAGCCTTCTTTAATCTCTTGA	TCCAGGACGCACCCTTAGTA
odorranaTranscripts_11430_2126	113	AG	5	p	697	809	TGTCAGCCTTCTTTAATCTCTTGA	CCACTGTGCTGCTGATTGAC
odorranaTranscripts_11430_2126	256	AG	5	p	527	782	ACTGCAGATGTCCCTGGGTA	GCACTGTGCTGCTGATTGAC
odorranaTranscripts_11430_2126	390	AG	5	p	527	916	ACTGCAGATGTCCCTGGGTA	TCCAGGACGCACCCTTAGTA
odorranaTranscripts_11445_507	131	AGC	5	p	45	175	CCTCTGCCTTGATGTGAGGT	GGTCTTTCACGGACCAAGTG
odorranaTranscripts_11445_507	151	AGC	5	p	45	195	CCTCTGCCTTGATGTGAGGT	GTCACTAAATGGCAGACCGC
odorranaTranscripts_11445_507	129	AGC	5	p	47	175	TCTGCCTTGATGTGAGGTTG	GGTCTTTCACGGACCAAGTG
odorranaTranscripts_11445_507	240	AGC	5	p	45	284	CCTCTGCCTTGATGTGAGGT	GAGGCGTTGCCATAAGATTG
odorranaTranscripts_1146_2165	177	AGG	5	p	1185	1361	TGTGCCAATTGTAGTGCCAG	TCAGCCTGCCAGTCCTCTAC
odorranaTranscripts_1146_2165	178	AGG	5	p	1185	1362	TGTGCCAATTGTAGTGCCAG	CTCAGCCTGCCAGTCCTCTA
odorranaTranscripts_1146_2165	308	AGG	5	p	1184	1491	CTGTGCCAATTGTAGTGCCA	GGAAACCCATTGTTTGTGGA
odorranaTranscripts_1146_2165	280	AGG	5	p	1185	1464	TGTGCCAATTGTAGTGCCAG	CGCTTGGTATTGACCACACA
odorranaTranscripts_11487_584	395	AT	5	p	181	575	TTGAAATGCTAGCAGTCTGGC	TCTCCTTCCATTGGCTGGTA
odorranaTranscripts_11487_584	248	AT	5	p	328	575	AAGGAACACAGTGGATCAGCA	TCTCCTTCCATTGGCTGGTA
odorranaTranscripts_11487_584	415	AT	5	p	161	575	CCATTGCTGACCTCCTCTCTT	TCTCCTTCCATTGGCTGGTA
odorranaTranscripts_11506_4233	127	AAG	5	c	202	328	ATGAGATCCGGGAGGTGC	CCTTCATCCCACTCCAGGT
odorranaTranscripts_11506_4233	128	AAG	5	c	201	328	GATGAGATCCGGGAGGTGC	CCTTCATCCCACTCCAGGT
odorranaTranscripts_11506_4233	116	AAG	5	c	213	328	GAGGTGCGGATCACGGAG	CCTTCATCCCACTCCAGGTC
odorranaTranscripts_11506_4233	102	AAG	5	c	199	300	AGGATGAGATCCGGGAGGT	CCTCATCATCATCCTCCAGC
odorranaTranscripts_11506_4233	146	AAG	5	c	182	327	GGAGGAAGATGAGGAGGAGG	CTTCATCCCACTCCAGGTCC
odorranaTranscripts_11506_4233	211	AAG	5	c	182	392	GGAGGAAGATGAGGAGGAGG	GCAAGGAGGCTGAGAGATGA
odorranaTranscripts_11506_4233	201	AAG	5	c	192	392	GAGGAGGAGGATGAGATCCG	GCAAGGAGGCTGAGAGATGA
odorranaTranscripts_11506_4233	330	AAG	5	c	182	511	GGAGGAAGATGAGGAGGAGG	TCACTCAGACGGGCTCTCTC
odorranaTranscripts_1151_1206	209	AG	5	p	94	302	CCATGGCAACCAAAGCTAAC	TGGCTTAGAGCCAGGAGTGA
odorranaTranscripts_1151_1206	134	AG	5	p	23	156	AAATGTTCGATTGGCTTTGG	CTCTGGCTCCCTCTTCAGGT
odorranaTranscripts_1151_1206	165	AG	5	p	94	258	CCATGGCAACCAAAGCTAAC	AGCCCATCTCACGGAATAGA
odorranaTranscripts_1151_1206	410	AG	5	p	94	503	CCATGGCAACCAAAGCTAAC	ATTGGATGGGAGGAATGCTT
odorranaTranscripts_1151_1206	427	AG	5	p	77	503	AATGATCCGGTCTGTAGCCA	ATTGGATGGGAGGAATGCTT
odorranaTranscripts_1151_1206	389	AG	5	p	94	482	CCATGGCAACCAAAGCTAAC	TCCCAAATTCTTCTTGGCCT
odorranaTranscripts_11521_3308	177	AC	5	p	2973	3149	GACCCATGGACAAGCAGAAA	CCTTCTGGAGAGGAACCCAC
odorranaTranscripts_11521_3308	420	AC	5	p	2822	3241	CACCTCCACTATGGGCTCTG	CGGGAGAGAGGGAGAACATT
odorranaTranscripts_11521_3308	354	AC	5	p	2888	3241	CAGAGGGTCCGGGTAAGAGT	CGGGAGAGAGGGAGAACATT
odorranaTranscripts_11521_3308	231	AC	5	p	2822	3052	CACCTCCACTATGGGCTCTG	GAAGACCCTCCCAGACAACC
odorranaTranscripts_1154_3014	332	AC	9	p	917	1248	GGCCAGCTTGAGGTTAGGTT	GGTTTGGATTTCAGTGCAGC
odorranaTranscripts_1154_3014	340	AC	9	p	912	1251	TGTATGGCCAGCTTGAGGTT	GCTGGTTTGGATTTCAGTGC
odorranaTranscripts_11556_381	267	AT	7	p	105	371	CATGCAGCTAGTGCTCATCG	GGGTAGGGTTATATTGCAGCC
odorranaTranscripts_11556_381	267	AT	7	p	105	371	CATGCAGCTAGTGCTCATCG	GGGTAGGGTTATATTGCAGCCT
odorranaTranscripts_11556_381	262	AT	7	p	105	366	CATGCAGCTAGTGCTCATCG	GGGTTATATTGCAGCCTTCC
odorranaTranscripts_11557_378	128	AAG	8	p	54	181	TCGCTTCTTCTCCCTTACCC	CAGCAGAGATGGTCCAAACG
odorranaTranscripts_11557_378	137	AAG	8	p	45	181	CCTCTTCGCTCGCTTCTTCT	CAGCAGAGATGGTCCAAACG
odorranaTranscripts_11557_378	191	AAG	8	p	54	244	TCGCTTCTTCTCCCTTACCC	ACGCCACATAGGCAGAACAG
odorranaTranscripts_11557_378	210	AAG	8	p	35	244	GTTTGTCCCTCCTCTTCGCT	ACGCCACATAGGCAGAACAG
odorranaTranscripts_11557_378	319	AAG	8	p	54	372	TCGCTTCTTCTCCCTTACCC	AGCACCAAGCAAGGACACAT
odorranaTranscripts_11557_378	295	AAG	8	p	54	348	TCGCTTCTTCTCCCTTACCC	ACTCAAGACGCTCAAGACGC
odorranaTranscripts_11557_378	314	AAG	8	p	35	348	GTTTGTCCCTCCTCTTCGCT	ACTCAAGACGCTCAAGACGC
odorranaTranscripts_11557_378	211	AC	5	p	162	372	CGTTTGGACCATCTCTGCTG	AGCACCAAGCAAGGACACAT
odorranaTranscripts_11557_378	175	AC	5	p	162	336	CGTTTGGACCATCTCTGCTG	CAAGACGCACAAGGACACAC
odorranaTranscripts_115_2706	100	AG	6	p	96	195	CAGCTTCCGGGTTTGTATTG	CTCTCGTACGGCATGTCTCC
odorranaTranscripts_115_2706	101	AG	6	p	96	196	CAGCTTCCGGGTTTGTATTG	GCTCTCGTACGGCATGTCTC
odorranaTranscripts_115_2706	103	AG	6	p	93	195	CTTCAGCTTCCGGGTTTGTA	CTCTCGTACGGCATGTCTCC
odorranaTranscripts_115_2706	183	AG	6	p	59	241	CAAAGCCACAGGGAGACATC	GGCCACTCCTCTTTCCATCT
odorranaTranscripts_115_2706	146	AG	6	p	96	241	CAGCTTCCGGGTTTGTATTG	GGCCACTCCTCTTTCCATCT
odorranaTranscripts_115_2706	118	AC	6	p	2214	2331	GTGACCAACATTCCAGAGGC	TGAGCAGTATGTACTGTCTTATGTGG
odorranaTranscripts_115_2706	160	AC	6	p	2172	2331	AGTGACCGCTTGCTGGTAAA	TGAGCAGTATGTACTGTCTTATGTGG
odorranaTranscripts_115_2706	118	AC	6	p	2214	2331	GTGACCAACATTCCAGAGGC	TGAGCAGTATGTACTGTCTTATGTGGT
odorranaTranscripts_115_2706	212	AC	6	p	2261	2472	TGAGGGCAGGTTCTAATGGA	ACTTGTTTCGGTGTTGAGGC
odorranaTranscripts_115_2706	221	AC	6	p	2261	2481	TGAGGGCAGGTTCTAATGGA	AACGTGAGGACTTGTTTCGG
odorranaTranscripts_115_2706	119	AC	6	p	2261	2379	TGAGGGCAGGTTCTAATGGA	TTTGTCACCATAACAGCGGA
odorranaTranscripts_11608_1867	117	AG	5	p	1582	1698	ACCATGGTCAACAATCACCT	TGCTGAAGGCACATATCCTC
odorranaTranscripts_11608_1867	116	AG	5	p	1583	1698	CCATGGTCAACAATCACCTAA	TGCTGAAGGCACATATCCTC
odorranaTranscripts_11608_1867	119	AG	5	p	1582	1700	ACCATGGTCAACAATCACCT	AATGCTGAAGGCACATATCCTC
odorranaTranscripts_11608_1867	195	AG	5	p	1448	1642	ACAATGGCATTAGGAGCAGC	TCCCTCAGCATCACAACGTA
odorranaTranscripts_11608_1867	430	AG	5	p	1234	1663	TGGACCATGAACTGATGCTG	AGAGCATGCAGGGATTTGTG
odorranaTranscripts_11608_1867	378	AG	5	p	1448	1825	ACAATGGCATTAGGAGCAGC	AGCAAATTTGTCAAGCCCTG
odorranaTranscripts_11630_1542	397	AT	6	p	981	1377	AGCATGCCCAGACTAGGAAA	GCACATGGCAGCACATACAT
odorranaTranscripts_11630_1542	398	AT	6	p	982	1379	GCATGCCCAGACTAGGAAAC	ATGCACATGGCAGCACATAC
odorranaTranscripts_11654_587	102	AT	7	p	111	212	CCTGATATGAATGGCAAGGG	TTTGCATTCATCGTGGTCAT
odorranaTranscripts_11654_587	118	AT	7	p	95	212	ATCTGACAGCCCAAATCCTG	TTTGCATTCATCGTGGTCAT
odorranaTranscripts_11654_587	343	AT	7	p	111	453	CCTGATATGAATGGCAAGGG	GCTGTGGGTAGCTTGCACTT
odorranaTranscripts_11654_587	296	AT	7	p	111	406	CCTGATATGAATGGCAAGGG	GCACTGACTGGAAGCTGGTT
odorranaTranscripts_11654_587	337	AT	7	p	117	453	ATGAATGGCAAGGGAAATCA	GCTGTGGGTAGCTTGCACTT
odorranaTranscripts_11656_689	135	AG	10	p	478	612	TGGCTTTCTTTCTCCCTTCA	AGCCCATTGGTGCAGAATAA
odorranaTranscripts_11656_689	184	AG	10	p	430	613	CACTGATGTAGGAGGTGCCC	AAGCCCATTGGTGCAGAATA
odorranaTranscripts_1167_2389	419	AT	5	c	896	1314	TGGGACCGGAAGTAAAGTGA	CGCAAAGGGAATCCTGTGTA
odorranaTranscripts_1167_2389	429	AT	5	c	886	1314	GTTGTGTCTATGGGACCGGA	CGCAAAGGGAATCCTGTGTA
odorranaTranscripts_1167_2389	427	AT	5	c	888	1314	TGTGTCTATGGGACCGGAAG	CGCAAAGGGAATCCTGTGTA
odorranaTranscripts_11698_1106	337	AT	8	p	377	713	CCCTGGCAGGAAGTAGTGGT	AGTTCCTCCTTTCGAGCCAC
odorranaTranscripts_11698_1106	385	AT	8	p	329	713	CGTGGATATCTCCTCCGCTT	AGTTCCTCCTTTCGAGCCAC
odorranaTranscripts_11698_1106	338	AT	8	p	176	513	CGAACCCAACTGGTCACAAT	TCTCCTTTCCTTAGTGGTGCC
odorranaTranscripts_11698_1106	446	AT	8	p	406	851	AAAGGCCTCGGATCTACATATT	GGCACAGGGTTATGTATATCTGGTT
odorranaTranscripts_11698_1106	445	AT	8	p	406	850	AAAGGCCTCGGATCTACATATT	GCACAGGGTTATGTATATCTGGTTT
odorranaTranscripts_11698_1106	445	AT	8	p	406	850	AAAGGCCTCGGATCTACATATT	GCACAGGGTTATGTATATCTGGTT
odorranaTranscripts_11698_1106	165	AC	5	p	694	858	GTGGCTCGAAAGGAGGAACT	TGGATTTGGCACAGGGTTAT
odorranaTranscripts_11698_1106	277	AC	5	p	694	970	GTGGCTCGAAAGGAGGAACT	TTTGCCACTGCAATTTACCA
odorranaTranscripts_11710_226	135	AG	5	p	75	209	TTGCTGTGTCTGAGGAACCA	CATAAATATAAAGGAAATATAGGAGCG
odorranaTranscripts_11710_226	134	AG	5	p	76	209	TGCTGTGTCTGAGGAACCATT	CATAAATATAAAGGAAATATAGGAGCG
odorranaTranscripts_11715_2319	235	AC	5	p	20	254	GTGTCGGGAGAGCGATGTAG	CAGAGCAGCGATCCATCTTT
odorranaTranscripts_11715_2319	332	AC	5	p	20	351	GTGTCGGGAGAGCGATGTAG	TTTAACACAGGCCACGGTTT
odorranaTranscripts_11715_2319	331	AC	5	p	20	350	GTGTCGGGAGAGCGATGTAG	TTAACACAGGCCACGGTTTC
odorranaTranscripts_11779_432	100	AT	5	p	52	151	ATGGTTTCTGTGTGCTGCC	GTATTTGCCTGGGTTTCAGG
odorranaTranscripts_11779_432	101	AT	5	p	52	152	ATGGTTTCTGTGTGCTGCC	AGTATTTGCCTGGGTTTCAGG
odorranaTranscripts_11779_432	100	AT	5	p	51	150	CATGGTTTCTGTGTGCTGCC	TATTTGCCTGGGTTTCAGGTT
odorranaTranscripts_11779_432	243	AT	5	p	50	292	ACATGGTTTCTGTGTGCTGC	CCTGATTGGCTGAGAGTGCT
odorranaTranscripts_11779_432	100	AT	5	p	50	149	ACATGGTTTCTGTGTGCTGC	ATTTGCCTGGGTTTCAGGTT
odorranaTranscripts_11779_432	380	AT	5	p	50	429	ACATGGTTTCTGTGTGCTGC	TTTCCACCACTCGGCTCTAA
odorranaTranscripts_11826_309	215	AG	6	p	33	247	TGGTGAAGCTACAGTGGATGG	AACCGTACAACCGTCAGTGG
odorranaTranscripts_11826_309	189	AG	6	p	33	221	TGGTGAAGCTACAGTGGATGG	CTCAGAATCCGGGAACACCT
odorranaTranscripts_11826_309	119	AG	6	p	33	151	TGGTGAAGCTACAGTGGATGG	GGTGGACATGGACACTGGAG
odorranaTranscripts_1182_3337	199	AC	5	p	1380	1578	AACAGGAGAGGCAGATGACG	CAGTCAGTCGACAGGCACAC
odorranaTranscripts_1182_3337	204	AC	5	p	1375	1578	GGTGAAACAGGAGAGGCAGA	CAGTCAGTCGACAGGCACAC
odorranaTranscripts_1182_3337	217	AC	5	p	1380	1596	AACAGGAGAGGCAGATGACG	TGAGCTGCAATCTCAAAGCA
odorranaTranscripts_1182_3337	269	AC	5	p	1310	1578	TCGGTTGGGAAGATGAAGAA	CAGTCAGTCGACAGGCACAC
odorranaTranscripts_1182_3337	287	AC	5	p	1310	1596	TCGGTTGGGAAGATGAAGAA	TGAGCTGCAATCTCAAAGCA
odorranaTranscripts_1182_3337	378	AC	5	p	1201	1578	GAGTGCTGGTGTGTGGATCA	CAGTCAGTCGACAGGCACAC
odorranaTranscripts_11847_495	133	AC	5	p	266	398	GCCTCATGTCACCTCATGATT	CATCTGATCCAAGCACGTTG
odorranaTranscripts_11847_495	128	AC	5	p	266	393	GCCTCATGTCACCTCATGATT	GATCCAAGCACGTTGTGGAG
odorranaTranscripts_11847_495	337	AC	5	p	13	349	GACCTCTGGCTCCTGCTGTA	GGATGAAGTGGAGATGCAGG
odorranaTranscripts_11847_495	133	AC	5	p	217	349	TGGTGGTGTCTTCCCTCCTA	GGATGAAGTGGAGATGCAGG
odorranaTranscripts_11847_495	134	AC	5	p	216	349	ATGGTGGTGTCTTCCCTCCT	GGATGAAGTGGAGATGCAGG
odorranaTranscripts_11872_1719	346	AAT	5	p	74	419	AAATTGGCAGAGGCACAAAG	AGCTGAGGTCTTTGGGTTCC
odorranaTranscripts_11872_1719	324	AAT	5	p	74	397	AAATTGGCAGAGGCACAAAG	AAGCTGTCCTGGTGATTGGA
odorranaTranscripts_11872_1719	442	AAT	5	p	74	515	AAATTGGCAGAGGCACAAAG	TAAGGACAAGCAGAGCAGCC
odorranaTranscripts_11872_1719	336	AT	7	p	496	831	GGCTGCTCTGCTTGTCCTTA	TATCTGAGCGGCTCCTTGAG
odorranaTranscripts_11872_1719	339	AT	7	p	496	834	GGCTGCTCTGCTTGTCCTTA	AGCTATCTGAGCGGCTCCTT
odorranaTranscripts_11872_1719	197	AT	6	p	378	574	TCCAATCACCAGGACAGCTT	AGTGCTGTAAAGTCCGCAGC
odorranaTranscripts_11872_1719	279	AT	7	p	554	832	AGCTGCGGACTTTACAGCAC	CTATCTGAGCGGCTCCTTGA
odorranaTranscripts_1187_424	138	AG	5	p	175	312	CTGGGAAGCGGATATGTCAC	ACCTTCCCATCCCACTCTTC
odorranaTranscripts_1187_424	131	AG	5	p	182	312	GCGGATATGTCACCTCCTCA	ACCTTCCCATCCCACTCTTC
odorranaTranscripts_1187_424	139	AG	5	p	175	313	CTGGGAAGCGGATATGTCAC	CACCTTCCCATCCCACTCTT
odorranaTranscripts_11884_951	191	AC	5	p	23	213	GCAATGTGACTAACACCAATCAA	CGGCTTTCACAGCCATATTC
odorranaTranscripts_11884_951	288	AC	5	p	23	310	GCAATGTGACTAACACCAATCAA	GCTCCACATTGCATTTCTCC
odorranaTranscripts_11884_951	203	AC	5	p	23	225	GCAATGTGACTAACACCAATCAA	CTCCCTAACATCCGGCTTTC
odorranaTranscripts_11885_4489	162	AC	5	p	82	243	AATACTTATGGCGCTGCTCA	GCCCACTTCCAACTGACAAC
odorranaTranscripts_11885_4489	163	AC	5	p	82	244	AATACTTATGGCGCTGCTCA	AGCCCACTTCCAACTGACAA
odorranaTranscripts_11885_4489	231	AC	5	p	82	312	AATACTTATGGCGCTGCTCA	ATGTCTAAGCCCTGGTGGGT
odorranaTranscripts_11885_4489	236	AC	5	p	8	243	CCATTCTACCCAAACACCCA	GCCCACTTCCAACTGACAAC
odorranaTranscripts_11885_4489	237	AC	5	p	8	244	CCATTCTACCCAAACACCCA	AGCCCACTTCCAACTGACAA
odorranaTranscripts_11885_4489	225	AC	5	p	8	232	CCATTCTACCCAAACACCCA	ACTGACAACATGGGCTGGAT
odorranaTranscripts_11885_4489	427	AC	6	p	82	508	AATACTTATGGCGCTGCTCA	ATAGGCTGGGCTTGTTTGCT
odorranaTranscripts_11885_4489	429	AC	6	p	82	510	AATACTTATGGCGCTGCTCA	TGATAGGCTGGGCTTGTTTG
odorranaTranscripts_11885_4489	422	AC	6	p	82	503	AATACTTATGGCGCTGCTCA	CTGGGCTTGTTTGCTGTGTT
odorranaTranscripts_11885_4489	228	AC	6	p	383	610	ATAGCACTGGCTGGATGGG	TGGACCTGTCGCCTATTGTT
odorranaTranscripts_11885_4489	230	AC	6	p	383	612	ATAGCACTGGCTGGATGGG	AGTGGACCTGTCGCCTATTG
odorranaTranscripts_11885_4489	235	AC	6	p	383	617	ATAGCACTGGCTGGATGGG	TTTAAAGTGGACCTGTCGCC
odorranaTranscripts_11885_4489	387	AC	6	p	224	610	GTTGTCAGTTGGAAGTGGGC	TGGACCTGTCGCCTATTGTT
odorranaTranscripts_11885_4489	386	AC	6	p	225	610	TTGTCAGTTGGAAGTGGGCT	TGGACCTGTCGCCTATTGTT
odorranaTranscripts_11885_4489	318	AC	6	p	293	610	ACCCACCAGGGCTTAGACAT	TGGACCTGTCGCCTATTGTT
odorranaTranscripts_1189_2325	121	AC	5	p	616	736	CATGCCCAAGTCTTTCAAGG	ACATCCACAAGACGCCAAGT
odorranaTranscripts_1189_2325	151	AC	5	p	616	766	CATGCCCAAGTCTTTCAAGG	TGGCCGGATGTATTTGATCT
odorranaTranscripts_1189_2325	119	AC	5	p	618	736	TGCCCAAGTCTTTCAAGGTC	ACATCCACAAGACGCCAAGT
odorranaTranscripts_1189_2325	254	AC	5	p	616	869	CATGCCCAAGTCTTTCAAGG	TGCTCAGGACAGAGGTGACA
odorranaTranscripts_1189_2325	398	AC	5	p	616	1013	CATGCCCAAGTCTTTCAAGG	TCGCTTTCCAGCCACTAAAC
odorranaTranscripts_1189_2325	361	AC	5	p	376	736	AATGTGGGTGGCATATCAGC	ACATCCACAAGACGCCAAGT
odorranaTranscripts_11931_557	100	AG	5	p	47	146	AGAATATAATCTGCCCTGCAAGTT	TGAGTTAGGTTGGTCCACTTCC
odorranaTranscripts_11931_557	100	AG	5	p	47	146	AGAATATAATCTGCCCTGCAAGTTT	TGAGTTAGGTTGGTCCACTTCC
odorranaTranscripts_11931_557	100	AG	5	p	47	146	AGAATATAATCTGCCCTGCAAGTT	TGAGTTAGGTTGGTCCACTTCCT
odorranaTranscripts_11931_557	353	AG	5	p	61	413	CCTGCAAGTTTCAATCGGAG	ACCTTGTGGTGTTGGGATTG
odorranaTranscripts_11931_557	357	AG	5	p	56	412	TCTGCCCTGCAAGTTTCAAT	CCTTGTGGTGTTGGGATTGT
odorranaTranscripts_11934_2683	414	AC	5	p	192	605	TTTATACCCATTTCCTGCCTTT	ATTTGGTGGCATTCAGGTTG
odorranaTranscripts_11934_2683	414	AC	5	p	192	605	TTTATACCCATTTCCTGCCTT	ATTTGGTGGCATTCAGGTTG
odorranaTranscripts_11975_274	183	AT	7	p	74	256	AATTCCAGGTATCGCCATGT	GTCTCTTAATGGCACCTGCG
odorranaTranscripts_11975_274	150	AT	7	p	74	223	AATTCCAGGTATCGCCATGT	TGCAGGAGAGCAGTCACTTG
odorranaTranscripts_11975_274	200	AT	7	p	74	273	AATTCCAGGTATCGCCATGT	TCGGAAGATGTAGGGCAGTC
odorranaTranscripts_1197_2873	299	AT	5	p	2272	2570	TGGAGGTTGCCAAGTCTGTT	CAGTGCAACACATTTCAGTCCT
odorranaTranscripts_1197_2873	340	AT	5	p	2272	2611	TGGAGGTTGCCAAGTCTGTT	CAGAACACAAAGTTACCAGCCA
odorranaTranscripts_12000_238	152	AT	8	p	21	172	GAGAGCATCAATGTTGTACATGC	GAGTGCTTGTCCATTGCCTT
odorranaTranscripts_12000_238	153	AT	8	p	20	172	AGAGAGCATCAATGTTGTACATGC	GAGTGCTTGTCCATTGCCTT
odorranaTranscripts_12000_238	153	AT	8	p	21	173	GAGAGCATCAATGTTGTACATGC	TGAGTGCTTGTCCATTGCCT
odorranaTranscripts_1200_1581	173	AAT	5	p	559	731	AGCAGAGCCCTCTGATTCCT	GGTCTGCATACAGCTGAGGG
odorranaTranscripts_1200_1581	274	AAT	5	p	458	731	ATTGGAGGTTACGGATGGCT	GGTCTGCATACAGCTGAGGG
odorranaTranscripts_1200_1581	276	AAT	5	p	456	731	TGATTGGAGGTTACGGATGG	GGTCTGCATACAGCTGAGGG
odorranaTranscripts_1200_1581	342	AAT	5	p	458	799	ATTGGAGGTTACGGATGGCT	GTTGGAGGACACAGAGGTGG
odorranaTranscripts_1200_1581	344	AAT	5	p	456	799	TGATTGGAGGTTACGGATGG	GTTGGAGGACACAGAGGTGG
odorranaTranscripts_1200_1581	412	AAT	5	p	559	970	AGCAGAGCCCTCTGATTCCT	TTTAGAAGTGACCCTCCGCA
odorranaTranscripts_12075_2813	375	AGG	7	c	1487	1861	AGGATCACCCTGCTGATGAA	AATAGCGCCAACAAGGATCA
odorranaTranscripts_12075_2813	373	AGG	7	c	1487	1859	AGGATCACCCTGCTGATGAA	TAGCGCCAACAAGGATCAGT
odorranaTranscripts_12075_2813	370	AGG	7	c	1487	1856	AGGATCACCCTGCTGATGAA	CGCCAACAAGGATCAGTCTC
odorranaTranscripts_12107_1270	112	AC	5	p	892	1003	CCAGGCTATGACACAGAGGG	CGATGGGAATATGGATGGTT
odorranaTranscripts_12107_1270	111	AC	5	p	893	1003	CAGGCTATGACACAGAGGGC	CGATGGGAATATGGATGGTT
odorranaTranscripts_12107_1270	154	AC	5	p	850	1003	AGGCTGTAGGCAGCACTTGT	CGATGGGAATATGGATGGTT
odorranaTranscripts_12107_1270	200	AC	5	p	909	1108	GGGCCTAAATGCTCAGTGTG	CTGTGGTGTGCTGGCAAATA
odorranaTranscripts_12107_1270	217	AC	5	p	892	1108	CCAGGCTATGACACAGAGGG	CTGTGGTGTGCTGGCAAATA
odorranaTranscripts_12107_1270	297	AC	5	p	909	1205	GGGCCTAAATGCTCAGTGTG	CAATGCCTGACGAAGGAGTC
odorranaTranscripts_12120_3201	301	AG	15	c	28	328	TGCTGGTTCATAAATAGCACAATC	GTGTTTCCAGCTCCCTGATG
odorranaTranscripts_12150_1723	190	AG	5	p	580	769	AAGGGCAGAAAGGAATCGAC	GTCTGCTCGAAAGCCTGAAA
odorranaTranscripts_12150_1723	193	AG	5	p	580	772	AAGGGCAGAAAGGAATCGAC	AATGTCTGCTCGAAAGCCTG
odorranaTranscripts_12150_1723	438	AG	5	p	580	1017	AAGGGCAGAAAGGAATCGAC	GACAATGGACTGCTCTCGCT
odorranaTranscripts_12161_665	118	AG	7	p	167	284	GCCTTGGATACCTCAGTCCC	TAGGGATCCGGAGCGATACT
odorranaTranscripts_12161_665	124	AG	7	p	161	284	CTCCCAGCCTTGGATACCTC	TAGGGATCCGGAGCGATACT
odorranaTranscripts_12161_665	106	AG	7	p	167	272	GCCTTGGATACCTCAGTCCC	GCGATACTGGGCAAATGTCT
odorranaTranscripts_12161_665	311	AG	7	p	101	411	TCCGGGTCTAACTACGCTCA	GGGTCCAGATCGCCTAAAGT
odorranaTranscripts_12161_665	245	AG	7	p	167	411	GCCTTGGATACCTCAGTCCC	GGGTCCAGATCGCCTAAAGT
odorranaTranscripts_12161_665	353	AG	7	p	167	519	GCCTTGGATACCTCAGTCCC	CCACAGCATGAGCGATGTAG
odorranaTranscripts_1217_1062	423	AC	7	p	156	578	ATGGCAGTTGGCAGAGAGAG	ATGCTGCATGGGACAAGTTC
odorranaTranscripts_1217_1062	432	AC	7	p	147	578	GATAGTGGGATGGCAGTTGG	ATGCTGCATGGGACAAGTTC
odorranaTranscripts_12191_1356	140	AG	5	p	583	722	CCATCAGAGACCCTGGAGTG	GCCATATCTACAGCATGCCC
odorranaTranscripts_12191_1356	123	AG	5	p	583	705	CCATCAGAGACCCTGGAGTG	CCCGATTGATGAAAGACCAG
odorranaTranscripts_12191_1356	118	AG	5	p	588	705	AGAGACCCTGGAGTGTGCTG	CCCGATTGATGAAAGACCAG
odorranaTranscripts_12191_1356	357	AG	5	p	442	798	ATCCTACACACCGGGAACCT	AAGAATGACGCCATCTTCCA
odorranaTranscripts_12191_1356	216	AG	5	p	583	798	CCATCAGAGACCCTGGAGTG	AAGAATGACGCCATCTTCCA
odorranaTranscripts_12191_1356	336	AG	5	p	583	918	CCATCAGAGACCCTGGAGTG	CCAGAGGTAAAGCTGCTCCA
odorranaTranscripts_12200_1194	160	AGG	6	p	157	316	CTTGGATGAAGAACGAAGCG	TATGCACTCAGCGTGTTGCT
odorranaTranscripts_12200_1194	147	AGG	6	p	157	303	CTTGGATGAAGAACGAAGCG	TGTTGCTCTGCTGCTCTGAC
odorranaTranscripts_12200_1194	253	AGG	6	p	64	316	CACAGCTGTCCCAAAGAAGG	TATGCACTCAGCGTGTTGCT
odorranaTranscripts_12200_1194	240	AGG	6	p	64	303	CACAGCTGTCCCAAAGAAGG	TGTTGCTCTGCTGCTCTGAC
odorranaTranscripts_12241_1010	144	AG	5	p	499	642	TCACGCAGTTCATCACCAAC	TCTCTTTGCCCTATTCCGTG
odorranaTranscripts_12241_1010	185	AG	5	p	458	642	TGCGAGTGAACTCCACGTTA	TCTCTTTGCCCTATTCCGTG
odorranaTranscripts_12241_1010	273	AG	5	p	370	642	CGTTCCCAGTCCTCTAGCCT	TCTCTTTGCCCTATTCCGTG
odorranaTranscripts_12241_1010	194	AG	5	p	499	692	TCACGCAGTTCATCACCAAC	CCTCCACTTCTTTGTGTGGG
odorranaTranscripts_12241_1010	235	AG	5	p	458	692	TGCGAGTGAACTCCACGTTA	CCTCCACTTCTTTGTGTGGG
odorranaTranscripts_12241_1010	345	AG	5	p	499	843	TCACGCAGTTCATCACCAAC	AACCTCTTCTGTGGTTGGCA
odorranaTranscripts_12329_238	143	AG	5	p	2	144	GGCTCCAGCTGAGTTGTCTG	ATTGAAATGGATGCATGGTG
odorranaTranscripts_1242_1493	395	AT	5	p	1094	1488	GATGGGTGTCACAGGTGGAT	TTGCAATGCTTTGTATCGGA
odorranaTranscripts_1242_1493	380	AT	5	p	1109	1488	TGGATTTGTTTGAACCCTGG	TTGCAATGCTTTGTATCGGA
odorranaTranscripts_1242_1493	284	AT	5	p	1205	1488	GTACATGCAGTTTGGCACGA	TTGCAATGCTTTGTATCGGA
odorranaTranscripts_12475_2668	158	AG	5	p	152	309	TCTTGAGAATGTCATCGCCA	TCTGTGGCACATGTGAGTGA
odorranaTranscripts_12475_2668	148	AG	5	p	158	305	GAATGTCATCGCCATGTGAA	TGGCACATGTGAGTGAAGAGA
odorranaTranscripts_12475_2668	151	AG	5	p	158	308	GAATGTCATCGCCATGTGAA	CTGTGGCACATGTGAGTGAAG
odorranaTranscripts_12475_2668	396	AG	5	p	158	553	GAATGTCATCGCCATGTGAA	ACATTGGTCTGACACCCACC
odorranaTranscripts_12475_2668	375	AG	5	p	158	532	GAATGTCATCGCCATGTGAA	CTCCCGACACTTCTCTCCCT
odorranaTranscripts_12475_2668	402	AG	5	p	152	553	TCTTGAGAATGTCATCGCCA	ACATTGGTCTGACACCCACC
odorranaTranscripts_12477_906	243	AT	5	p	664	906	CATTGCCTTCATCCAAATGC	GCCAAGTCCTGTGGAGTGC
odorranaTranscripts_12477_906	251	AT	5	p	656	906	TTCCGACACATTGCCTTCAT	GCCAAGTCCTGTGGAGTGC
odorranaTranscripts_12477_906	247	AT	5	p	660	906	GACACATTGCCTTCATCCAA	GCCAAGTCCTGTGGAGTGC
odorranaTranscripts_12477_906	428	AT	5	p	479	906	CACTGGGCTTCAAACTACGG	GCCAAGTCCTGTGGAGTGC
odorranaTranscripts_12477_906	429	AT	5	p	478	906	GCACTGGGCTTCAAACTACG	GCCAAGTCCTGTGGAGTGC
odorranaTranscripts_12477_906	335	AT	5	p	572	906	AGGCAAGAGGTCGAAAGAGG	GCCAAGTCCTGTGGAGTGC
odorranaTranscripts_12477_906	422	AT	5	p	485	906	GCTTCAAACTACGGCCACAC	GCCAAGTCCTGTGGAGTGC
odorranaTranscripts_12532_1293	290	AC	8	c	316	605	ATGGCTAATCACTGCCATCC	CTGTGGCCACTAGATGGAGC
odorranaTranscripts_12532_1293	288	AC	8	c	318	605	GGCTAATCACTGCCATCCCT	CTGTGGCCACTAGATGGAGC
odorranaTranscripts_12532_1293	122	AC	11	p	731	852	AAGTAGCAGGAAGCAGTGCC	CATCTCCGGTTATAGTTTGTTGTT
odorranaTranscripts_12532_1293	105	AC	11	p	748	852	GCCTGCCTAAGTAATGGGTG	CATCTCCGGTTATAGTTTGTTGTT
odorranaTranscripts_12532_1293	411	AC	11	p	762	1172	TGGGTGAAGTGAATACGGCT	GATCAGGTCCTCCTGCCTCT
odorranaTranscripts_12532_1293	412	AC	11	p	761	1172	ATGGGTGAAGTGAATACGGC	GATCAGGTCCTCCTGCCTCT
odorranaTranscripts_12534_1706	255	AGG	8	p	826	1080	CCCTCTGCATCCATTTCATC	GAGCAGTAGCCTGGCACAGT
odorranaTranscripts_12534_1706	323	AGG	8	p	826	1148	CCCTCTGCATCCATTTCATC	GCCATTGACCAGTCTTCCTG
odorranaTranscripts_12534_1706	304	AGG	8	p	777	1080	CTGCCCATCATCCTCTTCTG	GAGCAGTAGCCTGGCACAGT
odorranaTranscripts_12537_1113	103	AC	5	p	35	137	CACAATAGTCCATTTGACATCTTCA	TGTGACATGATCTTTGCTGACAT
odorranaTranscripts_12537_1113	103	AC	5	p	37	139	CAATAGTCCATTTGACATCTTCACA	TTTGTGACATGATCTTTGCTGA
odorranaTranscripts_12537_1113	446	AC	5	p	43	488	TCCATTTGACATCTTCACAATTC	TCTGCACAAGGAAGAAAGGC
odorranaTranscripts_12537_1113	447	AC	5	p	42	488	GTCCATTTGACATCTTCACAATTC	TCTGCACAAGGAAGAAAGGC
odorranaTranscripts_12537_1113	192	AC	5	p	43	234	TCCATTTGACATCTTCACAATTC	TCCTGGATGCATTGCACTTA
odorranaTranscripts_12579_6135	128	AT	6	p	1249	1376	TCTGTAGTACAAATCAATGCAAATCAT	TTTCTTTACCCTTCATCTGCAA
odorranaTranscripts_12579_6135	127	AT	6	p	1249	1375	TCTGTAGTACAAATCAATGCAAATCAT	TTCTTTACCCTTCATCTGCAA
odorranaTranscripts_12579_6135	126	AT	6	p	1251	1376	TGTAGTACAAATCAATGCAAATCAT	TTTCTTTACCCTTCATCTGCAA
odorranaTranscripts_12579_6135	339	AT	6	p	1178	1516	TTGACAGACATGCCAACCAC	AATCATCAGCCCAATGGAGA
odorranaTranscripts_12640_456	252	AATAT	5	p	145	396	AACCTAAGGCTAGAATGCGCT	TGGGTCATTACCAATCCAGG
odorranaTranscripts_12640_456	253	AATAT	5	p	144	396	AAACCTAAGGCTAGAATGCGCT	TGGGTCATTACCAATCCAGG
odorranaTranscripts_12640_456	255	AATAT	5	p	142	396	TGAAACCTAAGGCTAGAATGCG	TGGGTCATTACCAATCCAGG
odorranaTranscripts_12640_456	394	AATAT	5	p	3	396	CTTGGCCGTCCCTTTCTTAT	TGGGTCATTACCAATCCAGG
odorranaTranscripts_12640_456	391	AATAT	5	p	6	396	GGCCGTCCCTTTCTTATTTG	TGGGTCATTACCAATCCAGG
odorranaTranscripts_12655_1497	209	AGT	6	c	785	993	CTCCTTGATTTCGGGCTTCT	GGTGATGACAGCGATGATGA
odorranaTranscripts_12655_1497	176	AGT	6	c	818	993	GTGAGCCACAGAGGGAACAC	GGTGATGACAGCGATGATGA
odorranaTranscripts_12655_1497	198	AGT	6	c	785	982	CTCCTTGATTTCGGGCTTCT	CGATGATGAAGATGACAGCG
odorranaTranscripts_12655_1497	365	AGT	6	c	785	1149	CTCCTTGATTTCGGGCTTCT	GGCAAGGAAGAGGGTGAGAT
odorranaTranscripts_12655_1497	332	AGT	6	c	818	1149	GTGAGCCACAGAGGGAACAC	GGCAAGGAAGAGGGTGAGAT
odorranaTranscripts_12655_1497	371	AGT	6	c	785	1155	CTCCTTGATTTCGGGCTTCT	AAAGATGGCAAGGAAGAGGG
odorranaTranscripts_12670_1356	152	AC	5	p	1127	1278	GAACGTCTGCAGGCTTGTCT	TCATCCCATCAAACAGGTCG
odorranaTranscripts_12670_1356	258	AC	5	p	1021	1278	CGGACTCTGATAACATCGCC	TCATCCCATCAAACAGGTCG
odorranaTranscripts_12670_1356	171	AC	5	p	1108	1278	GCTCCCGGTGTACTTCTGTG	TCATCCCATCAAACAGGTCG
odorranaTranscripts_12670_1356	341	AC	5	p	938	1278	GCATGTCAAGTGTGGGATCA	TCATCCCATCAAACAGGTCG
odorranaTranscripts_12670_1356	229	AC	5	p	1127	1355	GAACGTCTGCAGGCTTGTCT	CATGCCAGGCTGTACATCAA
odorranaTranscripts_12670_1356	335	AC	5	p	1021	1355	CGGACTCTGATAACATCGCC	CATGCCAGGCTGTACATCAA
odorranaTranscripts_12670_1356	418	AC	5	p	938	1355	GCATGTCAAGTGTGGGATCA	CATGCCAGGCTGTACATCAA
odorranaTranscripts_12692_3329	395	AC	5	p	2707	3101	AGCACCCTGAATGTCCATGT	AAGGGCACAACGGTAACAGA
odorranaTranscripts_12692_3329	242	AC	5	p	2860	3101	GAGCCCTGACTCCACTTTCA	AAGGGCACAACGGTAACAGA
odorranaTranscripts_12692_3329	404	AC	5	p	2698	3101	ACAGTAGCCAGCACCCTGAA	AAGGGCACAACGGTAACAGA
odorranaTranscripts_12741_1712	171	AT	9	p	1280	1450	CAGAGGAAAGAAGCAAGCCA	TTCATATCAACTACAAAGGTTTCCT
odorranaTranscripts_12741_1712	170	AT	9	p	1280	1449	CAGAGGAAAGAAGCAAGCCA	TCATATCAACTACAAAGGTTTCCTACA
odorranaTranscripts_12741_1712	238	AT	9	p	1213	1450	AGCACCTTTGAGCCAAACAG	TTCATATCAACTACAAAGGTTTCCT
odorranaTranscripts_12741_1712	210	AT	9	p	1280	1489	CAGAGGAAAGAAGCAAGCCA	TGCCTGACAACAAAGGGTTT
odorranaTranscripts_12741_1712	277	AT	9	p	1213	1489	AGCACCTTTGAGCCAAACAG	TGCCTGACAACAAAGGGTTT
odorranaTranscripts_12741_1712	207	AT	9	p	1280	1486	CAGAGGAAAGAAGCAAGCCA	CTGACAACAAAGGGTTTGGG
odorranaTranscripts_12776_567	168	AC	5	c	16	183	GAGAGCGGTCCTGACAGATG	CTTGCTGCACCCTGAAGATG
odorranaTranscripts_12776_567	167	AC	5	c	16	182	GAGAGCGGTCCTGACAGATG	TTGCTGCACCCTGAAGATG
odorranaTranscripts_12776_567	105	AC	5	c	79	183	TGCACCTGACAGCCTTATCC	CTTGCTGCACCCTGAAGATG
odorranaTranscripts_12776_567	231	AC	5	c	16	246	GAGAGCGGTCCTGACAGATG	GTTCATGCTTTCTGGGTTGG
odorranaTranscripts_12776_567	202	AC	5	c	45	246	CTGCATTGCACTGACAGCTT	GTTCATGCTTTCTGGGTTGG
odorranaTranscripts_12776_567	225	AC	5	c	16	240	GAGAGCGGTCCTGACAGATG	GCTTTCTGGGTTGGGTTCTT
odorranaTranscripts_12776_567	441	AC	5	c	16	456	GAGAGCGGTCCTGACAGATG	TTGACGAGATGAGGTTCGGT
odorranaTranscripts_12776_567	412	AC	5	c	45	456	CTGCATTGCACTGACAGCTT	TTGACGAGATGAGGTTCGGT
odorranaTranscripts_12776_567	384	AC	5	c	16	399	GAGAGCGGTCCTGACAGATG	GAAGCAGTGGGCTGAGAGAA
odorranaTranscripts_12776_567	230	AG	5	p	227	456	CCAACCCAGAAAGCATGAAC	TTGACGAGATGAGGTTCGGT
odorranaTranscripts_12776_567	236	AG	5	p	221	456	AAGAACCCAACCCAGAAAGC	TTGACGAGATGAGGTTCGGT
odorranaTranscripts_12776_567	238	AG	5	p	219	456	TGAAGAACCCAACCCAGAAA	TTGACGAGATGAGGTTCGGT
odorranaTranscripts_12776_567	173	AG	5	p	227	399	CCAACCCAGAAAGCATGAAC	GAAGCAGTGGGCTGAGAGAA
odorranaTranscripts_12776_567	300	AG	5	p	157	456	AGCTGAGCATCTTCAGGGTG	TTGACGAGATGAGGTTCGGT
odorranaTranscripts_12776_567	243	AG	5	p	157	399	AGCTGAGCATCTTCAGGGTG	GAAGCAGTGGGCTGAGAGAA
odorranaTranscripts_12790_1364	213	AG	5	p	503	715	CATTGTTGTCATGTCCTGCC	GGTCTTGCAGAACTGGGATG
odorranaTranscripts_12790_1364	153	AG	5	p	503	655	CATTGTTGTCATGTCCTGCC	AAGGTAGGCAATCCGAGACC
odorranaTranscripts_12790_1364	212	AG	5	p	503	714	CATTGTTGTCATGTCCTGCC	GTCTTGCAGAACTGGGATGC
odorranaTranscripts_12790_1364	416	AG	5	p	300	715	GTACAGAGGTCGCCTTCCCT	GGTCTTGCAGAACTGGGATG
odorranaTranscripts_12790_1364	356	AG	5	p	300	655	GTACAGAGGTCGCCTTCCCT	AAGGTAGGCAATCCGAGACC
odorranaTranscripts_12790_1364	338	AG	5	p	318	655	CTTCCTTGCCTGACATGACC	AAGGTAGGCAATCCGAGACC
odorranaTranscripts_12808_845	220	AT	13	c	173	392	TGATCTCTGTGGTATCATTGCAT	TGCCGTTAGCTGAAGCTGTT
odorranaTranscripts_12808_845	221	AT	13	c	173	393	TGATCTCTGTGGTATCATTGCAT	ATGCCGTTAGCTGAAGCTGT
odorranaTranscripts_12808_845	231	AT	13	c	162	392	GGAAATAGGAATGATCTCTGTGG	TGCCGTTAGCTGAAGCTGTT
odorranaTranscripts_1284_4149	440	AC	5	p	414	853	TCTGCTGGAGACAATCGACA	CAGACATCCCATTCTCCAGG
odorranaTranscripts_1284_4149	421	AC	5	p	433	853	ACCGACGGACAGAACAAGAA	CAGACATCCCATTCTCCAGG
odorranaTranscripts_1284_4149	136	AC	5	p	414	549	TCTGCTGGAGACAATCGACA	CTCGCAGTGTCCCTCCTTTA
odorranaTranscripts_12860_715	149	AG	5	p	5	153	ACAAGAGCGAGCTCTCCAAC	GCGACCATTTCTCAAGGCTA
odorranaTranscripts_12860_715	153	AG	5	p	5	157	ACAAGAGCGAGCTCTCCAAC	ACCTGCGACCATTTCTCAAG
odorranaTranscripts_12860_715	369	AG	5	p	5	373	ACAAGAGCGAGCTCTCCAAC	CTATGCAGAGGAGGCTGTGG
odorranaTranscripts_12873_1247	175	AT	5	p	1035	1209	TGATCACACTGCTGACCAGG	TCATGATTGGTCAAATACAGCAA
odorranaTranscripts_12873_1247	249	AT	5	p	961	1209	TTTGGTCAGAGGAAACAGGC	TCATGATTGGTCAAATACAGCAA
odorranaTranscripts_12900_2861	112	AC	5	p	2327	2438	TGCTTCAGCACATTCAGTCG	AGGCAGGAGAAGGTGGTAGG
odorranaTranscripts_12900_2861	111	AC	5	p	2327	2437	TGCTTCAGCACATTCAGTCG	GGCAGGAGAAGGTGGTAGGT
odorranaTranscripts_12900_2861	117	AC	5	p	2327	2443	TGCTTCAGCACATTCAGTCG	TCGTAAGGCAGGAGAAGGTG
odorranaTranscripts_12900_2861	317	AC	5	p	2122	2438	GACCGGTATGACAGGACCAC	AGGCAGGAGAAGGTGGTAGG
odorranaTranscripts_12900_2861	316	AC	5	p	2122	2437	GACCGGTATGACAGGACCAC	GGCAGGAGAAGGTGGTAGGT
odorranaTranscripts_12900_2861	322	AC	5	p	2122	2443	GACCGGTATGACAGGACCAC	TCGTAAGGCAGGAGAAGGTG
odorranaTranscripts_12900_2861	371	AC	5	p	2364	2734	AACAGAATCCACATCGCCAC	AGGTCAGAGGAAGGGACCAG
odorranaTranscripts_12902_1173	413	AG	5	p	611	1023	CGTCAACAGCTGGTCTATGG	GGCAATGGAGACAGGAGAGA
odorranaTranscripts_12905_1675	115	AT	5	p	1088	1202	AGAGATTCATCCATGACGCC	TTTCTGCCCTGCACAAAGTC
odorranaTranscripts_12905_1675	120	AT	5	p	1089	1208	GAGATTCATCCATGACGCCT	CACAACTTTCTGCCCTGCAC
odorranaTranscripts_12905_1675	237	AT	5	p	966	1202	AGAGCCGAAAGCCTTAGCAT	TTTCTGCCCTGCACAAAGTC
odorranaTranscripts_12905_1675	236	AT	5	p	967	1202	GAGCCGAAAGCCTTAGCATT	TTTCTGCCCTGCACAAAGTC
odorranaTranscripts_12911_3386	395	AAG	6	p	2741	3135	GGCGTTCTTGAAACTGGATG	GGATGCTGAGGAGCAAGAAA
odorranaTranscripts_12911_3386	226	AAG	6	p	2906	3131	TTCTTGCTTCAGGGCTTGAG	GCTGAGGAGCAAGAAATGGA
odorranaTranscripts_12911_3386	370	AAG	6	p	2906	3275	TTCTTGCTTCAGGGCTTGAG	CACCTGGAAATGGCCAATAA
odorranaTranscripts_12911_3386	279	AAG	6	p	2997	3275	TATTGCCACTGGGCAGAAGT	CACCTGGAAATGGCCAATAA
odorranaTranscripts_12954_985	181	AAG	5	p	641	821	TGTCACCAACATTCCAGACG	CTGTGTTCCTTGTTCCCAGG
odorranaTranscripts_12954_985	411	AAG	5	p	411	821	GCCCAGTCCTTCGTCCTACT	CTGTGTTCCTTGTTCCCAGG
odorranaTranscripts_12954_985	312	AAG	5	p	510	821	GTGCAATCCCACATCAGACA	CTGTGTTCCTTGTTCCCAGG
odorranaTranscripts_12986_207	194	AG	5	p	11	204	CACTCACCAACCCTCCCTCT	CCGGAGAGGGATGGAAATAC
odorranaTranscripts_12986_207	166	AG	5	p	39	204	CACCAACCTGTCTGGTACTCG	CCGGAGAGGGATGGAAATAC
odorranaTranscripts_12988_1185	220	AC	5	p	792	1011	GAATTCTGTGCCTGCGTTTC	ACACATACTCGTGTGGCTGC
odorranaTranscripts_12988_1185	440	AC	5	p	572	1011	GGTTTGCTGCTCAGTGGATT	ACACATACTCGTGTGGCTGC
odorranaTranscripts_12988_1185	317	AC	5	p	561	877	GCAATGTGACAGGTTTGCTG	AAATGACCATGCAATTTCCC
odorranaTranscripts_13009_711	433	AT	5	p	106	538	GCAATGACTTGTCAAAGGGC	CCAGCCAGGGCTGTATAAGA
odorranaTranscripts_13009_711	366	AT	5	p	203	568	CTTTGACCATCTCCTGCTGC	GCATGTGGCCTTTGAGTCAT
odorranaTranscripts_13009_711	322	AT	5	p	217	538	TGCTGCACGTCTGATTTCTG	CCAGCCAGGGCTGTATAAGA
odorranaTranscripts_13019_2034	418	AT	5	p	720	1137	ATGGCAAGCAAATTGACGTT	CACGTGTATGGCCAGCTGTA
odorranaTranscripts_13019_2034	386	AT	5	p	720	1105	ATGGCAAGCAAATTGACGTT	ATTGTGGTCATGAAACGCCT
odorranaTranscripts_13019_2034	420	AT	5	p	718	1137	AAATGGCAAGCAAATTGACG	CACGTGTATGGCCAGCTGTA
odorranaTranscripts_13030_964	137	ACC	5	p	385	521	TGGAAATGGATGCTGTTGTG	TACTCTGGAAGCCATGGGAA
odorranaTranscripts_13030_964	100	ACC	5	p	385	484	TGGAAATGGATGCTGTTGTG	AAACAGGTTGATTTGGCACC
odorranaTranscripts_13030_964	136	ACC	5	p	385	520	TGGAAATGGATGCTGTTGTG	ACTCTGGAAGCCATGGGAA
odorranaTranscripts_13030_964	290	ACC	5	p	385	674	TGGAAATGGATGCTGTTGTG	CATGATCATACCGGTGTTGC
odorranaTranscripts_13030_964	362	ACC	5	p	160	521	ACAGAGCACCACATTGAGCA	TACTCTGGAAGCCATGGGAA
odorranaTranscripts_13030_964	318	ACC	5	p	204	521	AGAGGCCTTGGACCTCAAAT	TACTCTGGAAGCCATGGGAA
odorranaTranscripts_13049_205	107	AAC	7	p	63	169	TTTCCATTCGGGTTCGTAGA	AACGGCCATTCTAAGCACTG
odorranaTranscripts_13049_205	101	AAC	7	p	67	167	CATTCGGGTTCGTAGATCGT	CGGCCATTCTAAGCACTGTT
odorranaTranscripts_13058_632	358	AG	5	p	1	358	TGGTATTAGGAATTACAGCTTGGG	GATGATGACGGAGACTTGGC
odorranaTranscripts_13058_632	398	AG	5	p	1	398	TGGTATTAGGAATTACAGCTTGGG	GGGATACGGGTATTTCCTGC
odorranaTranscripts_13058_632	439	AG	5	p	1	439	TGGTATTAGGAATTACAGCTTGGG	TGTCTGCTGGGCTTCTTCTC
odorranaTranscripts_13059_4650	133	AAT	6	p	59	191	CATGTCTTCCAGCCCGGTAT	ATGAGGATTATCGGTGTCCG
odorranaTranscripts_13059_4650	127	AAT	6	p	59	185	CATGTCTTCCAGCCCGGTAT	ATTATCGGTGTCCGCACTCA
odorranaTranscripts_13059_4650	138	AAT	6	p	54	191	ATGGTCATGTCTTCCAGCCC	ATGAGGATTATCGGTGTCCG
odorranaTranscripts_13059_4650	130	AAT	6	p	62	191	GTCTTCCAGCCCGGTATAGG	ATGAGGATTATCGGTGTCCG
odorranaTranscripts_13059_4650	124	AAT	6	p	62	185	GTCTTCCAGCCCGGTATAGG	ATTATCGGTGTCCGCACTCA
odorranaTranscripts_13059_4650	131	AAT	6	p	61	191	TGTCTTCCAGCCCGGTATAG	ATGAGGATTATCGGTGTCCG
odorranaTranscripts_13059_4650	340	AAT	6	p	62	401	GTCTTCCAGCCCGGTATAGG	CTGGGAGCTCAAGGAACAGA
odorranaTranscripts_13059_4650	339	AAT	6	p	62	400	GTCTTCCAGCCCGGTATAGG	TGGGAGCTCAAGGAACAGAC
odorranaTranscripts_13059_4650	432	AAT	6	p	114	545	TCCGGTCTATGGAGGCTTCT	AAATCTGGCTCCTGGGAAAG
odorranaTranscripts_13127_3686	432	AT	5	p	1010	1441	TTGACCACAGCTTGCACAAT	TCACAGCTCACATTTCCCAG
odorranaTranscripts_13127_3686	435	AT	5	p	1007	1441	TTGTTGACCACAGCTTGCAC	TCACAGCTCACATTTCCCAG
odorranaTranscripts_13127_3686	430	AT	5	p	1041	1470	GCAATGGCTAACTCTCTGCAA	GCACTCCCATCTTTGTCCAG
odorranaTranscripts_13137_2937	379	AG	5	p	2559	2937	GTAGGAGGTTGGCTGTGTGC	CCATTACAGAGTATGACAAAGAAACAA
odorranaTranscripts_13137_2937	378	AG	5	p	2560	2937	TAGGAGGTTGGCTGTGTGCT	CCATTACAGAGTATGACAAAGAAACAA
odorranaTranscripts_13137_2937	379	AG	5	p	2559	2937	GTAGGAGGTTGGCTGTGTGC	CCATTACAGAGTATGACAAAGAAACA
odorranaTranscripts_13272_840	169	AT	5	p	59	227	CAGCTGGATGTTACATAGCAATA	GGATGCGGATACATGCCTAC
odorranaTranscripts_13272_840	152	AT	5	p	76	227	GCAATATGAAGAATGGTCTACAAAGA	GGATGCGGATACATGCCTAC
odorranaTranscripts_13272_840	153	AT	5	p	75	227	AGCAATATGAAGAATGGTCTACAAAGA	GGATGCGGATACATGCCTAC
odorranaTranscripts_13272_840	330	AT	5	p	10	339	CACATACACATGTACACAGGCAA	GTCCTGGCTCCCTGTTTCTT
odorranaTranscripts_13272_840	343	AT	5	p	10	352	CACATACACATGTACACAGGCAA	GACTCGATTTGTGGTCCTGG
odorranaTranscripts_13272_840	331	AT	5	p	9	339	ACACATACACATGTACACAGGCAA	GTCCTGGCTCCCTGTTTCTT
odorranaTranscripts_13272_840	282	AT	5	p	58	339	TCAGCTGGATGTTACATAGCAA	GTCCTGGCTCCCTGTTTCTT
odorranaTranscripts_13272_840	295	AT	5	p	58	352	TCAGCTGGATGTTACATAGCAA	GACTCGATTTGTGGTCCTGG
odorranaTranscripts_13272_840	374	AT	5	p	58	431	TCAGCTGGATGTTACATAGCAA	ACAAGCGACATGAAGCCATT
odorranaTranscripts_13301_873	207	ACG	5	p	417	623	CCCTATAATTCCCAACATGGC	GCTTTCCCATTGTGTTGAGG
odorranaTranscripts_13301_873	136	ACG	5	p	417	552	CCCTATAATTCCCAACATGGC	CTTCGGAGGATTGCTGAAGA
odorranaTranscripts_13301_873	349	ACG	5	p	275	623	CGCTGTACCTTCATATGCCC	GCTTTCCCATTGTGTTGAGG
odorranaTranscripts_13301_873	278	ACG	5	p	275	552	CGCTGTACCTTCATATGCCC	CTTCGGAGGATTGCTGAAGA
odorranaTranscripts_13306_580	107	AC	5	p	142	248	TGTGATTGCTCTGTGCCTGT	AGCCAAGCTCACCACATAGG
odorranaTranscripts_13306_580	139	AC	5	p	110	248	GTGCCATTGCATTCCACTCT	AGCCAAGCTCACCACATAGG
odorranaTranscripts_13306_580	137	AC	5	p	112	248	GCCATTGCATTCCACTCTTT	AGCCAAGCTCACCACATAGG
odorranaTranscripts_13306_580	235	AC	5	p	14	248	AGCAGCTCCCAGCTCTCATA	AGCCAAGCTCACCACATAGG
odorranaTranscripts_13306_580	216	AC	5	p	143	358	GTGATTGCTCTGTGCCTGTG	CTTCTATGTGGCGGAACCAG
odorranaTranscripts_13306_580	295	AC	5	p	143	437	GTGATTGCTCTGTGCCTGTG	TGGACATCCAGTCCAGCTTT
odorranaTranscripts_13340_852	377	AT	9	p	39	415	AAAGGGCTTTCATTACACCAA	CAAGGGCTCCAATCCTATCC
odorranaTranscripts_13340_852	440	AT	9	p	39	478	AAAGGGCTTTCATTACACCAA	CTAGTGGCAGGACGTGAAGG
odorranaTranscripts_13342_1110	400	AT	5	c	668	1067	TTCGTCATTGAATTCCTTGGT	GGATTCTTTGCGTGAACCTG
odorranaTranscripts_13342_1110	397	AT	5	c	668	1064	TTCGTCATTGAATTCCTTGGT	TTCTTTGCGTGAACCTGACA
odorranaTranscripts_13342_1110	396	AT	5	c	672	1067	TCATTGAATTCCTTGGTGCT	GGATTCTTTGCGTGAACCTG
odorranaTranscripts_1337_4892	129	AT	9	p	106	234	CAGTCACTCATCCAGATCCTTG	GAAGTGATTGTGCCCAGGAC
odorranaTranscripts_1337_4892	126	AT	9	p	109	234	TCACTCATCCAGATCCTTGAAA	GAAGTGATTGTGCCCAGGAC
odorranaTranscripts_1337_4892	127	AT	9	p	108	234	GTCACTCATCCAGATCCTTGAAA	GAAGTGATTGTGCCCAGGAC
odorranaTranscripts_1337_4892	408	AAT	6	p	3934	4341	ACTCCACTGCTGCTCGATTC	TGTGGAGAACTGGCAAGGAT
odorranaTranscripts_1337_4892	267	AAT	6	p	4075	4341	TTGGCCTTCTCAAGCAGTTC	TGTGGAGAACTGGCAAGGAT
odorranaTranscripts_13410_2747	217	AAT	6	p	849	1065	TGGGTATTGCTGGCTCTTTG	CTAATGCCAGACCCAACAGG
odorranaTranscripts_13410_2747	221	AAT	6	p	849	1069	TGGGTATTGCTGGCTCTTTG	CATCCTAATGCCAGACCCAA
odorranaTranscripts_13414_2036	308	AG	5	p	657	964	GTGGATTGTTGGGTCATCGT	TGCTGGCTAGAAAGGCGTAG
odorranaTranscripts_13414_2036	244	AG	5	p	721	964	GCACAGTCTCTTGGCAAGGT	TGCTGGCTAGAAAGGCGTAG
odorranaTranscripts_13414_2036	304	AG	5	p	661	964	ATTGTTGGGTCATCGTGGAG	TGCTGGCTAGAAAGGCGTAG
odorranaTranscripts_13414_2036	385	AG	5	p	580	964	AGCAGTGTGTCTGGCAGTGA	TGCTGGCTAGAAAGGCGTAG
odorranaTranscripts_13427_376	258	AT	5	p	106	363	ATGGGCCAACAAAGCACTTA	GGGCTGTGTAAATGACAGGC
odorranaTranscripts_13427_376	174	AT	5	p	106	279	ATGGGCCAACAAAGCACTTA	CACTGGACCAAACAGGAAGC
odorranaTranscripts_13436_654	325	AT	6	p	256	580	GAAACAAGTGGTGCCTGACC	AAGGGCTCTCGGATCAGACT
odorranaTranscripts_13436_654	331	AT	6	p	250	580	AACCCTGAAACAAGTGGTGC	AAGGGCTCTCGGATCAGACT
odorranaTranscripts_13436_654	327	AT	6	p	254	580	CTGAAACAAGTGGTGCCTGA	AAGGGCTCTCGGATCAGACT
odorranaTranscripts_13442_1858	163	AC	13	c	1340	1502	CTGTCAAACAACCTGTGCCA	ACAAAGCACTGTTGTGCAGC
odorranaTranscripts_13442_1858	201	AC	13	c	1302	1502	GCAGCCTCCATACTGCACTT	ACAAAGCACTGTTGTGCAGC
odorranaTranscripts_13442_1858	321	AC	13	c	1182	1502	GATTCAGTCACCGTGTGGGT	ACAAAGCACTGTTGTGCAGC
odorranaTranscripts_13450_1394	391	AC	6	p	44	434	AGCCCACAGTACAAACAGCC	AGGTAGCTGGAATGAAGGGC
odorranaTranscripts_13450_1394	336	AC	6	p	44	379	AGCCCACAGTACAAACAGCC	TCATGTGGTGAACGAGGATG
odorranaTranscripts_13450_1394	344	AC	6	p	44	387	AGCCCACAGTACAAACAGCC	GCAAATGGTCATGTGGTGAA
odorranaTranscripts_13467_1457	208	AT	6	c	419	626	GACATGCACACGCTCACCTA	CCCATGTGTCTGCTGTTTCA
odorranaTranscripts_13467_1457	213	AT	6	c	414	626	GACATGACATGCACACGCTC	CCCATGTGTCTGCTGTTTCA
odorranaTranscripts_13467_1457	246	AT	6	c	381	626	TCCCTCCCGATTAGAGAACA	CCCATGTGTCTGCTGTTTCA
odorranaTranscripts_13467_1457	414	AT	6	c	419	832	GACATGCACACGCTCACCTA	TTGCTGAGAAACCCTCAAGC
odorranaTranscripts_13467_1457	423	AT	6	c	410	832	GACGGACATGACATGCACAC	TTGCTGAGAAACCCTCAAGC
odorranaTranscripts_1346_3633	269	AAT	6	p	353	621	GGCCCACGTGTACAACAAAT	AAGCCTTGGCTACAGACTCG
odorranaTranscripts_1346_3633	424	AAT	6	p	353	776	GGCCCACGTGTACAACAAAT	GGGAAGAAACTGTAGCGCATT
odorranaTranscripts_1346_3633	344	AAT	6	p	353	696	GGCCCACGTGTACAACAAAT	TGATGAAACCCATAGGCATTG
odorranaTranscripts_1347_3258	413	AT	5	p	344	756	TTGTGAACACCTGTGCATCC	GAGCACCTGTGGGAGAGAGA
odorranaTranscripts_1347_3258	436	AT	5	p	321	756	CATCCCACAGCGTACACAGA	GAGCACCTGTGGGAGAGAGA
odorranaTranscripts_1347_3258	354	AT	5	p	344	697	TTGTGAACACCTGTGCATCC	TGACTTTATTGGTGGGCCAG
odorranaTranscripts_13484_3221	108	AG	5	p	1695	1802	CCAAGACTCGTGCTTGTCCT	GCTTCCGTTCACCCTCTTCT
odorranaTranscripts_13484_3221	134	AG	5	p	1669	1802	TGAACCTCCATGCATTCTGA	GCTTCCGTTCACCCTCTTCT
odorranaTranscripts_13484_3221	226	AG	5	p	1577	1802	CAAGCTGATAGTCTTGCGGC	GCTTCCGTTCACCCTCTTCT
odorranaTranscripts_13484_3221	167	AG	5	p	1695	1861	CCAAGACTCGTGCTTGTCCT	CAGATTTGGGTCAGGCTTTG
odorranaTranscripts_13484_3221	162	AG	5	p	1695	1856	CCAAGACTCGTGCTTGTCCT	TTGGGTCAGGCTTTGGAATA
odorranaTranscripts_13484_3221	328	AG	5	p	1695	2022	CCAAGACTCGTGCTTGTCCT	GAGACGGACACCAAGACACC
odorranaTranscripts_13484_3221	296	AG	5	p	1566	1861	TGTCTCCCGAACAAGCTGAT	CAGATTTGGGTCAGGCTTTG
odorranaTranscripts_13484_3221	127	AG	7	p	2806	2932	TTGAATCATGTGCCGATTTC	TGAAGAATGTGGCAGGAGGT
odorranaTranscripts_13484_3221	126	AG	7	p	2806	2931	TTGAATCATGTGCCGATTTCT	GAAGAATGTGGCAGGAGGTG
odorranaTranscripts_13484_3221	356	AG	7	p	2576	2931	ACTTGCACTGGAAAGCGAAG	GAAGAATGTGGCAGGAGGTG
odorranaTranscripts_13484_3221	350	AG	7	p	2583	2932	CTGGAAAGCGAAGGATAGCA	TGAAGAATGTGGCAGGAGGT
odorranaTranscripts_13491_463	249	AT	12	c	112	360	TCAATGGCATCCTTTGGAA	AGCAGGAGCCTGTGACGTAG
odorranaTranscripts_13491_463	316	AT	12	c	45	360	TTTGGTGCTGTTGGCTACTTT	AGCAGGAGCCTGTGACGTAG
odorranaTranscripts_13491_463	285	AT	12	c	112	396	TCAATGGCATCCTTTGGAA	TCCATCTCCAACACAGGGAC
odorranaTranscripts_13491_463	150	AT	12	c	112	261	TCAATGGCATCCTTTGGAA	CAGCAGTGGAATGAAATGGA
odorranaTranscripts_13491_463	100	AT	12	c	112	211	TCAATGGCATCCTTTGGAA	GAAGCACTTCTGGCTTCAACA
odorranaTranscripts_13491_463	152	AT	12	c	112	263	TCAATGGCATCCTTTGGAA	GACAGCAGTGGAATGAAATGG
odorranaTranscripts_13491_463	155	AT	8	p	242	396	TCCATTTCATTCCACTGCTG	TCCATCTCCAACACAGGGAC
odorranaTranscripts_13491_463	154	AT	8	p	243	396	CCATTTCATTCCACTGCTGTC	TCCATCTCCAACACAGGGAC
odorranaTranscripts_13491_463	152	AT	8	p	242	393	TCCATTTCATTCCACTGCTG	ATCTCCAACACAGGGACCAG
odorranaTranscripts_13491_463	119	AT	8	p	242	360	TCCATTTCATTCCACTGCTG	AGCAGGAGCCTGTGACGTAG
odorranaTranscripts_13491_463	118	AT	8	p	243	360	CCATTTCATTCCACTGCTGTC	AGCAGGAGCCTGTGACGTAG
odorranaTranscripts_13503_1939	408	ACC	5	c	1031	1438	GTGACCGGAGTGGAGTATCG	TCTGCTACGTGGTGGAGGAT
odorranaTranscripts_13503_1939	421	ACC	5	c	1031	1451	GTGACCGGAGTGGAGTATCG	TGATTGGCTGCAATCTGCTA
odorranaTranscripts_13504_1229	304	AGG	5	p	916	1219	AGAAGGAAAGAATGGACGCC	CTCCCATCAGCTTCTGTGCT
odorranaTranscripts_13504_1229	270	AGG	5	p	916	1185	AGAAGGAAAGAATGGACGCC	CATTGTGAGCCTCTTCCTGG
odorranaTranscripts_13504_1229	249	AGG	5	p	971	1219	GACAGCCATCCTGAGCAGTT	CTCCCATCAGCTTCTGTGCT
odorranaTranscripts_13579_490	160	AT	5	p	16	175	AGCAGCGTTGGTAAATGGAA	CCATTGTGTGTCATGGTGGT
odorranaTranscripts_13579_490	161	AT	5	p	16	176	AGCAGCGTTGGTAAATGGAA	TCCATTGTGTGTCATGGTGG
odorranaTranscripts_13579_490	159	AT	5	p	17	175	GCAGCGTTGGTAAATGGAAA	CCATTGTGTGTCATGGTGGT
odorranaTranscripts_13585_1998	342	AG	6	p	859	1200	GGTGGCCTCCTTGATCTTCT	GATCTCTTGGAGGCCGAAAT
odorranaTranscripts_13585_1998	208	AG	6	p	993	1200	CTTTGTCGGCAAATAAACGC	GATCTCTTGGAGGCCGAAAT
odorranaTranscripts_13585_1998	156	AG	6	p	993	1148	CTTTGTCGGCAAATAAACGC	AGATGGTGAACAAGGAGGCA
odorranaTranscripts_13585_1998	236	AG	6	p	859	1094	GGTGGCCTCCTTGATCTTCT	AGCTGCAGGAGGAGGAGTTT
odorranaTranscripts_13586_1302	133	AC	5	p	164	296	TCAACACCACATGCAACCTC	GTGGTGAAGGCTTTGTTGGT
odorranaTranscripts_13586_1302	127	AC	5	p	170	296	CCACATGCAACCTCAAACAC	GTGGTGAAGGCTTTGTTGGT
odorranaTranscripts_13586_1302	165	AC	5	p	63	227	CGGTTGCAACAGTTCAGTCA	TGGATGCATGTGAGGTCGTA
odorranaTranscripts_13586_1302	198	AC	5	p	99	296	CAGAATCGTCCAACAGCACA	GTGGTGAAGGCTTTGTTGGT
odorranaTranscripts_13586_1302	180	AC	5	p	48	227	ATGCAGAACAATCCACGGTT	TGGATGCATGTGAGGTCGTA
odorranaTranscripts_13586_1302	249	AC	5	p	48	296	ATGCAGAACAATCCACGGTT	GTGGTGAAGGCTTTGTTGGT
odorranaTranscripts_13586_1302	437	AC	5	p	164	600	TCAACACCACATGCAACCTC	AGTGTTCGGCAGAATTCCAA
odorranaTranscripts_13607_1196	362	AAG	5	p	520	881	CCACCCAAGACGTATTGCTC	CCCACAAGAACTCAACTGGC
odorranaTranscripts_13607_1196	420	AAG	5	p	520	939	CCACCCAAGACGTATTGCTC	AGGCATTTCAAGCCAGAACA
odorranaTranscripts_13613_1445	283	AG	6	p	1159	1441	GCCACTGCAGGAATTACACC	GGACACCTTGAACACTGTTGG
odorranaTranscripts_13613_1445	269	AG	6	p	1173	1441	TACACCCTCTTTCAGGCTCG	GGACACCTTGAACACTGTTGG
odorranaTranscripts_13630_5393	440	AT	5	p	9	448	TTTCTTTAGTCGTGTCCATAATAACAA	TAAGCGGGAGGAGGTTAAGG
odorranaTranscripts_13630_5393	366	AT	5	p	9	374	TTTCTTTAGTCGTGTCCATAATAACAA	ATGAACGAGGCACCTTTGAA
odorranaTranscripts_13632_2591	396	AAC	5	p	1621	2016	GCACTTATGGCTCAGGATGG	ATGTTCAGGTTGGGACATGG
odorranaTranscripts_13632_2591	289	AAC	5	p	1728	2016	ACAGCAGCTGATCCAGGAAG	ATGTTCAGGTTGGGACATGG
odorranaTranscripts_13632_2591	196	AAC	5	p	1821	2016	CCAGCAACAACACCTTCCTC	ATGTTCAGGTTGGGACATGG
odorranaTranscripts_13632_2591	122	AC	5	p	200	321	CCAACCACCTCACCTCTGAC	GGCTCACCTTCCCAAGGTAT
odorranaTranscripts_13632_2591	225	AC	5	p	97	321	CTGTCCCTTCCCTGTGTGAG	GGCTCACCTTCCCAAGGTAT
odorranaTranscripts_13632_2591	251	AC	5	p	200	450	CCAACCACCTCACCTCTGAC	ATTTCCAGCTGATCCTGCAC
odorranaTranscripts_13635_742	249	AT	5	p	350	598	TGTCGCCTCTAGCAACCAAT	CTTGCATAAGGGAACGCTTG
odorranaTranscripts_13635_742	246	AT	5	p	353	598	CGCCTCTAGCAACCAATCAG	CTTGCATAAGGGAACGCTTG
odorranaTranscripts_13635_742	219	AT	5	p	350	568	TGTCGCCTCTAGCAACCAAT	TCGGACAACTGTCGTTGAAA
odorranaTranscripts_13660_4272	232	AC	5	c	1322	1553	TTTGAAACTTTGCATTGTCAGA	CCAGCAAACCCTTCAAGATG
odorranaTranscripts_13660_4272	243	AC	5	c	1322	1564	TTTGAAACTTTGCATTGTCAGA	GCATTCCTTGTCCAGCAAAC
odorranaTranscripts_13660_4272	325	AC	5	c	1322	1646	TTTGAAACTTTGCATTGTCAGA	CCAGGAAGAGCTGCCTGTTA
odorranaTranscripts_13660_4272	232	AC	5	c	1322	1553	TTTGAAACTTTGCATTGTCAGAA	CCAGCAAACCCTTCAAGATG
odorranaTranscripts_13660_4272	243	AC	5	c	1322	1564	TTTGAAACTTTGCATTGTCAGAA	GCATTCCTTGTCCAGCAAAC
odorranaTranscripts_13660_4272	325	AC	5	c	1322	1646	TTTGAAACTTTGCATTGTCAGAA	CCAGGAAGAGCTGCCTGTTA
odorranaTranscripts_13660_4272	260	AC	5	c	1294	1553	TTGGCAATTTAGCAGTTTGGA	CCAGCAAACCCTTCAAGATG
odorranaTranscripts_13660_4272	271	AC	5	c	1294	1564	TTGGCAATTTAGCAGTTTGGA	GCATTCCTTGTCCAGCAAAC
odorranaTranscripts_13687_1382	120	AC	5	p	600	719	TCCCACTGTTTGAGTGAGGG	TGACATAGATACAAAGCATACCTTCAA
odorranaTranscripts_13687_1382	124	AC	5	p	597	720	TCCTCCCACTGTTTGAGTGAG	TTGACATAGATACAAAGCATACCTTCA
odorranaTranscripts_13687_1382	383	AC	5	p	601	983	CCCACTGTTTGAGTGAGGGT	GCATGCCTCCTTCCCTAGAC
odorranaTranscripts_13687_1382	385	AC	5	p	600	984	TCCCACTGTTTGAGTGAGGG	AGCATGCCTCCTTCCCTAGA
odorranaTranscripts_13687_1382	384	AC	5	p	601	984	CCCACTGTTTGAGTGAGGGT	AGCATGCCTCCTTCCCTAGA
odorranaTranscripts_13693_2190	419	AAT	5	p	1083	1501	TCCCTGACAGATGCCTTTACA	GAAGTCAATGGACCGCAAAC
odorranaTranscripts_13693_2190	374	AAT	5	p	1125	1498	TCCTACCTGTGAGCTTTGCTG	GTCAATGGACCGCAAACAAT
odorranaTranscripts_13693_2190	416	AAT	5	p	1083	1498	TCCCTGACAGATGCCTTTACA	GTCAATGGACCGCAAACAAT
odorranaTranscripts_13694_1810	101	AC	6	p	860	960	GCAAGTTAGATGTAGACCATGCTG	CTTAAGCTGTCCCAGCCA
odorranaTranscripts_13694_1810	100	AC	6	p	861	960	CAAGTTAGATGTAGACCATGCTGAA	CTTAAGCTGTCCCAGCCA
odorranaTranscripts_13694_1810	100	AC	6	p	861	960	CAAGTTAGATGTAGACCATGCTGA	CTTAAGCTGTCCCAGCCA
odorranaTranscripts_13694_1810	424	AC	6	p	593	1016	GGGTGACAAGGACTGGACTG	ACAAGTTCCCTCCCTTACGC
odorranaTranscripts_13694_1810	169	AC	6	p	910	1078	GGGTTGGTAGGAGAAGGGTG	ACCCAAGCCAGTTTAGCTCC
odorranaTranscripts_13697_2879	120	AC	6	c	617	736	CCATACAAACATGAATGACATGA	GGCAGCAATTCACTGCAAA
odorranaTranscripts_13697_2879	134	AC	6	c	617	750	CCATACAAACATGAATGACATGA	CCACTGTTTACAATGGCAGC
odorranaTranscripts_13697_2879	135	AC	6	c	617	751	CCATACAAACATGAATGACATGA	CCCACTGTTTACAATGGCAG
odorranaTranscripts_13697_2879	153	AC	6	c	598	750	CTGTTGTGCTAATTGTGTGCC	CCACTGTTTACAATGGCAGC
odorranaTranscripts_13697_2879	152	AC	6	c	599	750	TGTTGTGCTAATTGTGTGCC	CCACTGTTTACAATGGCAGC
odorranaTranscripts_13697_2879	154	AC	6	c	598	751	CTGTTGTGCTAATTGTGTGCC	CCCACTGTTTACAATGGCAG
odorranaTranscripts_13697_2879	363	AC	6	c	539	901	GGTTTGGTGACCACCATTTG	CAGCCAGTCTTAGTGCGCTT
odorranaTranscripts_13697_2879	429	AC	6	c	539	967	GGTTTGGTGACCACCATTTG	GCGGATGGGATTTGTAGATG
odorranaTranscripts_13697_2879	431	AC	6	c	539	969	GGTTTGGTGACCACCATTTG	CAGCGGATGGGATTTGTAGA
odorranaTranscripts_13760_2059	202	AT	5	p	1826	2027	CTGGTGAACAGTGAGCCTCC	ATTTGGCCATTGAACATTGC
odorranaTranscripts_13760_2059	163	AT	5	p	1865	2027	GACCGATGACCTGGAAATGA	ATTTGGCCATTGAACATTGC
odorranaTranscripts_13760_2059	205	AT	5	p	1823	2027	GCTCTGGTGAACAGTGAGCC	ATTTGGCCATTGAACATTGC
odorranaTranscripts_13760_2059	398	AT	5	p	1630	2027	TGCCAACAACCACTCACAAC	ATTTGGCCATTGAACATTGC
odorranaTranscripts_13760_2059	430	AT	5	p	1598	2027	TTTCTGAGGGTGGTGAGGAA	ATTTGGCCATTGAACATTGC
odorranaTranscripts_13760_2059	271	AT	5	p	1757	2027	TGGTGTTGGTGGTCATGTGT	ATTTGGCCATTGAACATTGC
odorranaTranscripts_13765_760	146	AT	5	p	614	759	CCAATGAAAGCGTAATGGGT	AAATTTATCAAGCCTTCAAATGAT
odorranaTranscripts_13765_760	153	AT	5	p	607	759	AGATTTGCCAATGAAAGCGT	AAATTTATCAAGCCTTCAAATGAT
odorranaTranscripts_13765_760	149	AT	5	p	611	759	TTGCCAATGAAAGCGTAATG	AAATTTATCAAGCCTTCAAATGAT
odorranaTranscripts_13820_2251	335	AT	5	p	346	680	AAATATGTGCCGCCAGTGTT	AGGAAGGCATCTGTGTCTGC
odorranaTranscripts_13820_2251	442	AT	5	p	346	787	AAATATGTGCCGCCAGTGTT	TGTCCTTGGACCTGAGCTTC
odorranaTranscripts_13820_2251	355	AT	5	p	326	680	CGGTATTGACTCCACTCCCA	AGGAAGGCATCTGTGTCTGC
odorranaTranscripts_13873_1288	142	AT	6	p	622	763	TTCATCCCTCTGTCAATGGC	GGCCACAACTCTCATCTTTCA
odorranaTranscripts_13873_1288	449	AT	6	p	653	1101	TGCAGTTCTCAGTCTGCCTT	CCCTTTACATGGCAGCAAAC
odorranaTranscripts_1388_1287	185	AC	6	p	1081	1265	CTGCTGGTGCAGGAACTTCT	GGTTTGGCCTGAACAGTGAC
odorranaTranscripts_1388_1287	137	AC	6	p	1129	1265	GCTGTGTCTGTGTCCTGCAC	GGTTTGGCCTGAACAGTGAC
odorranaTranscripts_1388_1287	173	AC	6	p	1081	1253	CTGCTGGTGCAGGAACTTCT	ACAGTGACTAGCAGTCCGCC
odorranaTranscripts_1394_2130	145	AT	5	p	753	897	CAGGGCTTACTTGACTGCCA	TCTGTTACCCACCCGGTAAG
odorranaTranscripts_1394_2130	150	AT	5	p	753	902	CAGGGCTTACTTGACTGCCA	ATGATTCTGTTACCCACCCG
odorranaTranscripts_1394_2130	224	AT	5	p	753	976	CAGGGCTTACTTGACTGCCA	CAAGTACCCAGGCTACCACC
odorranaTranscripts_1394_2130	368	AT	5	p	692	1059	ACAGGTGCTAGCTGACCAGG	TCCTCCATTGCAGAGGTGTT
odorranaTranscripts_1394_2130	332	AT	5	p	811	1142	TCATGGAATTCAGGGTGGTT	TGTGTCATGTTCTCCCATGC
odorranaTranscripts_13977_833	112	AG	5	p	701	812	AAGAGAGGAGGAAGAGAATCGC	ACCAGTTTGGTGGTGATTGG
odorranaTranscripts_13977_833	122	AG	5	p	701	822	AAGAGAGGAGGAAGAGAATCGC	CTCATCCAGGACCAGTTTGG
odorranaTranscripts_13977_833	191	AG	5	p	622	812	AAAGGTCGGAAGAAGATCCG	ACCAGTTTGGTGGTGATTGG
odorranaTranscripts_13977_833	365	AG	5	p	448	812	GATGATCAGCGACCCAGAAC	ACCAGTTTGGTGGTGATTGG
odorranaTranscripts_13977_833	397	AG	5	p	416	812	ATGTCAGCGAGGAAGACAGC	ACCAGTTTGGTGGTGATTGG
odorranaTranscripts_139_1642	115	AAATT	8	p	88	202	GTTGCAAGATTGGGAGGATT	TGTCAACAAGGTGTTACAACGAA
odorranaTranscripts_139_1642	116	AAATT	8	p	87	202	AGTTGCAAGATTGGGAGGATT	TGTCAACAAGGTGTTACAACGAA
odorranaTranscripts_139_1642	113	AAATT	8	p	90	202	TGCAAGATTGGGAGGATTATG	TGTCAACAAGGTGTTACAACGAA
odorranaTranscripts_139_1642	147	AAATT	8	p	88	234	GTTGCAAGATTGGGAGGATT	TCCGTCCAGTGAAAGACGTT
odorranaTranscripts_139_1642	243	AAATT	8	p	88	330	GTTGCAAGATTGGGAGGATT	AACAAGCAGCCCATGGTAAA
odorranaTranscripts_139_1642	148	AAATT	8	p	87	234	AGTTGCAAGATTGGGAGGATT	TCCGTCCAGTGAAAGACGTT
odorranaTranscripts_14036_2696	409	AT	8	p	388	796	CCATGCTGGTTTGAGTGGAT	TGAGGAGGAAAGAGTGTCGG
odorranaTranscripts_14036_2696	229	AT	8	p	388	616	CCATGCTGGTTTGAGTGGAT	CTTGGATGTGTGCCTGGAAT
odorranaTranscripts_14036_2696	419	AT	8	p	388	806	CCATGCTGGTTTGAGTGGAT	CATAGGCACCTGAGGAGGAA
odorranaTranscripts_14043_219	158	AC	5	p	60	217	ATGCATATGCTTGAAGGCAA	AGTGACCTCCAGCCTCCAC
odorranaTranscripts_14043_219	189	AC	5	p	29	217	TGTTGAAGGCTGTTGAAGGTT	AGTGACCTCCAGCCTCCAC
odorranaTranscripts_14066_897	432	AAT	6	p	302	733	CGAACTGGCATTCTGACCTT	TGGCAGCTTTGAATGGAAAT
odorranaTranscripts_14066_897	356	AAT	6	p	302	657	CGAACTGGCATTCTGACCTT	TCTCTGGCATGGAAGTGGAT
odorranaTranscripts_14117_1081	249	AT	5	p	771	1019	GTCAAGACGAGATTGTGGGC	TCACTTTATTGAGATGTCTTTACATGG
odorranaTranscripts_14117_1081	248	AT	5	p	772	1019	TCAAGACGAGATTGTGGGCT	TCACTTTATTGAGATGTCTTTACATGG
odorranaTranscripts_14117_1081	320	AT	5	p	700	1019	TCGGAGAAGAAGAAGAGCCA	TCACTTTATTGAGATGTCTTTACATGG
odorranaTranscripts_14153_1944	268	AG	5	p	1579	1846	CGTCTTGTTCACCTCCTGCT	GTGTGGGAGGAATTGAGTGC
odorranaTranscripts_14153_1944	390	AG	5	p	1457	1846	CGGTACAGCTTCTTGATGGC	GTGTGGGAGGAATTGAGTGC
odorranaTranscripts_14153_1944	249	AG	5	p	1579	1827	CGTCTTGTTCACCTCCTGCT	CATAGAGAGCAGCCCACACC
odorranaTranscripts_14177_886	277	AT	7	p	420	696	CAATAGGTGTGCAATTAGGACCA	TGCATCCTGTTGGCTGATAA
odorranaTranscripts_14177_886	280	AT	7	p	417	696	AAGCAATAGGTGTGCAATTAGGA	TGCATCCTGTTGGCTGATAA
odorranaTranscripts_14177_886	272	AT	7	p	425	696	GGTGTGCAATTAGGACCATAAA	TGCATCCTGTTGGCTGATAA
odorranaTranscripts_14192_682	113	AG	5	p	549	661	GTCCTACCCTACGCCGTTTC	ACAACTCTTCCTGCAGACCG
odorranaTranscripts_14192_682	141	AG	5	p	521	661	CTCTCCTCGTTCAGCGTCTC	ACAACTCTTCCTGCAGACCG
odorranaTranscripts_14192_682	224	AG	5	p	438	661	AGAACCAACCGCACTCACAT	ACAACTCTTCCTGCAGACCG
odorranaTranscripts_14192_682	269	AG	5	p	393	661	GCCACATTGCCAAGTACCTC	ACAACTCTTCCTGCAGACCG
odorranaTranscripts_14195_338	140	AG	6	p	157	296	GGAAATCCATCCAGGAGAGG	TGGTCATTTCCAATAAACACCA
odorranaTranscripts_14195_338	143	AG	6	p	154	296	CATGGAAATCCATCCAGGAG	TGGTCATTTCCAATAAACACCA
odorranaTranscripts_14195_338	139	AG	6	p	158	296	GAAATCCATCCAGGAGAGGC	TGGTCATTTCCAATAAACACCA
odorranaTranscripts_14202_669	156	AC	5	p	378	533	TGCTAATCCTCCCTCACTGC	CATAGCTTGGGCACAGGTTC
odorranaTranscripts_14202_669	154	AC	5	p	378	531	TGCTAATCCTCCCTCACTGC	TAGCTTGGGCACAGGTTCTC
odorranaTranscripts_14202_669	250	AC	5	p	378	627	TGCTAATCCTCCCTCACTGC	CTCCACAGTTCCTGCAGCTT
odorranaTranscripts_14202_669	262	AC	5	p	378	639	TGCTAATCCTCCCTCACTGC	GAGGGTGAATTGCTCCACAG
odorranaTranscripts_14207_3194	435	AG	5	p	2668	3102	CTGCTGCTTAGTGCCGCTAT	GCAGTGGGCCTCTTTATCCT
odorranaTranscripts_1423_1441	252	AGC	5	p	2	253	AGCCTCGTTCATTCTCCAGC	CAGGAGTAGTCCATGCCCTG
odorranaTranscripts_1423_1441	251	AGC	5	p	3	253	GCCTCGTTCATTCTCCAGC	CAGGAGTAGTCCATGCCCTG
odorranaTranscripts_1423_1441	250	AGC	5	p	4	253	CCTCGTTCATTCTCCAGCA	CAGGAGTAGTCCATGCCCTG
odorranaTranscripts_1423_1441	300	AGC	5	p	2	301	AGCCTCGTTCATTCTCCAGC	AGCATGGCTGTCTCTCCTTG
odorranaTranscripts_1423_1441	299	AGC	5	p	3	301	GCCTCGTTCATTCTCCAGC	AGCATGGCTGTCTCTCCTTG
odorranaTranscripts_1424_3529	154	AT	8	p	1263	1416	CCCATTGTCATTGTGCTTCA	AGGAAGGCAGATCTGAGGCT
odorranaTranscripts_1424_3529	217	AT	8	p	1263	1479	CCCATTGTCATTGTGCTTCA	CGGACACGGCGTATATGAAT
odorranaTranscripts_1424_3529	204	AT	8	p	1276	1479	TGCTTCAGATAAAGCCAGCC	CGGACACGGCGTATATGAAT
odorranaTranscripts_1424_3529	381	AT	8	p	1263	1643	CCCATTGTCATTGTGCTTCA	GTGGCCTTGCAAATGTCTTC
odorranaTranscripts_1424_3529	368	AT	8	p	1276	1643	TGCTTCAGATAAAGCCAGCC	GTGGCCTTGCAAATGTCTTC
odorranaTranscripts_1424_3529	365	AT	8	p	1279	1643	TTCAGATAAAGCCAGCCTCG	GTGGCCTTGCAAATGTCTTC
odorranaTranscripts_14258_2358	400	AT	5	c	207	606	GAATCTGGTCCCTGGTAGGC	TTCTGAGCAATGTTTGGCTG
odorranaTranscripts_14258_2358	388	AT	5	c	219	606	TGGTAGGCTGGGTGAAATTG	TTCTGAGCAATGTTTGGCTG
odorranaTranscripts_14258_2358	229	AT	5	c	378	606	TCGAGTGACCAAACCAACAA	TTCTGAGCAATGTTTGGCTG
odorranaTranscripts_14259_1791	124	AT	6	p	1334	1457	GGGCACAGATATTGCAACTG	GAGCAGTAGCCATGCAAACC
odorranaTranscripts_14259_1791	125	AT	6	p	1333	1457	AGGGCACAGATATTGCAACTG	GAGCAGTAGCCATGCAAACC
odorranaTranscripts_14259_1791	122	AT	6	p	1334	1455	GGGCACAGATATTGCAACTG	GCAGTAGCCATGCAAACCAT
odorranaTranscripts_14259_1791	104	AT	6	p	1354	1457	TATATAGGGCTCCGCATTGG	GAGCAGTAGCCATGCAAACC
odorranaTranscripts_14259_1791	102	AT	6	p	1354	1455	TATATAGGGCTCCGCATTGG	GCAGTAGCCATGCAAACCAT
odorranaTranscripts_14259_1791	103	AT	6	p	1355	1457	ATATAGGGCTCCGCATTGGA	GAGCAGTAGCCATGCAAACC
odorranaTranscripts_14259_1791	281	AT	6	p	1177	1457	GCTTGTTGATTTCCCACTGC	GAGCAGTAGCCATGCAAACC
odorranaTranscripts_14259_1791	165	AT	6	p	1293	1457	TGGCAAGGGAATTACTGCAT	GAGCAGTAGCCATGCAAACC
odorranaTranscripts_14259_1791	286	AT	6	p	1172	1457	CGATTGCTTGTTGATTTCCC	GAGCAGTAGCCATGCAAACC
odorranaTranscripts_1425_2700	381	AG	5	p	13	393	TACCGTCTCACAATCTCCGC	CAGCTCTTTCTCCAGCTCCA
odorranaTranscripts_1425_2700	201	AG	5	p	13	213	TACCGTCTCACAATCTCCGC	CTTCATACGCCGGTCTGTCT
odorranaTranscripts_1425_2700	132	AG	5	p	13	144	TACCGTCTCACAATCTCCGC	TGTTGTCCACACACAGCTCC
odorranaTranscripts_14296_962	261	AT	5	p	419	679	CACATAGTTGCCCAGCACAA	GTGGATGCCACAGGTCAGTT
odorranaTranscripts_14296_962	407	AT	5	p	273	679	ACCTACCTGCCTCCCATGTT	GTGGATGCCACAGGTCAGTT
odorranaTranscripts_142_2423	278	AT	6	p	909	1186	AAGTGGTCACGTTCCAGACAA	TGCGTCTTCCAGCCAATAAT
odorranaTranscripts_142_2423	196	AT	6	p	909	1104	AAGTGGTCACGTTCCAGACAA	TTGGCCTGTATGCCGTTTAT
odorranaTranscripts_142_2423	197	AT	6	p	909	1105	AAGTGGTCACGTTCCAGACAA	GTTGGCCTGTATGCCGTTTA
odorranaTranscripts_142_2423	416	AT	6	p	909	1324	AAGTGGTCACGTTCCAGACAA	TGGAGGAAATGGAAGAACGA
odorranaTranscripts_142_2423	335	AT	6	p	909	1243	AAGTGGTCACGTTCCAGACAA	CAGAACGGTTGCAGGAAATC
odorranaTranscripts_142_2423	372	AT	6	p	733	1104	TGATGACAATGCACCCAGTC	TTGGCCTGTATGCCGTTTAT
odorranaTranscripts_142_2423	372	AT	6	p	734	1105	GATGACAATGCACCCAGTCA	GTTGGCCTGTATGCCGTTTA
odorranaTranscripts_1432_2652	102	AG	5	p	2073	2174	CTGACTCTGAGGTCGTGCCT	ATTCACAGGACCATTGCCAG
odorranaTranscripts_1432_2652	124	AG	5	p	2051	2174	GTGAATGACACCAGCCATGA	ATTCACAGGACCATTGCCAG
odorranaTranscripts_1432_2652	245	AG	5	p	1930	2174	GTGTAACGCTCTCACCCGTC	ATTCACAGGACCATTGCCAG
odorranaTranscripts_1432_2652	290	AG	5	p	2073	2362	CTGACTCTGAGGTCGTGCCT	GCTGGAATAAAGCCGAAGGT
odorranaTranscripts_1432_2652	309	AG	5	p	2073	2381	CTGACTCTGAGGTCGTGCCT	AGAACAAGAACTGCGCAAGG
odorranaTranscripts_1432_2652	312	AG	5	p	2051	2362	GTGAATGACACCAGCCATGA	GCTGGAATAAAGCCGAAGGT
odorranaTranscripts_1432_2652	440	AG	5	p	2073	2512	CTGACTCTGAGGTCGTGCCT	TGTGTCAGTGAGCTGGGAGA
odorranaTranscripts_14336_2056	378	AT	5	p	765	1142	AGGAAGGCACAACATTTGCT	GCAAAGAGCAGCCATGAAAG
odorranaTranscripts_14336_2056	379	AT	5	p	764	1142	AAGGAAGGCACAACATTTGCT	GCAAAGAGCAGCCATGAAAG
odorranaTranscripts_14336_2056	377	AT	5	p	765	1141	AGGAAGGCACAACATTTGCT	CAAAGAGCAGCCATGAAAGAA
odorranaTranscripts_1434_2372	163	AC	5	p	327	489	TGTTCGCTGTCGGTTACAAA	TCTACGCTTCTCTTGGCCTG
odorranaTranscripts_1434_2372	350	AC	5	p	216	565	AGCCGGCACAAACTACTGAC	ATTTGCACAGCTCAGCATCA
odorranaTranscripts_1434_2372	240	AC	5	p	326	565	TTGTTCGCTGTCGGTTACAA	ATTTGCACAGCTCAGCATCA
odorranaTranscripts_14350_1482	449	AAT	5	c	92	540	TCCTGATTCCTTAAATGCTGTGA	AGTCAAGCGATGGCAGAAAG
odorranaTranscripts_14350_1482	448	AAT	5	c	93	540	CCTGATTCCTTAAATGCTGTGA	AGTCAAGCGATGGCAGAAAG
odorranaTranscripts_14354_2266	230	AAG	5	p	797	1026	CGAGACAGACCGACATCTTG	TGCCACCAAGTATGTCACCA
odorranaTranscripts_14354_2266	163	AAG	5	p	797	959	CGAGACAGACCGACATCTTG	GAAGGCCTGCTTTGCTCTTT
odorranaTranscripts_14354_2266	231	AAG	5	p	796	1026	ACGAGACAGACCGACATCTTG	TGCCACCAAGTATGTCACCA
odorranaTranscripts_14354_2266	437	AAG	5	p	740	1176	AAGTGCCAGGGACCTTCAGT	CTGGTCTCTTCTGTGCGGTT
odorranaTranscripts_14354_2266	433	AAG	5	p	744	1176	GCCAGGGACCTTCAGTATCA	CTGGTCTCTTCTGTGCGGTT
odorranaTranscripts_14355_672	398	AC	5	p	217	614	CAAAGATAAAGACCGCCGTG	TAAGCCTTCCATCTGTCCCA
odorranaTranscripts_14355_672	378	AC	5	p	217	594	CAAAGATAAAGACCGCCGTG	CTGCAAGGATCAGCACACTG
odorranaTranscripts_14355_672	215	AC	5	p	400	614	ATGACCACCCAACGTACCAC	TAAGCCTTCCATCTGTCCCA
odorranaTranscripts_14358_621	101	AC	5	p	102	202	CCTGGTGATCACAATGAAAGC	AGTCAGATGTGGGCAGAGGA
odorranaTranscripts_14358_621	102	AC	5	p	102	203	CCTGGTGATCACAATGAAAGC	TAGTCAGATGTGGGCAGAGGA
odorranaTranscripts_14358_621	264	AC	5	p	121	384	GCTGCAACAGTGATGAGGTG	TTTCTTCTCCAGCTCTCCCA
odorranaTranscripts_14358_621	193	AC	5	p	121	313	GCTGCAACAGTGATGAGGTG	GGCTTTCCTGGGTTGTGTTA
odorranaTranscripts_14358_621	259	AC	5	p	121	379	GCTGCAACAGTGATGAGGTG	TCTCCAGCTCTCCCAGGATT
odorranaTranscripts_14358_621	252	AC	5	p	121	372	GCTGCAACAGTGATGAGGTG	CTCTCCCAGGATTGGCTGTA
odorranaTranscripts_14358_621	175	AC	5	p	28	202	CTTTGAGCCCATTCAGCCTA	AGTCAGATGTGGGCAGAGGA
odorranaTranscripts_14383_1142	352	AC	6	p	789	1140	GTTACATGCTTCGTGTGCCA	GGGATCTCCCTAGACAGCAA
odorranaTranscripts_14383_1142	291	AC	6	p	850	1140	TCGCTGATCTCACTGCTTGA	GGGATCTCCCTAGACAGCAA
odorranaTranscripts_14403_660	137	AC	6	p	433	569	CCCTTCAGTTGGAACATGAGAA	TGAGGTCATCATCTAGGCGG
odorranaTranscripts_14403_660	115	AC	6	p	433	547	CCCTTCAGTTGGAACATGAGAA	GAGACAGGAAGTGCCACCC
odorranaTranscripts_14403_660	330	AC	6	p	295	624	CTGTGATGGAAACTGGCTCC	ACTCCTGGGATAGAGGACGC
odorranaTranscripts_14403_660	328	AC	6	p	297	624	GTGATGGAAACTGGCTCCAC	ACTCCTGGGATAGAGGACGC
odorranaTranscripts_14403_660	288	AC	6	p	337	624	TAAGCCCACTACCTTCTGCG	ACTCCTGGGATAGAGGACGC
odorranaTranscripts_14454_1188	366	AG	18	p	42	407	TGCTCCTGGATTTCAGCTTT	CTAGCCTCTGCTGTGGCACT
odorranaTranscripts_14454_1188	239	AG	18	p	42	280	TGCTCCTGGATTTCAGCTTT	CCTTCATGTTTGACAGCACG
odorranaTranscripts_14454_1188	371	AG	18	p	37	407	AGACCTGCTCCTGGATTTCA	CTAGCCTCTGCTGTGGCACT
odorranaTranscripts_14456_2539	433	AC	5	p	1551	1983	TGATGAGCCTGCCCAGTAAT	TTTGGCCAATTTCTGCTGAC
odorranaTranscripts_14456_2539	408	AC	5	p	1662	2069	CTAGGGAATCAGAGGTGGCA	CCACAGGAGCTCCCAAACTA
odorranaTranscripts_14456_2539	395	AC	5	p	1551	1945	TGATGAGCCTGCCCAGTAAT	CTCTTGTTCCGCTAAGTGGG
odorranaTranscripts_14482_713	183	AG	5	p	259	441	GCCACATCCACCATTGGTAT	GCTTCTAGGGCTCCTTCCAG
odorranaTranscripts_14482_713	180	AG	5	p	259	438	GCCACATCCACCATTGGTAT	TCTAGGGCTCCTTCCAGCTC
odorranaTranscripts_14482_713	373	AG	5	p	69	441	CAAGTGTTGGCTTCGAGCTT	GCTTCTAGGGCTCCTTCCAG
odorranaTranscripts_14482_713	421	AG	5	p	20	440	AGGATGCTCCATCACTGCAT	CTTCTAGGGCTCCTTCCAGC
odorranaTranscripts_14533_1321	192	ACC	5	p	804	995	GCATAATGCACCATTTCAAAGA	GACAATGGCCTTCACAGCTC
odorranaTranscripts_14533_1321	183	ACC	5	p	804	986	GCATAATGCACCATTTCAAAGA	CTTCACAGCTCCAGACCCAC
odorranaTranscripts_14533_1321	233	ACC	5	p	804	1036	GCATAATGCACCATTTCAAAGA	GGACATGACAAGAGGGCATT
odorranaTranscripts_14533_1321	282	ACC	5	p	714	995	CCAGTTCTTCCCATAGATGCTT	GACAATGGCCTTCACAGCTC
odorranaTranscripts_14539_2245	244	AT	10	p	1166	1409	AGTTGACACGGTGGTGGTCT	CAGCAGGTCTGAGCCAGAGT
odorranaTranscripts_14539_2245	246	AT	10	p	1164	1409	AAAGTTGACACGGTGGTGGT	CAGCAGGTCTGAGCCAGAGT
odorranaTranscripts_14539_2245	439	AT	20	p	917	1355	CCCATTGAGATCATTAGAAGGGA	GCCAGCATTCCGAGATGTAA
odorranaTranscripts_14539_2245	438	AT	20	p	918	1355	CCATTGAGATCATTAGAAGGGAAA	GCCAGCATTCCGAGATGTAA
odorranaTranscripts_14539_2245	438	AT	20	p	918	1355	CCATTGAGATCATTAGAAGGGAA	GCCAGCATTCCGAGATGTAA
odorranaTranscripts_14539_2245	378	AT	20	p	808	1185	ATTCCTCCTGGCTGGAGTTC	AGACCACCACCGTGTCAACT
odorranaTranscripts_14539_2245	383	AT	20	p	808	1190	ATTCCTCCTGGCTGGAGTTC	AAACAAGACCACCACCGTGT
odorranaTranscripts_14554_4768	213	AT	12	p	1940	2152	AAATAGTTACTGTCAGGCCTCCAT	TTGCACCATATTCGGCTCTT
odorranaTranscripts_14554_4768	215	AT	12	p	1940	2154	AAATAGTTACTGTCAGGCCTCCAT	GATTGCACCATATTCGGCTC
odorranaTranscripts_14554_4768	241	AT	12	p	1911	2151	ACCGTCCTGAAGGAAGCATT	TGCACCATATTCGGCTCTTT
odorranaTranscripts_14554_4768	244	AT	12	p	1911	2154	ACCGTCCTGAAGGAAGCATT	GATTGCACCATATTCGGCTC
odorranaTranscripts_14554_4768	327	AC	5	p	2804	3130	TGCATCTGATAACCAGCACC	AGGATGGCGTATGGAAGGTT
odorranaTranscripts_14554_4768	433	AC	5	p	2804	3236	TGCATCTGATAACCAGCACCT	TCCCAATGTTGGTCTGCTTT
odorranaTranscripts_14554_4768	328	AC	5	p	2803	3130	CTGCATCTGATAACCAGCACC	AGGATGGCGTATGGAAGGTT
odorranaTranscripts_14572_303	161	AT	5	p	36	196	GGGAACCGAGCTGATCATTA	GGAGACAGAGAGGGAGAGACTG
odorranaTranscripts_14572_303	162	AT	5	p	36	197	GGGAACCGAGCTGATCATTA	AGGAGACAGAGAGGGAGAGACTG
odorranaTranscripts_14572_303	161	AT	5	p	36	196	GGGAACCGAGCTGATCATTA	GGAGACAGAGAGGGAGAGACTGT
odorranaTranscripts_14572_303	130	AT	5	p	112	241	GAAACACGCCCAGAACAGAT	GGGAGGAGACAGAGTGCAGA
odorranaTranscripts_14572_303	206	AT	5	p	36	241	GGGAACCGAGCTGATCATTA	GGGAGGAGACAGAGTGCAGA
odorranaTranscripts_14572_303	165	AT	5	p	112	276	GAAACACGCCCAGAACAGAT	AGAGAGGGAGAGAGCATGGG
odorranaTranscripts_14581_2642	208	AAAT	6	p	2036	2243	CAGCAGATTGGCCTGGTATC	GATGCGTGTGAATAGGCCAC
odorranaTranscripts_14581_2642	199	AAAT	6	p	2036	2234	CAGCAGATTGGCCTGGTATC	GAATAGGCCACAGATGCACA
odorranaTranscripts_14594_352	183	AG	6	p	76	258	TTTGGTGGAAATCTTTGCCT	AACTCAACAGTAACTCAGCAGGG
odorranaTranscripts_14594_352	183	AG	6	p	76	258	TTTGGTGGAAATCTTTGCCTT	AACTCAACAGTAACTCAGCAGGG
odorranaTranscripts_145_783	445	AG	7	p	214	658	GACAACGACTTTGAGTCGCC	GATAATGCGGCTCTCTTTGC
odorranaTranscripts_145_783	215	AG	7	p	444	658	GGGATTCTGGGTGGAGAACT	GATAATGCGGCTCTCTTTGC
odorranaTranscripts_145_783	149	AG	7	p	510	658	CAAGACGTTTAACGACGCCT	GATAATGCGGCTCTCTTTGC
odorranaTranscripts_1460_4137	102	AG	5	p	1742	1843	CACTTGTCTTCAATGGCTGCT	ACAAGAAATCCCAGGCAATG
odorranaTranscripts_1460_4137	104	AG	5	p	1742	1845	CACTTGTCTTCAATGGCTGCT	AGACAAGAAATCCCAGGCAA
odorranaTranscripts_1460_4137	104	AG	5	p	1742	1845	CACTTGTCTTCAATGGCTGC	AGACAAGAAATCCCAGGCAA
odorranaTranscripts_1460_4137	178	AG	5	p	1659	1836	TGAGGAAGATGATCTGGACGA	ATCCCAGGCAATGGAAGAGT
odorranaTranscripts_1460_4137	176	AG	5	p	1659	1834	TGAGGAAGATGATCTGGACGA	CCCAGGCAATGGAAGAGTTA
odorranaTranscripts_1460_4137	185	AG	5	p	1659	1843	TGAGGAAGATGATCTGGACGA	ACAAGAAATCCCAGGCAATG
odorranaTranscripts_1460_4137	317	AG	5	p	1600	1916	GGCAAAGAAACAGGCAAAGA	CAGGTTGTGGAATCTCAGGC
odorranaTranscripts_1460_4137	315	AG	5	p	1600	1914	GGCAAAGAAACAGGCAAAGA	GGTTGTGGAATCTCAGGCAC
odorranaTranscripts_14639_1324	261	AT	5	c	81	341	GCTTGACATTTACGCATGACA	CACAGTGACATGTACAGCCAAA
odorranaTranscripts_14639_1324	262	AT	5	c	81	342	GCTTGACATTTACGCATGACA	ACACAGTGACATGTACAGCCAAA
odorranaTranscripts_14639_1324	345	AT	5	c	81	425	GCTTGACATTTACGCATGACA	GCCAAGGCAATATAGAAGAGACC
odorranaTranscripts_14647_416	105	AC	5	p	141	245	AGTGCGCAGTGATGTTGTTG	CTTTGCCTCTGGCCAGTTC
odorranaTranscripts_14647_416	107	AC	5	p	139	245	GAAGTGCGCAGTGATGTTGT	CTTTGCCTCTGGCCAGTTC
odorranaTranscripts_14647_416	100	AC	5	p	141	240	AGTGCGCAGTGATGTTGTTG	CCTCTGGCCAGTTCAATGGT
odorranaTranscripts_14647_416	161	AC	5	p	57	217	GATCCTACTTCCAGCAGCCA	CCAAATTAGCACAAGGAGGC
odorranaTranscripts_14647_416	159	AC	5	p	57	215	GATCCTACTTCCAGCAGCCA	AAATTAGCACAAGGAGGCCAG
odorranaTranscripts_14647_416	221	AC	5	p	57	277	GATCCTACTTCCAGCAGCCA	ACTAGCATGCTTGCTCTGCC
odorranaTranscripts_14647_416	137	AC	5	p	141	277	AGTGCGCAGTGATGTTGTTG	ACTAGCATGCTTGCTCTGCC
odorranaTranscripts_14647_416	220	AC	5	p	57	276	GATCCTACTTCCAGCAGCCA	CTAGCATGCTTGCTCTGCCT
odorranaTranscripts_14654_1341	371	AT	11	p	801	1171	TTTGCCAAGGAGTCCTGAAA	TGCTTCTGTCCATCTGTCCA
odorranaTranscripts_14654_1341	372	AT	11	p	800	1171	GTTTGCCAAGGAGTCCTGAA	TGCTTCTGTCCATCTGTCCA
odorranaTranscripts_14654_1341	369	AT	11	p	803	1171	TGCCAAGGAGTCCTGAAATG	TGCTTCTGTCCATCTGTCCA
odorranaTranscripts_14680_1059	433	AT	7	p	155	587	CATTAGCAACGGCTTCTTGC	TTGGAGTCCAGGATGTAAACAC
odorranaTranscripts_14680_1059	432	AT	7	p	155	586	CATTAGCAACGGCTTCTTGC	TGGAGTCCAGGATGTAAACACTT
odorranaTranscripts_14691_863	163	AT	5	p	41	203	TTGCTCTATGATGCTGACGC	CTTGCTAGAGCACACTGCCA
odorranaTranscripts_14691_863	138	AT	5	p	66	203	CGACGGATGTGACCCTATCT	CTTGCTAGAGCACACTGCCA
odorranaTranscripts_14691_863	398	AT	5	p	41	438	TTGCTCTATGATGCTGACGC	AAGCCGAAGAGGAGGAATTG
odorranaTranscripts_14711_3938	380	AT	7	p	346	725	TTCATTACTCATCACCCGGC	CGTGGATGTTTGTTTGCCTT
odorranaTranscripts_14711_3938	385	AT	7	p	346	730	TTCATTACTCATCACCCGGC	TTACCCGTGGATGTTTGTTTG
odorranaTranscripts_14711_3938	380	AT	7	p	346	725	TTCATTACTCATCACCCGGC	CGTGGATGTTTGTTTGCCTTA
odorranaTranscripts_14736_1143	122	AT	5	p	200	321	AATTCATCATGGAGCAGAATTT	TGTTGCTGAGATACAATGGTGAA
odorranaTranscripts_14736_1143	137	AT	5	p	200	336	AATTCATCATGGAGCAGAATTT	TGAACCTACAAGATGTGTTGCTG
odorranaTranscripts_14736_1143	124	AT	5	p	200	323	AATTCATCATGGAGCAGAATTT	TGTGTTGCTGAGATACAATGGTG
odorranaTranscripts_14736_1143	214	AT	5	p	200	413	AATTCATCATGGAGCAGAATTT	CGCCTACGGGTGTGAACTTA
odorranaTranscripts_14736_1143	214	AT	5	p	200	413	AATTCATCATGGAGCAGAATTTA	CGCCTACGGGTGTGAACTTA
odorranaTranscripts_14736_1143	214	AT	5	p	200	413	AATTCATCATGGAGCAGAATTT	CGCCTACGGGTGTGAACTT
odorranaTranscripts_14736_1143	219	AT	5	p	195	413	CACACAATTCATCATGGAGCA	CGCCTACGGGTGTGAACTTA
odorranaTranscripts_14736_1143	157	AT	5	p	195	351	CACACAATTCATCATGGAGCA	AGCACACAAGATGCTTGAACC
odorranaTranscripts_14736_1143	353	AT	5	p	195	547	CACACAATTCATCATGGAGCA	ACCTACTGCGAAACGAGGTG
odorranaTranscripts_14736_1143	256	AT	5	p	195	450	CACACAATTCATCATGGAGCA	ACTTCGACACAGAGTGCGGT
odorranaTranscripts_14763_4053	136	AG	6	p	3477	3612	GAACTCGGCATCTGGGTTT	GCTGACACTTGTAGGTCTGACATC
odorranaTranscripts_14763_4053	138	AG	6	p	3475	3612	TTGAACTCGGCATCTGGGT	GCTGACACTTGTAGGTCTGACATC
odorranaTranscripts_14763_4053	139	AG	6	p	3477	3615	GAACTCGGCATCTGGGTTT	GAAGCTGACACTTGTAGGTCTGA
odorranaTranscripts_14763_4053	169	AG	6	p	3477	3645	GAACTCGGCATCTGGGTTT	TCCCAAAGCTTCCTCATTAAA
odorranaTranscripts_14763_4053	171	AG	6	p	3475	3645	TTGAACTCGGCATCTGGGT	TCCCAAAGCTTCCTCATTAAA
odorranaTranscripts_14763_4053	171	AG	6	p	3475	3645	TTGAACTCGGCATCTGGG	TCCCAAAGCTTCCTCATTAAA
odorranaTranscripts_14763_4053	150	AG	6	p	3477	3626	GAACTCGGCATCTGGGTTT	AACAGCAGCAGGAAGCTGAC
odorranaTranscripts_14763_4053	147	AG	6	p	3477	3623	GAACTCGGCATCTGGGTTT	AGCAGCAGGAAGCTGACACT
odorranaTranscripts_14763_4053	152	AG	6	p	3475	3626	TTGAACTCGGCATCTGGGT	AACAGCAGCAGGAAGCTGAC
odorranaTranscripts_14763_4053	351	AG	6	p	3276	3626	GAAATGGCAAGAAATGCAGC	AACAGCAGCAGGAAGCTGAC
odorranaTranscripts_14763_4053	188	AG	6	p	3436	3623	TTGCATGGGATACCTGCTTT	AGCAGCAGGAAGCTGACACT
odorranaTranscripts_14763_4053	444	AC	10	p	3477	3920	GAACTCGGCATCTGGGTTT	AACCAATTGTCGCATGAACC
odorranaTranscripts_14763_4053	443	AC	10	p	3477	3919	GAACTCGGCATCTGGGTTT	ACCAATTGTCGCATGAACCT
odorranaTranscripts_14763_4053	442	AC	10	p	3477	3918	GAACTCGGCATCTGGGTTT	CCAATTGTCGCATGAACCTT
odorranaTranscripts_14763_4053	257	AC	10	p	3664	3920	CAGGAAACATCAGAAGGGTTT	AACCAATTGTCGCATGAACC
odorranaTranscripts_14763_4053	256	AC	10	p	3664	3919	CAGGAAACATCAGAAGGGTTT	ACCAATTGTCGCATGAACCT
odorranaTranscripts_14763_4053	255	AC	10	p	3664	3918	CAGGAAACATCAGAAGGGTTT	CCAATTGTCGCATGAACCTT
odorranaTranscripts_14763_4053	447	AC	10	p	3607	4053	GTCAGCTTCCTGCTGCTGTT	AGATTCGGTGTGCACCAGTT
odorranaTranscripts_14763_4053	317	AC	10	p	3604	3920	AGTGTCAGCTTCCTGCTGCT	AACCAATTGTCGCATGAACC
odorranaTranscripts_14763_4053	446	AC	10	p	3607	4052	GTCAGCTTCCTGCTGCTGTT	GATTCGGTGTGCACCAGTTT
odorranaTranscripts_14810_1366	431	AAT	5	p	62	492	CAAATTGCTTTGTGCCAAGA	GTGATGACATGCCCTTTGGT
odorranaTranscripts_14810_1366	366	AAT	5	p	62	427	CAAATTGCTTTGTGCCAAGA	GTGGTGCATGGAGAGGGTAA
odorranaTranscripts_14810_1366	446	AAT	5	p	62	507	CAAATTGCTTTGTGCCAAGA	GTGCGTCCAGCCTATGTGAT
odorranaTranscripts_14818_617	202	AT	5	p	10	211	TTTGTTTGTTTCTGTTCTCACTCA	GAGGGCTATGGCACAGTGTT
odorranaTranscripts_14818_617	153	AT	5	p	10	162	TTTGTTTGTTTCTGTTCTCACTCA	AAAGTGACCCATTGCAGGAG
odorranaTranscripts_14818_617	151	AT	5	p	11	161	TTGTTTGTTTCTGTTCTCACTCATTT	AAGTGACCCATTGCAGGAGA
odorranaTranscripts_14821_5366	408	AC	5	p	344	751	GAAGTGGTCAATGCCCTACG	CAAATCTTGCGTGCTGTCTG
odorranaTranscripts_14821_5366	429	AC	5	p	323	751	CGCTTGGAAGAACAGGAGAA	CAAATCTTGCGTGCTGTCTG
odorranaTranscripts_14821_5366	330	AC	5	p	344	673	GAAGTGGTCAATGCCCTACG	CTCAATCATCAATCGCACCA
odorranaTranscripts_14821_5366	425	AC	5	p	249	673	CGCCCTCTAAGAAAGGGAAA	CTCAATCATCAATCGCACCA
odorranaTranscripts_14880_1612	111	AG	5	p	177	287	TTTCTAGAGTTCCCAAATAAATTGTGT	CGATTGTCCAATTCGTGATG
odorranaTranscripts_14880_1612	125	AG	5	p	177	301	TTTCTAGAGTTCCCAAATAAATTGTGT	TTGAGTTGCTGGAACGATTG
odorranaTranscripts_14880_1612	110	AG	5	p	178	287	TTCTAGAGTTCCCAAATAAATTGTGT	CGATTGTCCAATTCGTGATG
odorranaTranscripts_14880_1612	428	AG	5	p	57	484	CCCATATCCGTTTCATCATAGC	TTCACAGATGGACGTGGATG
odorranaTranscripts_14880_1612	415	AG	5	p	70	484	CATCATAGCTTCTTTGGCTTCC	TTCACAGATGGACGTGGATG
[truncated: 9,696 more rows]
